# Supplementary material for: Computed tomography versus sleep endoscopy (DISE) to predict the effectiveness of mandibular advancement device in adult patients with obstructive sleep apnea: A systematic review
Source: PLoS One. 2025 Jul 10;20(7):e0327974. doi: 10.1371/journal.pone.0327974 (PMC12244774; doi:10.1371/journal.pone.0327974)
Supplement: S1 File — (CSV) [file pone.0327974.s001.csv]

Study	Data Extractors	Date of Data Extraction	Eligibility Confirmed	AHI (Pre-MAD)	AHI (Post-MAD)	ESS (Pre)	ESS (Post)	PSQI (Pre)	PSQI (Post)	Epiglottic Collapse (DISE)	CCCp Collapse (DISE)	Tongue Base Collapse (DISE)	CT Airway Volume Change	Risk of Bias (QUADAS-2)
Saleh et al., 2022	Pedro Cebola, Cristina Caroça	March 2024	Yes	31.4 ± 15.6	13.8 ± 15.2	11.4 ± 5.3	Not reported	17.5 ± 3.1	6.5 ± 3.6	Absent in responders	Not reported	Not reported	Significant increase (p<0.001)	Low in 3 domains, unclear in timing
Van den Bossche et al., 2022	Pedro Cebola, Cristina Caroça	March 2024	Yes	15.6 (IQR 10.4–23.5)	9.0 (IQR 4.3–16.0)	9 (IQR 5–12)	6 (IQR 3–10)	Not reported	Not reported	Not reported	Present in non-responders	Present in responders	No significant difference	Low risk in all domains
