# Supplementary material for: Computed tomography versus sleep endoscopy (DISE) to predict the effectiveness of mandibular advancement device in adult patients with obstructive sleep apnea: A systematic review
Source: PLoS One. 2025 Jul 10;20(7):e0327974. doi: 10.1371/journal.pone.0327974 (PMC12244774; doi:10.1371/journal.pone.0327974)
Supplement: S2 File — (CSV) [file pone.0327974.s002.csv]

key	title	year	month	day	journal	issn	volume	issue	pages	authors	url	language	publisher	location	abstract	notes	doi	keywords	pubmed_id	pmc_id
rayyan-636940268	Effects of a fixed functional appliance on upper airway volume: A 3-dimensional cone-beam computed tomography study	2020	7		American Journal of Orthodontics and Dentofacial Orthopedics	0889-5406	158	1	40-49	Abdalla, Y. and Brown, L. and Sonnesen, L.	<Go to ISI>://WOS:000567176400016				Introduction: Although functional appliances (FAs) are primarily used to treat Class II malocclusions, their effects on the upper airway have generally been reported in studies involving 2-dimensional analysis of cephalometric radiographs. This study aimed to use 3-dimensional cone-beam computed tomography to (1) determine the effects on upper airway volume and minimum cross-sectional area (MCA) …	Abdalla, Yousef Brown, Louise Sonnesen, Liselotte Brown, Louise/N-4247-2014 Brown, Louise/0000-0002-6859-5982; Abdalla, Yousef/0000-0003-3221-783X; Sonnesen, Liselotte/0000-0003-0320-8096 1097-6752 | RAYYAN-INCLUSION: {"Pedro"=>"Excluded"} | RAYYAN-EXCLUSION-REASONS: wrong population	10.1016/j.ajodo.2019.07.01340
rayyan-636940269	Comparison of the effects of mandibular protruding devices on obstructive sleep apnoea patients and healthy volunteers	2014	10		Journal of Cranio-Maxillofacial Surgery	1010-5182	42	7	1465-1468	Acar, M. and Saylisoy, S. and San, T. and Cingi, C. and Ay, Y. and Karabag, A. and Türkcan, I.	<Go to ISI>://WOS:000345469900066				Purpose: To evaluate upper airway diameter differences before and after placement of custom made mandible protruding devices (MPD) in OSAS group and to compare with control group using computerized tomography. Methods: The OSAS group was composed of 15 patients aged from 25 to 45 years with mild-moderate OSAS and the control group included 15 healthy volunteers, aged from 25 years to 44 years. On…	Acar, Mustafa Saylisoy, Suzan San, Turhan Cingi, Cemal Ay, Yazgi Karabag, Aral Turkcan, Irem Acar, Mustafa/ABB-1050-2020; Cingi, Cemal/AAA-1951-2021; Ay Ünüvar, Yazgı/GQH-3825-2022; Şaylısoy, Suzan/ABI-8253-2020; San, Turhan/F-1869-2014 ay, yazgi/0000-0002-1455-9855 1878-4119 | RAYYAN-INCLUSION: {"Pedro"=>"Excluded"}	10.1016/j.jcms.2014.04.013
rayyan-636940270	Pharyngeal Airway Changes Associated With Maxillary Distraction Osteogenesis in Adult Cleft Lip and Palate Patients	2012	2		Journal of Oral and Maxillofacial Surgery	0278-2391	70	2	E133-E140	Aksu, M. and Taner, T. and Sahin-Veske, P. and Kocadereli, I. and Konas, E. and Mavili, M. E.	<Go to ISI>://WOS:000300053900005				Purpose: To investigate 1) the changes in pharyngeal airway sizes associated with maxillary distraction osteogenesis and 2) the correlations between maxillary skeletal variables and the pharyngeal airway in adult patients with cleft lip and palate. Patients and Methods: The study was carried out in 14 adult subjects with cleft lip and palate. Predistraction records were taken at a mean age of 22.…	Aksu, Muge Taner, Tulin Sahin-Veske, Pinar Kocadereli, Ilken Konas, Ersoy Mavili, Mehmet Emin Taner, tulin/i-8594-2013 Taner, tulin/0000-0003-1358-0633 1531-5053 | RAYYAN-INCLUSION: {"Pedro"=>"Excluded"} | RAYYAN-EXCLUSION-REASONS: wrong population	10.1016/j.joms.2011.10.009	Palate;Osteogenesis
rayyan-636940271	Dentoskeletal effects of oral appliance wear in obstructive sleep apnoea and snoring patients	2017	10		European Journal of Orthodontics	0141-5387	39	5	482-488	Alessandri-Bonetti, G. and D'Antò, V. and Stipa, C. and Rongo, R. and Incerti-Parenti, S. and Michelotti, A.	<Go to ISI>://WOS:000412223000004				Objectives: To evaluate the dentoskeletal changes associated with long-term and continuous mandibular advancement device (MAD) use in sleep-related breathing disorder patients. Methods:Cephalometric measurements and three-dimensional model analysis were performed at baseline and after 3.5 +/- 1.1 years in 20 snoring and obstructive sleep apnoea patients treated with the SilensorA (R) appliance. I…	Alessandri-Bonetti, Giulio D'Anto, Vincenzo Stipa, Chiara Rongo, Roberto Incerti-Parenti, Serena Michelotti, Ambrosina Rongo, Roberto/U-4424-2018; Parenti, Serena Incerti/AAR-3588-2020 Rongo, Roberto/0000-0002-9741-794X; Parenti, Serena Incerti/0000-0002-0301-6126; Michelotti, Ambra/0000-0002-2969-2069; D'Anto, Vincenzo/0000-0003-1695-0927 1460-2210 | RAYYAN-INCLUSION: {"Pedro"=>"Excluded"} | RAY…	10.1093/ejo/cjw078	Snoring
rayyan-636940272	Cephalometric predictors of treatment outcome with mandibular advancement devices in adult patients with obstructive sleep apnea: a systematic review	2015	11		Korean Journal of Orthodontics	2234-7518	45	6	308-321	Alessandri-Bonetti, G. and Ippolito, D. R. and Bartolucci, M. L. and D'Antò, V. and Incerti-Parenti, S.	<Go to ISI>://WOS:000365633500006				Objective: The efficacy of mandibular advancement devices (MADs) in the treatment of obstructive sleep apnea (OSA) ranges between 42% and 65%. However, it is still unclear which predictive factors can be used to select suitable patients for MAD treatment. This study aimed to systematically review the literature on the predictive value of cephalometric analysis for MAD treatment outcomes in adult …	Alessandri-Bonetti, Giulio Ippolito, Daniela Rita Bartolucci, Maria Lavinia D'Anto, Vincenzo Incerti-Parenti, Serena Bartolucci, Maria Lavinia/AAB-8576-2022; Parenti, Serena Incerti/AAR-3588-2020 Bartolucci, Maria Lavinia/0000-0001-8363-6001; Parenti, Serena Incerti/0000-0002-0301-6126; D'Anto, Vincenzo/0000-0003-1695-0927 2005-372x | RAYYAN-INCLUSION: {"Pedro"=>"Excluded"} | RAYYAN-EXCLUSION-REA…	10.4041/kjod.2015.45.6.308	Sleep Apnea Syndromes;Sleep Apnea, Obstructive
rayyan-636940273	CBCT assessment of upper airway changes and treatment outcomes of obstructive sleep apnoea: a systematic review	2013	9		Sleep and Breathing	1520-9512	17	3	911-923	Alsufyani, N. A. and Al-Saleh, M. A. Q. and Major, P. W.	<Go to ISI>://WOS:000323259300006				The aim of this study was to review studies using cone beam computed tomography (CBCT) to assess dimensional changes in the upper airway after appliance or surgical therapy in subjects with obstructive sleep apnoea and to correlate CBCT findings with treatment outcome. Several electronic databases were searched. Studies that met selection criteria were evaluated using a customized evaluation tool…	Alsufyani, Noura A. Al-Saleh, Mohammed A. Q. Major, Paul W. Alsufyani, Noura/AAL-6485-2020 Alsufyani, Noura/0000-0002-7627-5073; Al-Saleh, Mohamed A.Q./0000-0001-5620-2873 1522-1709 | RAYYAN-INCLUSION: {"Pedro"=>"Excluded"} | RAYYAN-EXCLUSION-REASONS: wrong study design	10.1007/s11325-012-0799-7
rayyan-636940274	Peripharyngeal tissue deformation, stress distributions, and hyoid bone movement in response to mandibular advancement	2015	2		Journal of Applied Physiology	8750-7587	118	3	282-291	Amatoury, J. and Kairaitis, K. and Wheatley, J. R. and Bilston, L. E. and Amis, T. C.	<Go to ISI>://WOS:000349245900005				Mandibular advancement (MA) increases upper airway (UA) patency and decreases collapsibility. Furthermore, MA displaces the hyoid bone in a cranialanterior direction, which may contribute to MA-associated UA improvements via redistribution of peripharyngeal tissue stresses (extraluminal tissue pressure, ETP). In the present study, we examined effects of MA on ETP distributions, deformation of the…	Amatoury, Jason Kairaitis, Kristina Wheatley, John R. Bilston, Lynne E. Amis, Terence C. Amatoury, Jason/AFE-0072-2022; Kairaitis, Kristina/AAN-4670-2020; Bilston, Lynne E/C-9665-2011; Wheatley, John R/E-7829-2012; Amatoury, Jason/P-6084-2014 Bilston, Lynne E/0000-0001-8250-9019; Amatoury, Jason/0000-0001-8728-1279; Wheatley, John/0000-0002-1605-8843; Kairaitis, Kristina/0000-0002-8808-3183 1522-…	10.1152/japplphysiol.00668.2014	Congenital Abnormalities
rayyan-636940277	Ambulatory Versus Laboratory Polysomnography in Obstructive Sleep Apnea: Comparative Assessment of Quality, Clinical Efficacy, Treatment Compliance, and Quality of Life	2018			Journal of Clinical Sleep Medicine	1550-9389	14	8	1323-1337	Andrade, L. and Paiva, T.	<Go to ISI>://WOS:000458332400006				Study Objectives: This study has as its primary objective to evaluate the quality and effectiveness of type II ambulatory polysomnography (Amb-PSG) versus type I attended laboratory polysomnography (Lab-PSG) in diagnosing obstructive sleep apnea (OSA). Its secondary objective is to evaluate the clinical efficacy, quality of life (QoL), and treatment adherence after diagnosis. Methods: An observat…	Andrade, Lilia Paiva, Teresa Paiva, Maria Teresa Aguiar dos Santos/0000-0002-7937-7841; Andrade, Lilia/0000-0003-2258-0643 1550-9397 | RAYYAN-INCLUSION: {"Pedro"=>"Excluded"} | RAYYAN-EXCLUSION-REASONS: wrong outcome,wrong publication type	10.5664/jcsm.7264	Polysomnography;Quality of Life;Sleep Apnea Syndromes;Sleep Apnea, Obstructive
rayyan-636940278	A PILOT STUDY TO EVALUATE POSTTREATMENT CEPHALOMETRIC CHANGES IN SUBJECTS WITH OSA	2010	3		Journal of Prosthetic Dentistry	0022-3913	103	3	170-177	Arya, D. and Tripathi, A. and Singh, S. V. and Tripathi, S. and Nagar, A. and Mishra, A.	<Go to ISI>://WOS:000277870000005				Statement of problem. Obstructive sleep apnea (OSA) is a life-threatening condition that is diagnosed and evaluated primarily by polysomnography (PSG) The procedure is time consuming, expensive, and inconvenient for the patient, and may not be universally available. Purpose. The purpose of this pilot study was to evaluate posttreatment results on lateral cephalograms in patients with OSA Material…	Arya, Deeksha Tripathi, Arvind Singh, Saumyendra Vikram Tripathi, Suryakant Nagar, Amit Mishra, Anupam Singh, Saumyendra/AHB-3073-2022 Singh, Saumyendra/0000-0002-2452-8286; Arya, Deeksha/0000-0002-1971-7226; Mishra, Anupam/0000-0002-2289-9104 | RAYYAN-INCLUSION: {"Pedro"=>"Excluded"}	10.1016/s0022-3913(10)60024-8	Pilot Projects
rayyan-636940280	No changes in nocturnal respiration with hypoglossal neurostimulation therapy for obstructive sleep apnoea	2021	3		Clinical Respiratory Journal	1752-6981	15	3	329-335	Bachour, A. and Bäck, L. and Pietarinen, P.	<Go to ISI>://WOS:000594409800001				Study objectives We initiated Hypoglossal Neurostimulation therapy (HGNS) at the Helsinki University Hospital in late 2014. Here, we report our experience. Methods We included all 15 HGNS patients. All patients had previously failed both CPAP and oral appliance therapy for sleep apnoea. Overnight polysomnography parameters were analysed before and at 1.5 years with HGNS. Results Mean +/- SD patie…	Bachour, Adel Back, Leif Pietarinen, Petra Bachour, Adel/0000-0002-7367-6613 1752-699x | RAYYAN-INCLUSION: {"Pedro"=>"Excluded"} | RAYYAN-EXCLUSION-REASONS: wrong outcome,wrong publication type	10.1111/crj.13303	Ventilators, Mechanical;Respiration
rayyan-636940281	Long-term dentoskeletal side effects of mandibular advancement therapy in patients with obstructive sleep apnea: data from the Pays de la Loire sleep cohort	2022	1		Clinical Oral Investigations	1432-6981	26	1	863-874	Baldini, N. and Gagnadoux, F. and Trzepizur, W. and Meslier, N. and Dugas, J. and Gerves-Pinquie, C. and Chouet-Girard, F. and Kün-Darbois, J. D.	<Go to ISI>://WOS:000673496600002				Objectives Mandibular advancement devices (MADs) are the main therapeutic alternative to continuous positive airway pressure for obstructive sleep apnea. Our aim was to evaluate the long-term dentoskeletal side effects of MADs and to identify the predictive factors for these side effects. Materials and methods Patients from the Pays de la Loire cohort treated with a custom-made MAD for at least 1…	Baldini, Nicolas Gagnadoux, Frederic Trzepizur, Wojciech Meslier, Nicole Dugas, Julien Gerves-Pinquie, Chloe Chouet-Girard, Frederique Kun-Darbois, Jean-Daniel Kün-Darbois, Jean-Daniel/AAD-6194-2019; Baldini, Nicolas/IQX-1894-2023 Kün-Darbois, Jean-Daniel/0000-0002-0818-7856; BALDINI, Nicolas/0000-0002-3056-0442; Gerves-Pinquie, Chloe/0000-0002-2719-9801 1436-3771 | RAYYAN-INCLUSION: {"Pedro"=>"E…	10.1007/s00784-021-04064-7	Sleep Apnea Syndromes;Sleep Apnea, Obstructive;Apnea;Sleep
rayyan-636940282	Tridimensional upper airway assessment in male patients with OSA using oral advancement devices modifying their vertical dimension	2020	10		Journal of Clinical Sleep Medicine	1550-9389	16	10	1721-1729	Barbero, M. and Flores-Mir, C. and Blanco, J. C. and Nuño, V. C. and Casellas, J. B. and Girado, J. L. C. and Amezaga, J. A. and De Carlos, F.	<Go to ISI>://WOS:000598074500010				Study Objectives: Mandibular advancement devices (MADs) constitute an alternative treatment in selected patients with OSA. A mandibular advanced position has been suggested to be beneficial, whereas its combination with an increased bite-raise may increase its adverse effects. The objective of this study was to assess upper airway (UA) volume and inspiratory pressure gradient variations in a grou…	Barbero, Maite Flores-Mir, Carlos Calvo Blanco, Juan Cabriada Nuno, Valentin Brunso Casellas, Joan Calvo Girado, Jose Luis Alvarez Amezaga, Julio De Carlos, Felix Cabriada, Valentin/HKE-7161-2023 Cabriada, Valentin/0000-0003-1124-7108; De Carlos Villafranca, Felix/0000-0001-8704-9015 1550-9397 | RAYYAN-INCLUSION: {"Pedro"=>"Excluded"} | RAYYAN-EXCLUSION-REASONS: wrong outcome	10.5664/jcsm.8666
rayyan-636940283	Treatment of sleep apnea by ENT specialists during the COVID-19 pandemic	2020	9		European Annals of Otorhinolaryngology-Head and Neck Diseases	1879-7296	137	4	319-321	Bastier, P. L. and Aisenberg, N. and Durand, F. and Lestang, P. and Abedipour, D. and de Santerre, O. G. and Couloigner, V. and Bequignon, E.	<Go to ISI>://WOS:000566839900015				The treatment of sleep disorders has been strongly impacted by the COVID-19 pandemic. When the lock-down is over, resumption of usual patient care will require precautions to limit the risk of contamination for patients and caregivers. In this document, the French Association of Otorhinolaryngology and Sleep disorders (AFSORL) and the French Society of Otorhinolaryngology (SFORL) put forward a su…	Bastier, P. -L. Aisenberg, N. Durand, F. Lestang, P. Abedipour, D. Santerre, O. Gallet de Couloigner, V. Bequignon, E. 1879-730x | RAYYAN-INCLUSION: {"Pedro"=>"Excluded"} | RAYYAN-EXCLUSION-REASONS: wrong study design,wrong publication type	10.1016/j.anorl.2020.05.001	Sleep Apnea Syndromes;Sleep Apnea, Obstructive;Apnea
rayyan-636940284	Guidelines of the French Society of ENT (SFORL): Drug-induced sleep endoscopy in adult obstructive sleep apnea syndrome	2022	8		European Annals of Otorhinolaryngology-Head and Neck Diseases	1879-7296	139	4	216-225	Bastier, P. L. and de Santerre, O. G. and Bartier, S. and De Jong, A. and Trzepizur, W. and Nouette-Gaulain, K. and Bironneau, V. and Blumen, M. and Chabolle, F. and de Bonnecaze, G. and Dufour, X. and Ameline, E. and Kérimian, M. and Latournerie, V. and Monteyrol, P. J. and Thiery, A. and Tronche, S. and Vergez, S. and Bequignon, E.	<Go to ISI>://WOS:000864458200012				Objectives: To determine the indications, anesthesiological and surgical procedure and interest of drug -induced sleep endoscopy in the treatment of adult obstructive sleep apnea syndrome.Design: A redactional committee of 17 experts was set up. Conflicts of interest were disclosed and fol-lowed up throughout the process of drawing up the guidelines. The work received no funding from any firm dea…	Bastier, P-L de Santerre, O. Gallet Bartier, S. De Jong, A. Trzepizur, W. Nouette-Gaulain, K. Bironneau, V Blumen, M. Chabolle, F. de Bonnecaze, G. Dufour, X. Ameline, E. Kerimian, M. Latournerie, V Monteyrol, P-J Thiery, A. Tronche, S. Vergez, S. Bequignon, E. 1879-730x | RAYYAN-INCLUSION: {"Pedro"=>"Excluded"} | RAYYAN-EXCLUSION-REASONS: wrong study design,wrong publication type	10.1016/j.anorl.2022.05.003	Sleep Apnea Syndromes;Sleep Apnea, Obstructive
rayyan-636940285	Sleep nasendoscopy as a predictor of treatment success in snorers using mandibular advancement splints	2005	2		Journal of Laryngology and Otology	0022-2151	119	2	106-112	Battagel, J. M. and Johal, A. and Kotecha, B. T.	<Go to ISI>://WOS:000227745000006				This study assessed the effect on the upper airway during sleep nasendoscopy of mimicking the action of a mandibular advancement splint. Twenty-seven subjects with a diagnosis of sleep-disordered breathing were referred for mandibular advancement splint therapy following sleep nasendoscopy. Sleep nasendoscopy was repeated for all subjects with, and without, the appliance in situ. Follow-up sleep …	Battagel, JM Johal, A Kotecha, BT 1748-5460 | RAYYAN-INCLUSION: {"Pedro"=>"Maybe"}	10.1258/0022215053419916	Sleep
rayyan-636940286	The role of lateral cephalometric radiography and fluoroscopy in assessing mandibular advancement in sleep-related disorders	1998	4		European Journal of Orthodontics	0141-5387	20	2	121-132	Battagel, J. M. and L'Estrange, P. R. and Nolan, P. and Harkness, B.	<Go to ISI>://WOS:000073783500004				Mandibular advancement splints are successful in managing obstructive sleep apnoea (OSA) in selected subjects. For these to be effective, some improvement in the dimensions of the oropharyngeal airway must occur. Twenty subjects with proven obstructive sleep apnoea were examined using lateral cephalometric radiography and a fluoroscopic technique. Cephalograms were analysed, and assessed for both…	Battagel, JM L'Estrange, PR Nolan, P Harkness, B Nolan, Peter/A-9612-2013 Nolan, Peter/0000-0002-9712-9470 | RAYYAN-INCLUSION: {"Pedro"=>"Excluded"} | RAYYAN-EXCLUSION-REASONS: wrong outcome	10.1093/ejo/20.2.121	Fluoroscopy
rayyan-636940287	The cephalometric morphology of patients with obstructive sleep apnoea (OSA)	1996	12		European Journal of Orthodontics	0141-5387	18	6	557-569	Battagel, J. M. and Lestrange, P. R.	<Go to ISI>://WOS:A1996WC23100002				This prospective study analysed the lateral cephalometric radiographs of 59 dentate, white, Caucasian males. Thirty-five patients with proven obstructive sleep apnoea (OSA) formed the experimental group, while 24 subjects with no history of respiratory disease acted as controls. Radiographs were traced and digitized, and both hard and soft tissue features were compared between the groups. The poo…	Battagel, JM LEstrange, PR | RAYYAN-INCLUSION: {"Pedro"=>"Maybe"}		Sleep
rayyan-636940288	Drug-induced sleep endoscopy: the effect of different passive maneuvers on the distribution of collapse patterns of the upper airway in obstructive sleep apnea patients	2018	12		Sleep and Breathing	1520-9512	22	4	909-917	Beelen, Ameh and Vonk, P. E. and de Vries, N.	<Go to ISI>://WOS:000452078700003				Purpose To evaluate the effect of different passive maneuvers (lateral head rotation and jaw thrust) during drug-induced sleep endoscopy (DISE) on distribution of collapse patterns at the level of velum, oropharynx, tongue base, and epiglottis (VOTE). Methods Retrospective, single-center cohort study. Patients diagnosed with OSA who underwent DISE between August 2016 and February 2017 were includ…	Beelen, A. M. E. H. Vonk, P. E. de Vries, N. 1522-1709 | RAYYAN-INCLUSION: {"Pedro"=>"Excluded"}	10.1007/s11325-018-1732-5	Sleep Apnea Syndromes;Sleep Apnea, Obstructive;Apnea
rayyan-636940289	Outcomes of Recurrent Acute Otitis Media in Children Treated for Dental Malocclusion: A Preliminary Report	2016			Biomed Research International	2314-6133	2016			Bernkopf, E. and Lovato, A. and Bernkopf, G. and Giacomelli, L. and De Vincentis, G. C. and Macrí, F. and de Filippis, C.	<Go to ISI>://WOS:000388832300001				Aim. To investigate the role of dental malocclusion treatment in the outcomes of Recurrent Acute Otitis Media (RAOM). Materials and Methods. The clinical outcome (number of acute recurrences in 12 months) of 61 consecutive children treated medically for RAOM was analysed. Children underwent an odontostomatologic evaluation, a fiberoptic endoscopy, and skin-prick tests. Results. 32 children (group…	Bernkopf, Edoardo Lovato, Andrea Bernkopf, Giulia Giacomelli, Luciano De Vincentis, Giovanni Carlo Macri, Francesco de Filippis, Cosimo GIACOMELLI, Laura/0000-0003-3598-7522 2314-6141 | RAYYAN-INCLUSION: {"Pedro"=>"Excluded"} | RAYYAN-EXCLUSION-REASONS: wrong population	10.1155/2016/2473059	Only Child;Recurrence;Child;Otitis;Otitis Media
rayyan-636940290	Evaluation and Management of Children with Obstructive Sleep Apnea Syndrome	2020	4		Lung	0341-2040	198	2	257-270	Bitners, A. C. and Arens, R.	<Go to ISI>://WOS:000522425200002				Obstructive sleep apnea syndrome (OSAS) is a common pediatric disorder characterized by recurrent events of partial or complete upper airway obstruction during sleep which result in abnormal ventilation and sleep pattern. OSAS in children is associated with neurobehavioral deficits and cardiovascular morbidity which highlights the need for prompt recognition, diagnosis, and treatment. The purpose…	Bitners, Anna C. Arens, Raanan 1432-1750 | RAYYAN-INCLUSION: {"Pedro"=>"Excluded"} | RAYYAN-EXCLUSION-REASONS: wrong population	10.1007/s00408-020-00342-5	Sleep Apnea Syndromes;Sleep Apnea, Obstructive
rayyan-636940291	Equal effect of a noncustom vs a custom mandibular advancement device in treatment of obstructive sleep apnea	2022	9		Journal of Clinical Sleep Medicine	1550-9389	18	9	2155-2165	Bosschieter, P. F. N. and Venema, Jamu and Vonk, P. E. and Ravesloot, M. J. L. and Hoekema, A. and Plooij, J. M. and Lobbezoo, F. and de Vries, N.	<Go to ISI>://WOS:000923164600008				Study Objectives: Numerous types of mandibular advancement devices (MADs) are available to treat patients with obstructive sleep apnea, varying from noncustom to custom devices. Only a limited number of studies have been performed to determine whether a noncustom MAD could be used to predict treatment success of a custom MAD. In this study, we investigated the potential of a new-generation noncus…	Bosschieter, Pien F. N. Venema, Julia A. M. Uniken Vonk, Patty E. Ravesloot, Madeline J. L. Hoekema, Aarnoud Plooij, Joanneke M. Lobbezoo, Frank de Vries, Nico Ravesloot, Madeline/ABT-9623-2022 Ravesloot, Madeline/0000-0001-5645-5811; Bosschieter, Pien/0000-0001-7964-3225 1550-9397 | RAYYAN-INCLUSION: {"Pedro"=>"Excluded"}	10.5664/jcsm.10058	Sleep Apnea Syndromes;Sleep Apnea, Obstructive;Apnea
rayyan-636940292	An interim oral appliance as a screening tool during drug-induced sleep endoscopy to predict treatment success with a mandibular advancement device for obstructive sleep apnea	2023	6		Sleep and Breathing	1520-9512	27	3	983-989	Bosschieter, P. F. N. and Venema, Jamu and Vonk, P. E. and Ravesloot, M. J. L. and Vanhommerig, J. W. and Hoekema, A. and Plooij, J. M. and Lobbezoo, F. and de Vries, N.	<Go to ISI>://WOS:000837489300001				Purpose Previous studies have shown a wide range of efficacy (29 to 71%) of a mandibular advancement device (MAD) in the treatment of obstructive sleep apnea (OSA). Currently, the ability to preselect suitable patients for MAD therapy based on individual characteristics related to upper airway collapsibility is limited. We investigated if the use of non-custom interim MAD during drug-induced slee…	Bosschieter, Pien Fenneke Nicole Venema, Julia A. M. Uniken Vonk, Patty E. Ravesloot, Madeline J. L. Vanhommerig, Joost W. Hoekema, A. Plooij, Joanneke M. Lobbezoo, F. de Vries, Nico Vanhommerig, Joost/IAM-8443-2023; Ravesloot, Madeline/ABT-9623-2022 Ravesloot, Madeline/0000-0001-5645-5811; Bosschieter, Pien/0000-0001-7964-3225 1522-1709 | RAYYAN-INCLUSION: {"Pedro"=>"Maybe"}	10.1007/s11325-022-02689-w	Sleep Apnea Syndromes;Sleep Apnea, Obstructive
rayyan-636940293	The predictive value of drug-induced sleep endoscopy for treatment success with a mandibular advancement device or positional therapy for patients with obstructive sleep apnea	2022	9		Sleep and Breathing	1520-9512	26	3	1153-1160	Bosschieter, P. F. N. and Vonk, P. E. and de Vries, N.	<Go to ISI>://WOS:000702569500001				Purpose As drug-induced sleep endoscopy (DISE) can provide additional diagnostic information on collapse patterns of the upper-airway, it is widely used in patients with obstructive sleep apnea (OSA). Although more controversial, DISE may also predict the success of treatment with a mandibular advancement device (MAD) and/or positional therapy (PT). In 2018, we proposed a prediction model to inve…	Bosschieter, P. F. N. Vonk, P. E. de Vries, N. Bosschieter, Pien/0000-0001-7964-3225 1522-1709 | RAYYAN-INCLUSION: {"Pedro"=>"Maybe"}	10.1007/s11325-021-02501-1	Sleep Apnea Syndromes;Sleep Apnea, Obstructive;Sleep
rayyan-636940294	Comparison of the Effects Caused by Three Different Mandibular Advancement Devices on the Periodontal Ligaments and Teeth for the Treatment of Osa: A Finite Element Model Study	2020	10		Applied Sciences-Basel		10	19		Bruno, G. and de Stefani, A. and Caragiuli, M. and Zalunardo, F. and Mazzoli, A. and Landi, D. and Mandolini, M. and Gracco, A.	<Go to ISI>://WOS:000587169900001				AIM: The purpose of this study is to compare the stress effects developed on the periodontal ligaments and teeth by three different types of mandibular advancement devices (MADs) using a finite element method (FEM) analysis. Introduction: Obstructive sleep apnea (OSA) is a disease with a high prevalence and, in recent years, the use of MADs as an alternative or support treatment to the continuous…	Bruno, Giovanni de Stefani, Alberto Caragiuli, Manila Zalunardo, Francesca Mazzoli, Alida Landi, Daniele Mandolini, Marco Gracco, Antonio Mazzoli, Alida/B-6696-2013 2076-3417 | RAYYAN-INCLUSION: {"Pedro"=>"Excluded"} | RAYYAN-EXCLUSION-REASONS: wrong outcome	10.3390/app10196932	Periodontal Ligament
rayyan-636940295	Severe Obstructive Sleep Apnea Syndrome solved with an orthodontic Mandibular Advancement Device: a clinical case	2021	6		Dental Cadmos	0011-8524	89	6	466-471	Bruno, G. and De Stefani, A. and Mezzofranco, L. and Irlandese, G. and Gracco, A.	<Go to ISI>://WOS:000657319700010				INTRODUCTION Obstructive Sleep Apnea Syndrome (OSAS) is a chronic sleep respiratory disturbances (DRS) result from a completed (apnea) or partial (hypopnea) upper airways obstruction, most often at the oropharyngeal level, alternating with brief hyperventilation. Continuous Positive Airway Pressure (CPAP) is actually considered the gold standard therapy for OSAS patients to reduces the symptomato…	Bruno, Govanni De Stefani, Alberto Mezzofranco, Luca Irlandese, Giuliano Gracco, Antonio Mezzofranco, Luca/ABD-5392-2020 Mezzofranco, Luca/0000-0002-0304-2113 | RAYYAN-INCLUSION: {"Pedro"=>"Excluded"} | RAYYAN-EXCLUSION-REASONS: wrong outcome	10.19256/d.cadmos.06.2021.09	Sleep Apnea Syndromes;Sleep Apnea, Obstructive;Apnea
rayyan-636940296	Custom-Machined Miniplates and Bone-Supported Guides for Orthognathic Surgery: A New Surgical Procedure	2016	5		Journal of Oral and Maxillofacial Surgery	0278-2391	74	5		Brunso, J. and Franco, M. and Constantinescu, T. and Barbier, L. and Santamaría, J. A. and Alvarez, J.	<Go to ISI>://WOS:000377018900032				Purpose: Several surgical strategies exist to improve accuracy in orthognathic surgery, but ideal planning and treatment have yet to be described. The purpose of this study was to present and assess the accuracy of a virtual orthognathic positioning system (OPS), based on the use of bone-supported guides for placement of custom, highly rigid, machined titanium miniplates produced using computer-a…	Brunso, Joan Franco, Maria Constantinescu, Thomas Barbier, Luis Andoni Santamaria, Joseba Alvarez, Julio Barbier, Luis/0000-0001-7071-631X 1531-5053 | RAYYAN-INCLUSION: {"Pedro"=>"Excluded"} | RAYYAN-EXCLUSION-REASONS: wrong outcome	10.1016/j.joms.2016.01.016	Bone and Bones
rayyan-636940297	Short-term positive effects of a mandibular advancement device in a selected phenotype of patients with moderate obstructive sleep apnea: a prospective study	2023	1		Journal of Clinical Sleep Medicine	1550-9389	19	1	5-16	Buyse, B. and Nguyen, P. A. H. and Leemans, J. and Verhaeghe, V. and Peters, M. and Strobbe, S. and Van Valckenborgh, I. and Belge, C. and Testelmans, D.	<Go to ISI>://WOS:001047239100004				Study Objectives:To evaluate (determinants of) treatment success of mandibular advancement device application in a selected phenotype of patients with obstructive sleep apnea (OSA). Methods:Ninety nonobese patients with moderate OSA (obstructive apnea-hypopnea index [OAHI] & GE; 15 and < 30 events/h) without comorbidities were prospectively included. Polysomnography was performed at baseline and …	Buyse, Bertien Nguyen, Pham Anh Hong Leemans, Joke Verhaeghe, Veroniek Peters, Marleen Strobbe, Simon Van Valckenborgh, Isabelle Belge, Catharina Testelmans, Dries Testelmans, Dries/0000-0001-7303-9799; buyse, bertien/0000-0002-2482-7139 1550-9397 | RAYYAN-INCLUSION: {"Pedro"=>"Excluded"} | RAYYAN-EXCLUSION-REASONS: wrong outcome	10.5664/jcsm.10232	Sleep Apnea Syndromes;Phenotype;Sleep Apnea, Obstructive;Prospective Studies
rayyan-636940298	Annual review of selected scientific literature: A report of the Committee on Scientific Investigation of the American Academy of Restorative Dentistry	2019	9		Journal of Prosthetic Dentistry	0022-3913	122	3	198-269	Cagna, D. R. and Donovan, T. E. and McKee, J. R. and Eichmiller, F. and Metz, J. E. and Albouy, J. P. and Marzola, R. and Murphy, K. R. and Troeltzsch, M.	<Go to ISI>://WOS:000484369500004				This comprehensive review of the 2018 dental literature is provided to inform busy dentists about progress in the profession. Developed by the Committee on Scientific Investigation of the American Academy of Restorative Dentistry, each author brings discipline-specific expertise to one of the 8 sections of the report including (1) prosthodontics; (2) periodontics, alveolar bone, and peri-implant …	Cagna, David R. Donovan, Terence E. McKee, James R. Eichmiller, Frederick Metz, James E. Albouy, Jean-Pierre Marzola, Riccardo Murphy, Kevin R. Troeltzsch, Matthias Metz, James/IVU-9516-2023; albouy, jean-pierre/GQP-1881-2022; Marzola, Riccardo/M-6427-2013 Metz, James/0000-0002-1439-4405; Troeltzsch, Matthias/0000-0003-4893-4729 1097-6841 | RAYYAN-INCLUSION: {"Pedro"=>"Excluded"} | RAYYAN-EXCLUSI…	10.1016/j.prosdent.2019.05.010
rayyan-636940299	Correlation between Polysomnographic Parameters and Tridimensional Changes in the Upper Airway of Obstructive Sleep Apnea Patients Treated with Mandibular Advancement Devices	2021	11		Journal of Clinical Medicine		10	22		Camañes-Gonzalvo, S. and Marco-Pitarch, R. and Plaza-Espín, A. and Puertas-Cuesta, J. and Agustín-Panadero, R. and Fons-Font, A. and Fons-Badal, C. and García-Selva, M.	<Go to ISI>://WOS:000725818600001				Background. The effectiveness of mandibular advancement devices has been solidly demonstrated in the past. They are considered a valid alternative treatment to continuous positive airway pressure for patients with obstructive sleep apnea. Nevertheless, the relationship between polysomnographic parameters and the increase in the volume of the upper airway in patients with obstructive sleep apnea s…	Camanes-Gonzalvo, Sara Marco-Pitarch, Rocio Plaza-Espin, Andres Puertas-Cuesta, Javier Agustin-Panadero, Ruben Fons-Font, Antonio Fons-Badal, Carla Garcia-Selva, Marina CAMAÑES-GONZALVO, SARA/HTS-3116-2023; Font, Antonio Fons/L-5752-2014; Agustín-Panadero, Rubén/R-9296-2018 CAMAÑES-GONZALVO, SARA/0000-0003-3681-8122; Font, Antonio Fons/0000-0002-7047-926X; Agustín-Panadero, Rubén/0000-0003-2757-6…	10.3390/jcm10225255	Sleep Apnea Syndromes;Sleep Apnea, Obstructive;Apnea
rayyan-636940300	DRUG-INDUCED SLEEP ENDOSCOPY (DISE) WITH SIMULATION BITE TO PREDICT THE SUCCESS OF ORAL APPLIANCE THERAPY IN TREATING OBSTRUCTIVE SLEEP APNEA/HYPOPNEA SYNDROME (OSAHS)	2020	9		Translational Medicine at Unisa	2239-9747	23		58-62	Cavaliere, M. and De Luca, P. and De Santis, C. and Scarpa, A. and Ralli, M. and Di Stadio, A. and Viola, P. and Chiarella, G. and Cassandro, C. and Cassandro, F.	<Go to ISI>://WOS:000605651400012				Study objectives: Oral appliances have gained their place in the treatment of obstructive sleep apnea (OSA) where custom-made titratable mandibular advancement devices (MAD) have become the oral appliance of choice. This study aimed to asses the value of the drug-induced sleep endoscopy (DISE) using a MAD in the prediction of treatment outcome for OSAHS Methods: This is a prospective, single-cent…	Cavaliere, M. De Luca, P. De Santis, C. Scarpa, A. Ralli, M. Di Stadio, A. Viola, P. Chiarella, G. Cassandro, C. Cassandro, F. Ralli, Massimo/E-1780-2018; Di Stadio, Arianna/Q-2498-2017; Chiarella, Giuseppe/Q-1175-2019; Viola, Pasquale/AAK-5343-2020 Di Stadio, Arianna/0000-0001-5510-3814; Viola, Pasquale/0000-0002-2352-1146 | RAYYAN-INCLUSION: {"Pedro"=>"Maybe"}		Sleep Apnea, Obstructive;Sleep Apnea Syndromes;Bites and Stings;Sleep
rayyan-636940301	Airway Changes after Cleft Orthognathic Surgery Evaluated by Three-Dimensional Computed Tomography and Overnight Polysomnographic Study	2017	9		Scientific Reports	2045-2322	7			Chang, C. S. and Wallace, C. G. and Hsiao, Y. C. and Hsieh, Y. J. and Wang, Y. C. and Chen, N. H. and Liao, Y. F. and Liou, E. J. W. and Chen, P. K. T. and Chen, J. P. and Chen, Y. R.	<Go to ISI>://WOS:000411648500034				Cleft lip and palate is the most common congenital craniofacial anomaly. Up to 60% of these patients will benefit from cleft orthognathic surgery, which consists primarily of maxillary advancement and mandibular setback to address midface retrusion and relative mandibular protrusion, respectively. It is believed that maxillary advancement can enlarge the airway whilst mandibular setback can reduc…	Chang, Chun-Shin Wallace, Christopher Glenn Hsiao, Yen-Chang Hsieh, Yuh-Jia Wang, Yi-Chin Chen, Ning-Hung Liao, Yu-Fang Liou, Eric Jen-Wein Chen, Philip Kuo-Ting Chen, Jyh-Ping Chen, Yu-Ray Chen, Jyh-Ping/AAQ-2939-2020 Chen, Jyh-Ping/0000-0001-6527-4801 | RAYYAN-INCLUSION: {"Pedro"=>"Excluded"} | RAYYAN-EXCLUSION-REASONS: wrong outcome	10.1038/s41598-017-12251-4
rayyan-636940302	A novel imaging technique to evaluate airflow characteristics in the upper airway of an obstructive sleep apnea patient	2017	7		Clinical Case Reports	2050-0904	5	7	1084-1087	Chen, H. and Aarab, G. and Liu, J. W. and Yu, Y. L. and Guo, J. and van der Stelt, P. F. and Lobbezoo, F.	<Go to ISI>://WOS:000404725900006				Key Clinical Message We report about a novel imaging technique for airflow analysis, particle image velocimetry (PIV), used in a moderate obstructive sleep apnea (OSA) patient. By measuring the airflow characteristics in the upper airway at different protrusion positions, the effect of mandibular advancement device (MAD) on OSA was further understood.	Chen, Hui Aarab, Ghizlane Liu, Jian-wei Yu, Yong-liang Guo, Jing van der Stelt, Paul F. Lobbezoo, Frank van der Stelt, P.F./C-6129-2016; Van der Stelt, Paul/AAK-2785-2021 van der Stelt, P.F./0000-0002-2501-2484; | RAYYAN-INCLUSION: {"Pedro"=>"Excluded"}	10.1002/ccr3.716	Sleep Apnea Syndromes;Sleep Apnea, Obstructive;Airway Obstruction
rayyan-636940303	Differences in three-dimensional craniofacial anatomy between responders and non-responders to mandibular advancement splint treatment in obstructive sleep apnoea patients	2019	6		European Journal of Orthodontics	0141-5387	41	3	308-315	Chen, H. and Aarab, G. and Lobbezoo, F. and de Lange, J. and van der Stelt, P. and Darendeliler, M. A. and Cistulli, P. A. and Sutherland, K. and Dalci, O.	<Go to ISI>://WOS:000493508500014				Aim: The primary aim of this study was to assess the differences in the upper airway morphology between responders and non-responders to mandibular advancement splint (MAS) treatment in obstructive sleep apnoea (OSA) management. The secondary aim was to assess the correlation between the minimum cross-sectional area of the upper airway and the anatomical structures (i.e. mandibular external lengt…	Chen, Hui Aarab, Ghizlane Lobbezoo, Frank de Lange, Jan van der Stelt, Paul Darendeliler, M. Ali Cistulli, Peter A. Sutherland, Kate Dalci, Oyku Van der Stelt, Paul/AAK-2785-2021; van der Stelt, Paul/C-6129-2016 Sutherland, Kate/0000-0001-6106-7303; Chen, Hui/0000-0001-6260-1117; Cistulli, Peter/0000-0002-7920-4924; van der Stelt, Paul/0000-0002-2501-2484 1460-2210 | RAYYAN-INCLUSION: {"Pedro"=>"…	10.1093/ejo/cjy085
rayyan-636940304	Phenotypes of responders to mandibular advancement device therapy in obstructive sleep apnea patients: A systematic review and meta-analysis	2020	2		Sleep Medicine Reviews	1087-0792	49			Chen, H. and Eckert, D. J. and van der Stelt, P. F. and Guo, J. and Ge, S. H. and Emami, E. and Almeida, F. R. and Huynh, N. T.	<Go to ISI>://WOS:000517792300007				Mandibular advancement device (MAD) therapy is the most commonly used non-continuous positive airway pressure (CPAP) treatment for obstructive sleep apnea (OSA). Although OSA patients prefer MAD over CPAP, on average over one third have minimal or no major reduction in OSA severity with MAD therapy. Improved understanding of responder characteristics (or "phenotypes") to MAD may facilitate more e…	Chen, Hui Eckert, Danny J. van der Stelt, Paul F. Guo, Jing Ge, Shaohua Emami, Elham Almeida, Fernanda R. Huynh, Nelly T. Van der Stelt, Paul/AAK-2785-2021; van der Stelt, Paul/C-6129-2016; Eckert, Danny/A-6145-2012 van der Stelt, Paul/0000-0002-2501-2484; Eckert, Danny/0000-0003-3503-2363; Ge, Shaohua/0000-0003-3821-5480 1532-2955 | RAYYAN-INCLUSION: {"Pedro"=>"Excluded"} | RAYYAN-EXCLUSION-REAS…	10.1016/j.smrv.2019.101229	Phenotype;Sleep Apnea Syndromes;Sleep Apnea, Obstructive;Apnea
rayyan-636940305	The Emerging Role of Drug-Induced Sleep Endoscopy in the Management of Obstructive Sleep Apnea	2021	5		Clinical and Experimental Otorhinolaryngology	1976-8710	14	2	149-158	Cheong, C. S. and Loke, W. Q. and Thong, M. K. T. and Toh, S. T. and Lee, C. H.	<Go to ISI>://WOS:000646218200003				Obstructive sleep apnea is a prevalent sleep disorder characterized by partial or complete obstruction of the upper airway. Continuous positive airway pressure is the first-line therapy for most patients, but adherence is often poor. Alternative treatment options such as mandibular advancement devices, positional therapy, and surgical interventions including upper airway stimulation target differ…	Cheong, Crystal Sj Loke, Weiqiang Thong, Mark Kim Thye Toh, Song Tar Lee, Chi-Hang Lee, Chi-Hang/0000-0001-8777-2705; Weiqiang, Loke/0000-0002-1634-2932; Thong, Mark/0000-0001-7060-4270; Toh, Song Tar/0000-0003-2077-2457 2005-0720 | RAYYAN-INCLUSION: {"Pedro"=>"Excluded"} | RAYYAN-EXCLUSION-REASONS: wrong study design	10.21053/ceo.2020.01704	Sleep Apnea Syndromes;Sleep Apnea, Obstructive;Apnea;Sleep
rayyan-636940306	Effects of mandibular advancement on upper airway dimension and collapsibility in patients with obstructive sleep apnea using dynamic upper airway imaging during sleep	2010	5		Oral Surgery Oral Medicine Oral Pathology Oral Radiology and Endodontology	1079-2104	109	5	712-719	Choi, J. K. and Hur, Y. K. and Lee, J. M. and Clark, G. T.	<Go to ISI>://WOS:000276925400018				Objectives. The objective of this study was to evaluate the effects of mandibular advancement on oropharyngeal dimension and collapsibility and reveal the predominate site of change produced by mandibular advancement in patients with obstructive sleep apnea (OSA). Study design. Sixteen adults (13 males and 3 females) with symptomatic mild to severe OSA participated. Custom-made silicone mandibula…	Choi, Jae-Kap Hur, Youn-Kyung Lee, Jong-Min Clark, Glenn T. Lee, Jongmin/AAR-6361-2020 1528-395x | RAYYAN-INCLUSION: {"Pedro"=>"Excluded"}	10.1016/j.tripleo.2009.11.034	Sleep Apnea Syndromes;Sleep Apnea, Obstructive;Apnea;Sleep
rayyan-636940307	Computed Tomography Characterization and Comparison With Polysomnography for Obstructive Sleep Apnea Evaluation	2018	4		Journal of Oral and Maxillofacial Surgery	0278-2391	76	4	854-872	Chousangsuntorn, K. and Bhongmakapat, T. and Apirakkittikul, N. and Sungkarat, W. and Supakul, N. and Laothamatas, J.	<Go to ISI>://WOS:000428369800029				Purpose: We hypothesized that computed tomography (CT) combined with portable polysomnography (PSG) might better visualize anatomic data related to obstructive sleep apnea (OSA). The present study evaluated the CT findings during OSA and assessed their associations with the PSG data and patient characteristics. Patients and Methods: We designed a prospective cross-sectional study of patients with…	Chousangsuntorn, Khaisang Bhongmakapat, Thongchai Apirakkittikul, Navarat Sungkarat, Witaya Supakul, Nucharin Laothamatas, Jiraporn Supakul, Nucharin/0000-0002-9129-9639; Chousangsuntorn, Khaisang/0000-0003-1308-3389 1531-5053 | RAYYAN-INCLUSION: {"Pedro"=>"Excluded"}	10.1016/j.joms.2017.09.006	Polysomnography;Sleep Apnea Syndromes;Sleep Apnea, Obstructive;Apnea
rayyan-636940308	Changes in craniofacial and airway morphology as well as quality of life after passive myofunctional therapy in children with obstructive sleep apnea: a comparative cohort study	2019	12		Sleep and Breathing	1520-9512	23	4	1359-1369	Chuang, L. C. and Hwang, Y. J. and Lian, Y. C. and Hervy-Auboiron, M. and Pirelli, P. and Huang, Y. S. and Guilleminault, C.	<Go to ISI>://WOS:000510403600043				Purpose To examine the craniofacial and airway morphology as well as the quality of life before and after passive myofunctional therapy (PMFT) for 1 year in children with obstructive sleep apnea (OSA). Methods Forty children with OSA wearing an oral device nightly (treatment group) and seventeen without the device (control group) were followed up for 1 year. Lateral cephalometric radiography, pol…	Chuang, Li-Chuan Hwang, Yi-Jing Lian, Yun-Chia Hervy-Auboiron, Michele Pirelli, Paola Huang, Yu-Shu Guilleminault, Christian Pirelli, Paola/AAO-6419-2021 1522-1709 | RAYYAN-INCLUSION: {"Pedro"=>"Excluded"} | RAYYAN-EXCLUSION-REASONS: wrong population	10.1007/s11325-019-01929-w	Cohort Studies;Quality of Life;Sleep Apnea Syndromes;Sleep Apnea, Obstructive;Apnea
rayyan-636940309	Effects of maxillary expansion and protraction on pharyngeal airway dimensions in relation to changes in head posture and hyoid position	2022	9		Journal of Orofacial Orthopedics-Fortschritte Der Kieferorthopadie	1434-5293				Çoban, G. and Öztürk, T. and Erdem, M. E. and Kis, H. C. and Yagci, A.	<Go to ISI>://WOS:000854705700001				Purpose To assess changes in pharyngeal airway dimensions, head posture and hyoid position after maxillary expansion and face mask (FM) treatment compared to untreated class III patients. Methods This study examined 24 class III patients (10 girls, 14 boys, mean age: 10.97 +/- 0.88 years) treated with expansion and a petit-type FM appliance and 24 untreated class III patients (16 girls, 8 boys, m…	Coban, Gokhan Ozturk, Taner Erdem, Merve Ece Kis, Hatice Cansu Yagci, Ahmet ÖZTÜRK, Taner/AAH-2810-2019; YAGCI, AHMET/AAG-4299-2019; kis, hatice cansu/AAO-7767-2020; Öztürk, Taner/AEV-1849-2022 YAGCI, AHMET/0000-0002-8962-8392; kis, hatice cansu/0000-0003-4956-7537; Öztürk, Taner/0000-0003-1670-286X 1615-6714 | RAYYAN-INCLUSION: {"Pedro"=>"Excluded"}	10.1007/s00056-022-00426-2	Posture
rayyan-636940310	Changes in pharyngeal anatomy and apnea/hypopnea index after a mandibular advancement device	2022			Sleep Science	1984-0659	15	1	75-81	Cortes-Mejia, J. M. and Boquete-Castro, A. and Arana-Lechuga, Y. and Terán-Pérez, G. J. and Casarez-Cruz, K. and González-Robles, R. O. and Velázquez-Moctezuma, J.	<Go to ISI>://WOS:000797563100011				Objectives: This study aimed to evaluate the therapeutic efficacy of custom-made mandibular advancement devices (MAD) in the control of primary snoring and sleep apnea and to correlate with anatomical changes identified through imaging tests. Methods: Patients (n = 17) diagnosed with sleep apnea or primary snoring were included in this study and subsequently treated with MADs. Changes were assess…	Cortes-Mejia, Juan-Manuel Boquete-Castro, Ana Arana-Lechuga, Yoaly Jovanna Teran-Perez, Guadalupe Casarez-Cruz, Katiuska Obdulia Gonzalez-Robles, Rosa Velazquez-Moctezuma, Javier 1984-0063 | RAYYAN-INCLUSION: {"Pedro"=>"Maybe"}	10.5935/1984-0063.20210034	Sleep Apnea, Obstructive;Apnea
rayyan-636940311	Three-Dimensional Evaluation of Upper Airway in Patients With Obstructive Sleep Apnea Syndrome During Oral Appliance Therapy	2015	5		Journal of Craniofacial Surgery	1049-2275	26	3	745-748	Cossellu, G. and Biagi, R. and Sarcina, M. and Mortellaro, C. and Farronato, G.	<Go to ISI>://WOS:000355236700066				Obstructive sleep apnea syndrome (OSAS) represents a frequent and common respiratory disease characterized by repeated episodes of complete and/or partial obstruction of upper airways during sleep, normally associated with reduction of oxygen saturation in blood. The oral appliances (OAs) are considered to be an effective treatment modality thanks to the upper airway enlargement. Lateral cephalom…	Cossellu, Gianguido Biagi, Roberto Sarcina, Michele Mortellaro, Carmen Farronato, Giampietro Cossellu, Gianguido/0000-0001-6442-5591 1536-3732 | RAYYAN-INCLUSION: {"Pedro"=>"Maybe"}	10.1097/scs.0000000000001538	Sleep Apnea, Obstructive;Sleep Apnea Syndromes;Apnea
rayyan-636940312	Evaluation of the posterior airway space following orthopaedic treatment of mandibular deficient Class II malocclusion - a pilot study	2018	5		Australasian Orthodontic Journal	2207-7472	34	1	11-16	Costello, C. J. and Sambevski, J. and Cheng, L. L. and Darendeliler, M. A.	<Go to ISI>://WOS:000511253400003				Background: The use of Twin Block therapy is a well-accepted functional treatment option for the correction of a Class II malocclusion. In addition to skeletal and dental changes, its use may also promote changes in airway structure and dimension, including the size of the posterior airway space (PAS). This may be of importance in reducing the risk of developing obstructive sleep apnoea syndrome …	Costello, Christopher J. Sambevski, John Cheng, Lam L. Darendeliler, M. Ali 2207-7480 | RAYYAN-INCLUSION: {"Pedro"=>"Excluded"}		Pilot Projects
rayyan-636940313	A modified monobloc for the treatment of obstructive sleep apnoea in paediatric patients	2004	10		European Journal of Orthodontics	0141-5387	26	5	523-530	Cozza, P. and Polimeni, A. and Ballanti, F.	<Go to ISI>://WOS:000224482200009				The aims of this study were to determine the differences in craniofacial morphology between children with obstructive sleep apnoea (OSA) and control subjects, and to investigate the effects of modified monobloc (MM) appliance treatment in OSA children. The treatment group consisted of 20 OSA Caucasian subjects (10 boys and 10 girls) with ages ranging from 4 to 8 years (mean 5.91 years). The contr…	Cozza, P Polimeni, A Ballanti, F Cozza, paola/0000-0003-2663-8291 1460-2210 | RAYYAN-INCLUSION: {"Pedro"=>"Excluded"} | RAYYAN-EXCLUSION-REASONS: wrong population	10.1093/ejo/26.5.523
rayyan-636940314	Nasal continuous positive pressure versus simple face mask oxygenation for adult obese and obstructive sleep apnea patients undergoing colonoscopy under propofol-based general anesthesia without tracheal intubation: A randomized controlled trial	2023	10		Journal of Clinical Anesthesia	0952-8180	89			Cukierman, D. S. and Perez, M. and Guerra-Londono, J. J. and Carlson, R. and Hagan, K. and Ghebremichael, S. and Hagberg, C. and Raju, G. S. and Rhim, A. and Cata, J. P.	<Go to ISI>://WOS:001033661600001				Study objective: To determine if a nasal positive airway pressure (nasal CPAP) mask would decrease the number of hypoxemic events in obese and obstructive sleep apnea patients undergoing colonoscopy.Design: Single-center prospective randomized controlled trial.Setting: Tertiary academic center.Patients: We enrolled 109 patients with diagnosis of obesity and/or obstructive sleep apnea scheduled to…	Cukierman, Daniel S. Perez, Manuel Guerra-Londono, Juan J. Carlson, Richard Hagan, Katherine Ghebremichael, Semhar Hagberg, Carin Raju, Gottumukkala S. Rhim, Andrew Cata, Juan P. Guerra Londono, Juan Jose/0000-0001-9546-0314; Hagberg, Carin/0000-0002-4336-8820; Cukierman, DANIEL SEBASTIAN/0000-0003-3436-0832 1873-4529 | RAYYAN-INCLUSION: {"Pedro"=>"Excluded"} | RAYYAN-EXCLUSION-REASONS: wrong pop…	10.1016/j.jclinane.2023.111196	Sleep Apnea, Obstructive;Colonoscopy;Sleep Apnea Syndromes
rayyan-636940315	Predictors of success for mandibular repositioning appliance in obstructive sleep apnea syndrome	2017			Brazilian Oral Research	1807-3107	31			Cunha, T. C. A. and Guimaraes, T. D. and Schultz, T. C. B. and de Almeida, F. R. and Cunha, T. M. and Simamoto, P. C. and Bittencourt, L. R. A.	<Go to ISI>://WOS:000405273000017				The characteristics of non-obese patients with mild to moderate Obstructive Sleep Apnea Syndrome (OSAS) who will present with a good response to Mandibular Repositioning Appliance (MRA) treatment have not yet been well established in the literature. The aim of this study is to assess whether polysomnographic (PSG), demographic, anthropometric, cephalometric, and otorhinolaryngological parameters …	Abrahao Cunha, Thays Crosara Guimaraes, Thais de Moura Barros Schultz, Teresa Cristina de Almeida, Fernanda Ribeiro Cunha, Thulio Marquez Simamoto Junior, Paulo Cezar Azeredo Bittencourt, Lia Rita Bittencourt, Lia/C-6551-2012; Júnior, Paulo Cézar Simamoto/AAK-9649-2020 Bittencourt, Lia/0000-0001-7738-0927; Cunha, Thulio/0000-0003-2707-757X; Simamoto Junior, Paulo Cezar/0000-0001-6087-9721 | RAYYA…	10.1590/1807-3107BOR-2017.vol31.0037	Sleep Apnea Syndromes;Sleep Apnea, Obstructive
rayyan-636940316	Long-term sequellae of oral appliance therapy in obstructive sleep apnea patients: Part 1. Cephalometric analysis	2006	2		American Journal of Orthodontics and Dentofacial Orthopedics	0889-5406	129	2	195-204	de Almeida, F. R. and Lowe, A. A. and Sung, J. O. and Tsuiki, S. and Otsuka, R.	<Go to ISI>://WOS:000235384200007				Introduction: Oral appliances (OAs) have been widely used to treat snoring and sleep apnea, but their effects on craniofacial structures in patients after 5 years or more of wear have not yet been quantified. Methods: Seventy-one patients who had worn adjustable mandibular repositioners to treat snoring or sleep apnea were evaluated. Upright lateral cephalometric radiographs in centric occlusion …	de Almeida, FR Lowe, AA Sung, JO Tsuiki, S Otsuka, R 1097-6752 | RAYYAN-INCLUSION: {"Pedro"=>"Excluded"}	10.1016/j.ajodo.2005.10.001	Sleep Apnea, Obstructive;Sleep Apnea Syndromes
rayyan-636940317	Development of positional obstructive sleep apnea (POSA) after upper airway surgery in OSA patients	2020	9		Sleep and Breathing	1520-9512	24	3	849-856	de Apodaca, P. M. R. and Llatas, M. C. and Quiles, S. M. and Galofre, J. D.	<Go to ISI>://WOS:000559837000008				Purpose Positional therapy (PT) has become more reliable for obstructive sleep apnea (OSA) patients with the use of new devices. The objectives of this study were to determine the preoperative prevalence of positional OSA (POSA) in our population of surgically treated patients and the proportion of patients who developed POSA after surgery and might improve with additional positional therapy. Met…	Martinez Ruiz de Apodaca, Paula Carrasco Llatas, Marina Matarredona Quiles, Silvia Dalmau Galofre, Jose 10th Meeting of the International-Surgical-Sleep-Society May 10-11, 2019 New York, NY Int Surg Sleep Soc Carrasco Llatas, Marina/H-3455-2019 Carrasco Llatas, Marina/0000-0003-0849-5901; Martinez Ruiz de Apodaca, Paula/0000-0002-6089-0805 1522-1709 | RAYYAN-INCLUSION: {"Pedro"=>"Excluded"} | RAY…	10.1007/s11325-019-01910-7	Sleep Apnea Syndromes;Sleep Apnea, Obstructive;Apnea
rayyan-636940318	The value of a mandibular repositioning appliance for the treatment of nonapneic snoring	2011	2		Otolaryngol Head Neck Surg	0194-5998	144	2	170-3	Aarts, M. C. and Rovers, M. M. and van der Heijden, G. J. and Grolman, W.		eng		Department of Otorhinolaryngology, University Medical Centre Utrecht, Utrecht, The Netherlands. maarts2@umcutrecht.nl	In this evidence-based case report, the authors addressed the following clinical question: What is the effect of a mandibular repositioning appliance (MRA) in patients with nonapneic snoring on the snoring loudness, partners' sleep disturbance, and quality of life? The authors retrieved relevant publications from Embase, PubMed, Cinahl, CENTRAL, and Web of Science. They used title and abstract fi…	1097-6817 Aarts, Mark C J Rovers, Maroeska M van der Heijden, Geert J M Grolman, Wilko Case Reports Journal Article England 2011/04/16 Otolaryngol Head Neck Surg. 2011 Feb;144(2):170-3. doi: 10.1177/0194599810392149. Epub 2011 Jan 11. | RAYYAN-INCLUSION: {"Pedro"=>"Excluded"} | RAYYAN-EXCLUSION-REASONS: wrong study design	10.1177/0194599810392149	Endoscopy;Equipment Design;Humans;Male;Mandibular Advancement/*instrumentation;Middle Aged;Snoring/diagnosis/*therapy;Treatment Outcome;Snoring
rayyan-636940319	Modified biblock versus monoblock mandibular advancement appliances for treatment of obstructive sleep apnea: A randomized controlled trial	2022	4	1	J Prosthet Dent	0022-3913				Abd-Ellah, M. E. and Mohamed, F. S. and Khamis, M. M. and Abdel Wahab, N. H.		eng		Lecturer, Department of Prosthodontics, Faculty of Dentistry, Alexandria University, Alexandria, Egypt. Electronic address: mirvat.abdella@alexu.edu.eg. Professor, Department of Prosthodontics, Faculty of Dentistry, Alexandria University, Alexandria, Egypt. Professor and Chairman, Department of Prosthodontics, Faculty of Dentistry, Alexandria University, Alexandria, Egypt. Professor, Department o…	STATEMENT OF PROBLEM: The high prevalence of obstructive sleep apnea represents a serious public health problem. Oral appliances have gained wide acceptance among patients diagnosed with obstructive sleep apnea, who should wear them every night. A comfortable oral appliance is mandatory for successful treatment outcomes. PURPOSE: The purpose of this randomized controlled trial was the assessment …	1097-6841 Abd-Ellah, Mervat E Mohamed, Faten S Khamis, Mohamed M Abdel Wahab, Nashwa H Journal Article United States 2022/04/06 J Prosthet Dent. 2022 Apr 1:S0022-3913(22)00144-5. doi: 10.1016/j.prosdent.2022.02.019. | RAYYAN-INCLUSION: {"Pedro"=>"Excluded"}	10.1016/j.prosdent.2022.02.019	Sleep Apnea Syndromes;Sleep Apnea, Obstructive;Apnea
rayyan-636940320	Airway changes after fixed functional appliance treatment in children with and without morphologic deviations of the upper spine: A 3-dimensional CBCT study	2022	6		Am J Orthod Dentofacial Orthop	0889-5406	161	6	791-797	Abdalla, Y. and Kiliaridis, S. and Sonnesen, L.		eng		Section of Orthodontics, Department of Odontology, Faculty of Health and Medical Sciences, University of Copenhagen, Copenhagen, Denmark, College of Medicine and Dentistry, James Cook University, Cairns, Australia. Department of Orthodontics, School of Dental Medicine, University of Geneva, Geneva, Switzerland, Department of Orthodontics and Dentofacial Orthopedics, University of Bern, Bern, Swit…	INTRODUCTION: Functional appliances (FA) have a positive effect on the upper airway volume and minimal cross-sectional area (MCA) in children. An association between morphologic deviations of the upper spine (MDUS) and reduced treatment response was found in appliances used to treat adults with obstructive sleep apnea. This study aimed to: (1) compare airway changes after FA treatment in children…	1097-6752 Abdalla, Yousef Kiliaridis, Stavros Sonnesen, Liselotte Journal Article United States 2022/01/20 Am J Orthod Dentofacial Orthop. 2022 Jun;161(6):791-797. doi: 10.1016/j.ajodo.2021.01.029. Epub 2022 Jan 15. | RAYYAN-INCLUSION: {"Pedro"=>"Excluded"} | RAYYAN-EXCLUSION-REASONS: wrong population	10.1016/j.ajodo.2021.01.029	Adult;Cephalometry/methods;Child;Cone-Beam Computed Tomography/methods;Humans;Mandible/diagnostic imaging;Orthodontic Appliances, Fixed;Respiratory System;*Spiral Cone-Beam Computed Tomography;Only Child
rayyan-636940321	Palatopharyngeal sling: a new technique in treatment of velopharyngeal insufficiency	2008	2		Int J Pediatr Otorhinolaryngol	0165-5876 (Print) 0165-5876	72	2	173-7	Abdel-Aziz, M.		eng		Department of Otorhinolaryngology, Faculty of Medicine, Cairo University, Egypt. mosabeez@yahoo.com	OBJECTIVE: (a) Pharyngeal flap and sphincter pharyngoplasty are the procedures most frequently chosen by craniofacial surgeons for surgical management of velopharyngeal insufficiency. Both operations may be complicated by obstructive breathing and even sleep apnea. (b) The purpose of this study is to evaluate the efficacy of a palatopharyngeal sling in the treatment of velopharyngeal insufficienc…	Abdel-Aziz, Mosaad Journal Article Ireland 2007/11/23 Int J Pediatr Otorhinolaryngol. 2008 Feb;72(2):173-7. doi: 10.1016/j.ijporl.2007.10.004. Epub 2007 Nov 26. | RAYYAN-INCLUSION: {"Pedro"=>"Excluded"}	10.1016/j.ijporl.2007.10.004	Child;Child, Preschool;Cleft Palate/complications/surgery;Endoscopy;Female;Humans;Male;Mouth Mucosa/*surgery;Palate, Soft/*surgery;Pharyngeal Muscles/*surgery;Pharynx/surgery;Polysomnography;Speech Perception;Speech Production Measurement;*Surgical Flaps;Velopharyngeal Insufficiency/etiology/*surgery
rayyan-636940322	Effects of mandibular distraction osteogenesis on three-dimensional airway anatomy in children with congenital micrognathia	2013	1		J Oral Maxillofac Surg	0278-2391	71	1	90-7	Abramson, Z. R. and Susarla, S. M. and Lawler, M. E. and Peacock, Z. S. and Troulis, M. J. and Kaban, L. B.		eng		Department of Oral and Maxillofacial Surgery, Massachusetts General Hospital, Harvard School of Dental Medicine, Boston, MA, USA.	PURPOSE: To assess the 3-dimensional (3D) computed tomography (CT) changes in airway size and shape in children with congenital micrognathia treated by mandibular distraction osteogenesis (DO). PATIENTS AND METHODS: This was a retrospective study of patients with congenital micrognathia, treated by mandibular DO, who had pre- and postoperative 3D maxillofacial CT scans from the hard palate to the…	1531-5053 Abramson, Zachary R Susarla, Srinivas M Lawler, Matthew E Peacock, Zachary S Troulis, Maria J Kaban, Leonard B Journal Article Research Support, Non-U.S. Gov't United States 2012/05/29 J Oral Maxillofac Surg. 2013 Jan;71(1):90-7. doi: 10.1016/j.joms.2012.03.014. Epub 2012 May 24. | RAYYAN-INCLUSION: {"Pedro"=>"Excluded"} | RAYYAN-EXCLUSION-REASONS: wrong population	10.1016/j.joms.2012.03.014	Adolescent;Airway Obstruction/diagnostic imaging/*surgery;Child;Child, Preschool;Female;Humans;Hyoid Bone/anatomy & histology/diagnostic imaging;Imaging, Three-Dimensional/*methods;Infant;Male;Mandibular Advancement/*methods;Micrognathism/*surgery;*Osteogenesis, Distraction/instrumentation;Palate, Hard/anatomy & histology/diagnostic imaging;Pharynx/*anatomy & histology/diagnostic imaging;Retrospe…
rayyan-636940324	Therapeutic efficacy of a hybrid mandibular advancement device in the management of obstructive sleep apnea assessed with acoustic reflection technique	2015	1		Indian J Dent Res	0970-9290	26	1	86-9	Agarwal, S. S. and Jayan, B. and Kumar, S.		eng		Department of Orthodontics and Dentofacial Orthopedics, Armed Forces Medical College, Pune, Maharashtra, India.	Obstructive sleep apnea (OSA) is one of the most common forms of sleep-disordered breathing. Various treatment modalities include behavior modification therapy, nasal continuous positive airway pressure (CPAP), oral appliance therapy, and various surgical modalities. Oral appliances are noninvasive and recommended treatment modality for snoring, mild to moderate OSA cases and severe OSA cases whe…	1998-3603 Agarwal, S S Jayan, B Kumar, Sunil Case Reports Journal Article India 2015/05/12 Indian J Dent Res. 2015 Jan-Feb;26(1):86-9. doi: 10.4103/0970-9290.156820. | RAYYAN-INCLUSION: {"Pedro"=>"Excluded"} | RAYYAN-EXCLUSION-REASONS: wrong study design	10.4103/0970-9290.156820	Cephalometry;Humans;Male;*Mandibular Advancement;Middle Aged;Rhinometry, Acoustic;Sleep Apnea, Obstructive/diagnostic imaging/*surgery;Sleep Apnea Syndromes;Sleep Apnea, Obstructive
rayyan-636940325	Surgical treatment modality for facial esthetics in an obstructive sleep apnea patient with protrusive upper lip and acute nasolabial angle	2013	3		Angle Orthod	0003-3219 (Print) 0003-3219	83	2	355-63	Ahn, H. W. and Cho, I. S. and Cho, K. C. and Choi, J. Y. and Chung, J. W. and Baek, S. H.		eng		Department of Orthodontics, School of Dentistry, Seoul National University, Seoul, South Korea.	For patients with severe obstructive sleep apnea syndrome (OSAS), maxillomandibular advancement (MMA) offers a good treatment option by physically expanding the skeletal framework. However, facial esthetics can be aggravated by MMA in patients with OSAS who have a normally positioned maxilla, a protrusive upper lip, and an acute nasolabial angle. Therefore, surgical treatment planning should be c…	1945-7103 Ahn, Hyo-Won Cho, Il-Sik Cho, Keun-Chul Choi, Jin-Young Chung, Jin-Woo Baek, Seung-Hak Case Reports Journal Article United States 2012/08/08 Angle Orthod. 2013 Mar;83(2):355-63. doi: 10.2319/041512-310.1. Epub 2012 Aug 6. | RAYYAN-INCLUSION: {"Pedro"=>"Excluded"} | RAYYAN-EXCLUSION-REASONS: wrong study design	10.2319/041512-310.1	Cephalometry;*Esthetics, Dental;Female;Humans;Imaging, Three-Dimensional;Mandibular Advancement;Maxilla/surgery;Occlusal Splints;Oropharynx/surgery;*Orthognathic Surgical Procedures;Osteotomy, Le Fort;*Osteotomy, Sagittal Split Ramus;Overbite/complications/diagnostic imaging/*surgery;Patient Care Planning;Polysomnography;Radiography;Sleep Apnea, Obstructive/etiology/*surgery;Temporomandibular Joi…
rayyan-636940326	Transposition of lingual thyroid gland to the submandibular region by transoral approach	2017	6		Auris Nasus Larynx	0385-8146	44	3	345-350	Akbay, E. and Simsek, G. and Kilic, R.		eng		Kırıkkale University, Medical Faculty, Department of Otorhinolaryngology, Kırıkkale, Turkey. Electronic address: ercanakbay@yahoo.com. Kırıkkale University, Medical Faculty, Department of Otorhinolaryngology, Kırıkkale, Turkey.	The purpose of this case report is to demonstrate surgical technique of only functional but symptomatic lingual thyroid gland transposition to submandibular region by transoral approach without mandibulotomy and tongue-splitting. A 37-year-old female patient was admitted to our hospital with dysphagia and apnea symptoms. Physical examination revealed 3cm×3cm lingual thyroid gland was detected at …	1879-1476 Akbay, Ercan Simsek, Gokce Kilic, Rahmi Case Reports Journal Article Netherlands 2016/06/06 Auris Nasus Larynx. 2017 Jun;44(3):345-350. doi: 10.1016/j.anl.2016.05.008. Epub 2016 Jun 1. | RAYYAN-INCLUSION: {"Pedro"=>"Excluded"} | RAYYAN-EXCLUSION-REASONS: wrong study design	10.1016/j.anl.2016.05.008	Adult;Deglutition Disorders/etiology/*surgery;Female;Humans;Lingual Thyroid/complications/diagnostic imaging/*surgery;Magnetic Resonance Imaging;Natural Orifice Endoscopic Surgery/*methods;Otorhinolaryngologic Surgical Procedures/*methods;Sleep Apnea, Obstructive/etiology/*surgery;Submandibular Gland/*surgery;*Surgical Flaps;Thyroid Gland/*transplantation;Lingual thyroid;Submandibular;Transoral;T…
rayyan-636940327	Neutrophil-to-lymphocyte ratio decreases in obstructive sleep apnea treated with mandibular advancement devices	2018	12		Sleep Breath	1520-9512	22	4	989-995	Al-Halawani, M. and Naik, S. and Chan, M. and Kreinin, I. and Meiers, J. and Kryger, M.		eng		Section of Pulmonary, Critical Care and Sleep Medicine, Yale School of Medicine, 333 Cedar Street, New Haven, CT, 06510, USA. mhalawanimd@gmail.com. Veterans Affairs Connecticut Healthcare System, West Haven, CT, 06516, USA. mhalawanimd@gmail.com. Section of Pulmonary, Critical Care and Sleep Medicine, Yale School of Medicine, 333 Cedar Street, New Haven, CT, 06510, USA. Veterans Affairs Connecti…	PURPOSE: Obstructive sleep apnea has been associated with chronic inflammation triggered by nocturnal hypoxemia. The neutrophil-to-lymphocyte ratio (NLR) is a measure of subclinical systemic inflammation. We hypothesize that NLR levels would improve as chronic inflammation diminishes in obstructive sleep apnea (OSA) patients treated with mandibular advancement devices (MADs). METHODS: We studied …	1522-1709 Al-Halawani, Moh'd Orcid: 0000-0002-7639-2923 Naik, Sreelatha Chan, Michael Kreinin, Iouri Meiers, Jonathan Kryger, Meir Journal Article Germany 2018/02/09 Sleep Breath. 2018 Dec;22(4):989-995. doi: 10.1007/s11325-018-1635-5. Epub 2018 Feb 7. | RAYYAN-INCLUSION: {"Pedro"=>"Excluded"} | RAYYAN-EXCLUSION-REASONS: wrong study design,wrong publication type	10.1007/s11325-018-1635-5	Adult;Biomarkers/blood;Continuous Positive Airway Pressure/methods;Female;Humans;Inflammation Mediators/*blood;Lymphocytes/metabolism;Male;Mandibular Advancement/*methods;Middle Aged;Neutrophils/metabolism;Sleep Apnea, Obstructive/blood/*therapy;Inflammation;Mandibular advancement devices;Neutrophil-to-lymphocyte ratio;Obstructive sleep apnea;Oral appliances;Sleep Apnea Syndromes;Sleep Apnea, Obs…
rayyan-636940328	Effect of rapid maxillary expansion on monosymptomatic primary nocturnal enuresis	2015	1		Angle Orthod	0003-3219 (Print) 0003-3219	85	1	102-8	Al-Taai, N. and Alfatlawi, F. and Ransjö, M. and Fakhry, S.		eng		a Former Orthodontic Resident, Department of Orthodontics, Department of Odontology, Umeå University, Umeå, Sweden.	OBJECTIVE: To evaluate the effects of rapid maxillary expansion (RME) on nocturnal enuresis (NE) related to the nasal airway, nasal breathing, and plasma osmolality (as an indicator for antidiuretic hormone). MATERIALS AND METHODS: Nineteen patients with monosymptomatic primary NE, aged 6-15 years, were treated with RME for 10-15 days. To exclude a placebo effect of the RME appliance, seven patie…	1945-7103 Al-Taai, Nameer Alfatlawi, Fakhri Ransjö, Maria Fakhry, Saad Journal Article United States 2014/07/31 Angle Orthod. 2015 Jan;85(1):102-8. doi: 10.2319/031014-172.1. | RAYYAN-INCLUSION: {"Pedro"=>"Excluded"}	10.2319/031014-172.1	Adolescent;Airway Resistance/physiology;Blood Glucose/analysis;Blood Urea Nitrogen;Child;Female;Follow-Up Studies;Humans;Male;Malocclusion/therapy;Mouth Breathing/therapy;Nasal Cavity/diagnostic imaging/physiology;Nocturnal Enuresis/*physiopathology/prevention & control;Nose/physiology;Osmolar Concentration;*Palatal Expansion Technique/instrumentation;Pulmonary Ventilation/physiology;Respiration;…
rayyan-636940331	CHANGES IN ORO-PHARYNGEAL AIRWAY DIMENSIONS AFTER TREATMENT WITH FUNCTIONAL APPLIANCE IN CLASS II SKELETAL PATTERN	2015	10		J Ayub Med Coll Abbottabad	1025-9589 (Print) 1025-9589	27	4	759-63	Ali, B. and Shaikh, A. and Fida, M.		eng			BACKGROUND: Functional appliances have been used since many decades for the correction of mandibular retrognathism. Similar oral appliances are a treatment modality for patients with Obstructive sleep apnoea. Hence, interception at the right age with these growth modification appliances might benefit a child from developing long-term respiratory insufficiency. Therefore, the purpose of our study …	Ali, Batool Shaikh, Attiya Fida, Mubassar Journal Article Pakistan 2016/03/24 J Ayub Med Coll Abbottabad. 2015 Oct-Dec;27(4):759-63. | RAYYAN-INCLUSION: {"Pedro"=>"Excluded"} | RAYYAN-EXCLUSION-REASONS: wrong population		Cephalometry/*methods;Child;Female;Humans;Male;Malocclusion, Angle Class II/*therapy;Mandible/growth & development;Pharynx/*anatomy & histology;Retrospective Studies
rayyan-636940334	Effects of Le Fort I Osteotomy on the Nasopharyngeal Airway-6-Month Follow-Up	2016	2		J Oral Maxillofac Surg	0278-2391	74	2	380-91	Almuzian, M. and Almukhtar, A. and Ju, X. and Al-Hiyali, A. and Benington, P. and Ayoub, A.		eng		Honorary Specialist Registrar, Glasgow University, MVLS College, Glasgow Dental Hospital & School, Glasgow, UK. Electronic address: dr_muzian@hotmail.com. Postgraduate Student, Glasgow University, MVLS College, Glasgow Dental Hospital & School, Glasgow, UK. Medical Devices Unit, NHS Greater Glasgow and Clyde, Glasgow, UK. Consultant Orthodontist, Glasgow Dental Hospital & School, Glasgow, UK. Pro…	PURPOSE: The literature discussing the impact of a single Le Fort I osteotomy on nasopharyngeal airways is limited. This study assessed the volumetric changes in the nasopharyngeal airway after a single Le Fort I osteotomy and explored the correlation between these changes and 3-dimensional surgical movements of the upper jaw. MATERIALS AND METHODS: This retrospective study was conducted in 40 pa…	1531-5053 Almuzian, Mohammed Almukhtar, Anas Ju, Xiangyang Al-Hiyali, Ali Benington, Philip Ayoub, Ashraf Journal Article United States 2015/07/19 J Oral Maxillofac Surg. 2016 Feb;74(2):380-91. doi: 10.1016/j.joms.2015.06.172. Epub 2015 Jul 2. | RAYYAN-INCLUSION: {"Pedro"=>"Excluded"}	10.1016/j.joms.2015.06.172	Adolescent;Adult;Anatomic Landmarks/diagnostic imaging;Cephalometry/methods;Cone-Beam Computed Tomography/methods;Female;Follow-Up Studies;Humans;Hypopharynx/anatomy & histology/diagnostic imaging;Imaging, Three-Dimensional/methods;Male;Malocclusion, Angle Class III/surgery;Maxilla/abnormalities;Maxillary Osteotomy/*methods;Maxillary Sinus/anatomy & histology/diagnostic imaging;Middle Aged;Nasoph…
rayyan-636940337	Assessment of the calcification of the nuchal ligament and osteophytes of the cervical spine in obstructive sleep apnoea subjects and snorers	2016	2		J Oral Rehabil	0305-182x	43	2	96-102	Ando, E. and Shigeta, Y. and Nejima, J. and Yamanaka, H. and Hirai, S. and Ogawa, T. and Clark, G. T. and Enciso, R.		eng		Department of Fixed Prosthodontics, School of Dental Medicine, Tsurumi University, Yokohama, Japan. Department of Internal Medicine, Tsurumi University School of Dental Medicine, Yokohama, Japan. Orofacial Pain/Oral Medicine Center, Division of Diagnostic Sciences, School of Dentistry, University of Southern California, Los Angeles, CA, USA. Division of Endodontics, Oral and Maxillofacial Surgery…	The previous reports suggest that obstructive sleep apnoea (OSA) is related to metabolic syndrome, mineral metabolism disorders and cardiovascular disease. In addition, a possible relationship between obesity and the calcification of ligaments has been implied. However, the potential link between OSA and the calcification of ligaments has not been directly studied. In this present study, to inves…	1365-2842 Ando, E Shigeta, Y Nejima, J Yamanaka, H Hirai, S Ogawa, T Clark, G T Enciso, R Journal Article Research Support, Non-U.S. Gov't England 2015/10/04 J Oral Rehabil. 2016 Feb;43(2):96-102. doi: 10.1111/joor.12354. Epub 2015 Oct 3. | RAYYAN-INCLUSION: {"Pedro"=>"Excluded"}	10.1111/joor.12354	Adult;Aged;Aged, 80 and over;Body Mass Index;Calcinosis/*pathology;Cephalometry;Cervical Vertebrae/pathology;Female;Humans;Ligaments, Articular/*pathology;Male;Middle Aged;Osteophyte/*pathology;Polysomnography;Retrospective Studies;Risk Factors;Sleep Apnea, Obstructive/*pathology;Snoring/*pathology;Spine/*pathology;calcification;cephalograms;cervical spine;nuchal ligament;obstructive sleep apnoea
rayyan-636940338	Orthognathic surgery for obstructive sleep apnea: applying the principles to new horizons in craniofacial surgery	2012	11		J Craniofac Surg	1049-2275	23	7	2028-41	Andrews, B. T. and Lakin, G. E. and Bradley, J. P. and Kawamoto, H. K., Jr.		eng		Department of Plastic Surgery, University of Kansas Medical Center, 3901 Rainbow Blvd, Kansas City, KS 66160, USA. bandrews@kumc.edu	This article is dedicated to the senior author Dr. Henry K. Kawamoto, Jr, who pioneered the use of orthognathic surgery to treat severe obstructive sleep apnea in 1981. Since that time, his techniques for maxillomandibular advancement have been revised and expanded for improved surgical success. Obstructive sleep apnea is a growing public health concern because it can cause hypertension, cardiac …	1536-3732 Andrews, Brian T Lakin, Gregory E Bradley, James P Kawamoto, Henry K Jr Case Reports Journal Article United States 2012/11/21 J Craniofac Surg. 2012 Nov;23(7 Suppl 1):2028-41. doi: 10.1097/SCS.0b013e31825d05bb. | RAYYAN-INCLUSION: {"Pedro"=>"Excluded"} | RAYYAN-EXCLUSION-REASONS: wrong outcome	10.1097/SCS.0b013e31825d05bb	Bone Transplantation/methods;Cephalometry/methods;Chin/abnormalities;Follow-Up Studies;Genioplasty/methods;Humans;Male;Mandibular Advancement/methods;Maxilla/surgery;Micrognathism/surgery;Middle Aged;Occlusal Splints;Orthognathic Surgical Procedures/*methods;Osteotomy, Le Fort/methods;Osteotomy, Sagittal Split Ramus/methods;Pharynx/pathology;Retrognathia/surgery;Sleep Apnea, Obstructive/*surgery;…
rayyan-636940339	Dental and skeletal changes associated with long-term oral appliance use for obstructive sleep apnea: A systematic review and meta-analysis	2018	10		Sleep Med Rev	1087-0792	41		161-172	Araie, T. and Okuno, K. and Ono Minagi, H. and Sakai, T.		eng		Department of Oral-Facial Disorders, Osaka University Graduate School of Dentistry, Japan. Department of Oral-Facial Disorders, Osaka University Graduate School of Dentistry, Japan Department of Geriatric Dentistry, Osaka Dental University, Japan. Electronic address: okuno-kentaro-ig@alumni.osaka-u.ac.jp.	An oral appliance (OA) is an effective treatment option for patients with obstructive sleep apnea (OSA), but dental and skeletal changes have been detected by many studies after long-term OA use. Better understanding of the long-term side effects may decrease discontinuation of OA use and assist clinicians to make informed decisions. Accordingly, a systematic review and meta-analysis were perform…	1532-2955 Araie, Takafumi Okuno, Kentaro Ono Minagi, Hitomi Sakai, Takayoshi Journal Article Meta-Analysis Review Systematic Review England 2018/04/10 Sleep Med Rev. 2018 Oct;41:161-172. doi: 10.1016/j.smrv.2018.02.006. Epub 2018 Mar 1. | RAYYAN-INCLUSION: {"Pedro"=>"Excluded"} | RAYYAN-EXCLUSION-REASONS: wrong study design	10.1016/j.smrv.2018.02.006	Cephalometry;Mandibular Advancement/*adverse effects/methods;Overbite/*therapy;Sleep Apnea, Obstructive/*therapy;Snoring;Dental and skeletal;Obstructive sleep apnea;Oral appliance;Side effect;Sleep Apnea, Obstructive;Sleep Apnea Syndromes
rayyan-636940340	Outcome of TORS to tongue base and epiglottis in patients with OSA intolerant of conventional treatment	2016	5		Sleep Breath	1520-9512	20	2	739-47	Arora, A. and Chaidas, K. and Garas, G. and Amlani, A. and Darzi, A. and Kotecha, B. and Tolley, N. S.		eng		Department of Otorhinolaryngology and Head & Neck Surgery, Imperial College Healthcare NHS Trust, St Mary's Hospital, Praed Street, London, W2 1NY, UK. asitarora@doctors.org.uk. Department of Otorhinolaryngology and Head & Neck Surgery, Imperial College Healthcare NHS Trust, St Mary's Hospital, Praed Street, London, W2 1NY, UK. Department of Surgery and Cancer, Imperial College London, St. Mary's…	PURPOSE: Transoral robotic surgery (TORS) of the tongue base with or without epiglottoplasty represents a novel treatment for obstructive sleep apnea (OSA). The objective was to evaluate the clinical efficacy of TORS of the tongue base with or without epiglottoplasty in patients who had not tolerated or complied with conventional treatment (continuous positive airway pressure or oral appliance). …	1522-1709 Arora, Asit Chaidas, Konstantinos Garas, George Amlani, Ashik Darzi, Ara Kotecha, Bhik Tolley, Neil S Journal Article Germany 2015/12/17 Sleep Breath. 2016 May;20(2):739-47. doi: 10.1007/s11325-015-1293-9. Epub 2015 Dec 15. | RAYYAN-INCLUSION: {"Pedro"=>"Excluded"} | RAYYAN-EXCLUSION-REASONS: wrong study design	10.1007/s11325-015-1293-9	Adult;Aged;Continuous Positive Airway Pressure;Endoscopy/*instrumentation;Epiglottis/*surgery;Equipment Design;Female;Follow-Up Studies;Humans;Male;Middle Aged;Patient Compliance;Polysomnography;Postoperative Complications/etiology;Prospective Studies;Risk Factors;Robotic Surgical Procedures/*instrumentation;Sleep Apnea, Obstructive/*surgery;Surgical Equipment;Tongue/*surgery;Epiglottoplasty;Obst…
rayyan-636940341	Cephalometric evaluation of pharyngeal airway and tongue space following treatment with Herbst and AdvanSync appliances : A prospective randomized clinical trial	2023	2	28	J Orofac Orthop	1434-5293				Arora, S. and Grover, S. and Harikrishnan, P. and Dabas, A. and Dogra, N. and Nindra, J.		eng		Department of Orthodontics and Dentofacial Orthopaedics, Faculty of Dental Sciences, SGT University, Gurgaon (Haryana), India. Department of Orthodontics and Dentofacial Orthopaedics, Faculty of Dental Sciences, SGT University, Gurgaon (Haryana), India. teethnjaws@gmail.com.	OBJECTIVES: To evaluate and compare pharyngeal airway and tongue space changes after treatment with fixed functional appliances-Herbst and AdvanSync™ (Ormco, Orange, CA, USA) appliances-in skeletal class II patients in pre- and posttreatment lateral cephalograms. METHODS: For this randomized, controlled trial, 40 patients (21 male, 19 female) were divided into two groups-a Herbst group (mean age …	1615-6714 Arora, Suman Orcid: 0000-0001-6357-7382 Grover, Seema Orcid: 0000-0003-0691-8835 Harikrishnan, Pandurangan Orcid: 0000-0001-8869-2870 Dabas, Ashish Orcid: 0000-0002-7723-6738 Dogra, Namrata Orcid: 0000-0002-8886-2945 Nindra, Jasmine Orcid: 0000-0002-1368-6596 Journal Article Germany 2023/03/01 J Orofac Orthop. 2023 Feb 28. doi: 10.1007/s00056-023-00449-3. | RAYYAN-INCLUSION: {"Pedro"=>"…	10.1007/s00056-023-00449-3	Class II malocclusion;Fixed functional appliances;Obstructive sleep apnea;Oropharyngeal airway;Tongue space
rayyan-636940343	Cephalometric evaluation of pharynx, soft palate, adenoid tissue, tongue, and hyoid bone following the use of a mandibular repositioning appliance in obstructive sleep apnea patients	1994			Int J Adult Orthodon Orthognath Surg	0742-1931 (Print) 0742-1931	9	4	273-83	Athanasiou, A. E. and Papadopoulos, M. A. and Mazaheri, M. and Lagoudakis, M.		eng		School of Dentistry, Department of Orthodontics, Aristotle University of Thessaloniki, Greece.	The aim of this study was to evaluate the pharynx, soft palate, adenoid tissue, tongue, and hyoid bone when a mandibular repositioning appliance was used for managing patients with obstructive sleep apnea. Lateral cephalograms of 45 adult obstructive sleep apnea patients from the Lancaster Cleft Palate Clinic were taken without the appliance and some days later with the device in the mouth. This …	Athanasiou, A E Papadopoulos, M A Mazaheri, M Lagoudakis, M Journal Article United States 1994/01/01 Int J Adult Orthodon Orthognath Surg. 1994;9(4):273-83. | RAYYAN-INCLUSION: {"Pedro"=>"Excluded"}		Adenoids/pathology;Adult;Aged;Airway Obstruction/therapy;Cephalometry;Female;Humans;Hyoid Bone/physiopathology;Male;Middle Aged;Neck Muscles/physiopathology;Numerical Analysis, Computer-Assisted;Occlusal Splints;*Orthodontic Appliances, Functional;Palate, Soft/physiopathology;Pharynx/physiopathology;Sleep Apnea Syndromes/*therapy;Tongue/physiopathology;Treatment Outcome;Adenoids;Sleep Apnea Syndr…
rayyan-636940344	Study on prevention of hypercapnia by nasal high flow in patients undergoing endoscopic retrograde cholangiopancreatography during intravenous anesthesia	2020	5		Medicine (Baltimore)	0025-7974 (Print) 0025-7974	99	19	e20036	Ayuse, T. and Sawase, H. and Ozawa, E. and Nagata, K. and Komatsu, N. and Sanuki, T. and Kurata, S. and Mishima, G. and Hosogaya, N. and Nakashima, S. and Pinkham, M. and Tatkov, S. and Kazuhiko, N.		eng		Division of Clinical Physiology, Department of Translational Medical Sciences. Department of Gastroenterology and Hepatology, Nagasaki University Graduate School of Biomedical Sciences. Department of Dental Anesthesiology, Nagasaki University Hospital. Nagasaki University Hospital, Clinical Research Center, Nagasaki, Japan. Fisher & Paykel Healthcare Ltd, Auckland, New Zealand.	BACKGROUND: For relatively invasive upper gastrointestinal endoscopy procedures, such as an endoscopic retrograde cholangiopancreatography (ERCP), and also lower gastrointestinal endoscopy procedures, intravenous anesthesia is routinely used to reduce patient anxiety. However, with the use of intravenous anesthesia, even at mild to moderate depth of anesthesia, there is always a risk of upper air…	1536-5964 Ayuse, Takao Sawase, Hironori Ozawa, Eisuke Nagata, Kazuyoshi Komatsu, Naohiro Sanuki, Takuro Kurata, Shinji Mishima, Gaku Hosogaya, Naoki Nakashima, Sawako Pinkham, Max Tatkov, Stanislav Kazuhiko, Nakao Journal Article United States 2020/05/10 Medicine (Baltimore). 2020 May;99(19):e20036. doi: 10.1097/MD.0000000000020036. | RAYYAN-INCLUSION: {"Pedro"=>"Excluded"}	10.1097/md.0000000000020036	Adult;*Anesthesia, Intravenous;Cannula;Cholangiopancreatography, Endoscopic Retrograde;Humans;Hypercapnia/*prevention & control;Hypoxia/*prevention & control;Intraoperative Complications/*prevention & control;*Oxygen Inhalation Therapy/instrumentation;Anesthesia, Intravenous
rayyan-636940345	Study on prevention of hypercapnia by Nasal High Flow in patients with endoscopic submucosal dissection during intravenous anesthesia	2020	5		Medicine (Baltimore)	0025-7974 (Print) 0025-7974	99	19	e20038	Ayuse, T. and Yamguchi, N. and Hashiguchi, K. and Sanuki, T. and Mishima, G. and Kurata, S. and Hosogaya, N. and Nakashima, S. and Pinkham, M. and Tatkov, S. and Nakao, K.		eng		Division of Clinical Physiology, Department of Translational Medical Sciences. Department of Gastroenterology and Hepatology, Nagasaki University Graduate School of Biomedical Sciences. Department of Dental Anesthesiology, Nagasaki University Hospital. Nagasaki University Hospital, Clinical Research Center, Nagasaki, Japan. Fisher & Paykel Healthcare Ltd, Auckland, New Zealand.	BACKGROUND: For relatively invasive upper gastrointestinal endoscopy procedures, such as an endoscopic submucosal dissection (ESD), intravenous anesthesia is routinely used to reduce patient anxiety. However, with the use of intravenous sedation, even at mild to moderate depth of anesthesia, there is always a risk of upper airway obstruction due to a relaxation of the upper airway muscles.With th…	1536-5964 Ayuse, Takao Yamguchi, Naoyuki Hashiguchi, Keiichi Sanuki, Takuro Mishima, Gaku Kurata, Shinji Hosogaya, Naoki Nakashima, Sawako Pinkham, Max Tatkov, Stanislav Nakao, Kazuhiko Journal Article United States 2020/05/10 Medicine (Baltimore). 2020 May;99(19):e20038. doi: 10.1097/MD.0000000000020038. | RAYYAN-INCLUSION: {"Pedro"=>"Excluded"}	10.1097/md.0000000000020038	Adult;*Anesthesia, Intravenous;*Endoscopic Mucosal Resection;Humans;Hypercapnia/*prevention & control;Intraoperative Complications/*prevention & control;*Oxygen Inhalation Therapy/instrumentation;Anesthesia, Intravenous
rayyan-636940346	Maxillomandibular advancement with a "surgery first" approach and Invisalign for treatment of obstructive sleep apnea	2022	1		J Clin Orthod	0022-3875 (Print) 0022-3875	56	1	49-58	Azami, N. and Chen, P. J. and Steinbacher, D. and Uribe, F.		eng		Division of Orthodontics, Department of Craniofacial Sciences, University of Connecticut School of Dental Medicine, Farmington, CT. Oral Maxillofacial and Craniofacial Surgery, Yale School of Medicine, New Haven, CT. Division of Orthodontics, Department of Craniofacial Sciences, University of Connecticut School of Dental Medicine, Farmington, CT. furibe@uchc.edu.		Azami, Niloufar Chen, Po-Jung Steinbacher, Derek Uribe, Flavio Journal Article United States 2022/06/16 J Clin Orthod. 2022 Jan;56(1):49-58. | RAYYAN-INCLUSION: {"Pedro"=>"Excluded"} | RAYYAN-EXCLUSION-REASONS: wrong outcome		Humans;*Mandibular Advancement;Maxilla/surgery;*Orthodontic Appliances, Removable;*Sleep Apnea, Obstructive/surgery;Treatment Outcome;Sleep Apnea Syndromes;Sleep Apnea, Obstructive
rayyan-636940347	Predicting epiglottic collapse in patients with obstructive sleep apnoea	2017	9		Eur Respir J	0903-1936 (Print) 0903-1936	50	3		Azarbarzin, A. and Marques, M. and Sands, S. A. and Op de Beeck, S. and Genta, P. R. and Taranto-Montemurro, L. and de Melo, C. M. and Messineo, L. and Vanderveken, O. M. and White, D. P. and Wellman, A.		eng		Division of Sleep and Circadian Disorders, Brigham and Women's Hospital and Harvard Medical School, Boston, MA, USA aazarbarzin@bwh.harvard.edu. Division of Sleep and Circadian Disorders, Brigham and Women's Hospital and Harvard Medical School, Boston, MA, USA. Pulmonary Division, Heart Institute (InCor), Hospital das Clínicas HCFMUSP, Faculdade de Medicina, Universidade de São Paulo, São Paulo, …	Obstructive sleep apnoea (OSA) is characterised by pharyngeal obstruction occurring at different sites. Endoscopic studies reveal that epiglottic collapse renders patients at higher risk of failed oral appliance therapy or accentuated collapse on continuous positive airway pressure. Diagnosing epiglottic collapse currently requires invasive studies (imaging and endoscopy). As an alternative, we p…	1399-3003 Azarbarzin, Ali Marques, Melania Sands, Scott A Op de Beeck, Sara Genta, Pedro R Taranto-Montemurro, Luigi Orcid: 0000-0001-7080-0335 de Melo, Camila M Messineo, Ludovico Vanderveken, Olivier M White, David P Wellman, Andrew P01 HL095491/HL/NHLBI NIH HHS/United States R01 HL102321/HL/NHLBI NIH HHS/United States R01 HL128658/HL/NHLBI NIH HHS/United States UL1 RR025758/RR/NCRR NIH HHS/Uni…	10.1183/13993003.00345-2017	Adult;Aged;Continuous Positive Airway Pressure;Endoscopy;Epiglottis/*physiopathology;Female;Humans;Male;Middle Aged;Polysomnography;Regression Analysis;Respiration;*Sleep;Sleep Apnea, Obstructive/*diagnosis;Tidal Volume;Young Adult;Sleep
rayyan-636940348	Mouth closing device (chinstrap) reduces mouth leak during nasal CPAP	2004	5		Sleep Med	1389-9457 (Print) 1389-9457	5	3	261-7	Bachour, A. and Hurmerinta, K. and Maasilta, P.		eng		Department of Pulmonary Medicine, Helsinki University Central Hospital, P.O. Box 340, Hus FIN 00029, Finland. adel.bachour@hus.fi	BACKGROUND AND PURPOSE: Mouth leak occasionally complicates continuous positive airway pressure (CPAP) therapy, which leads to discomfort. While a chinstrap prevents the mouth from opening during sleep, its efficacy in diminishing mouth leak has not been studied. PATIENTS AND METHODS: Fifteen patients with mouth leak complaining of mouth dryness and nasal obstruction underwent two consecutive ove…	Bachour, Adel Hurmerinta, Kirsti Maasilta, Paula Clinical Trial Journal Article Randomized Controlled Trial Netherlands 2004/05/29 Sleep Med. 2004 May;5(3):261-7. doi: 10.1016/j.sleep.2003.11.004. | RAYYAN-INCLUSION: {"Pedro"=>"Excluded"} | RAYYAN-EXCLUSION-REASONS: wrong outcome,wrong population	10.1016/j.sleep.2003.11.004	Adult;Aged;Cephalometry/instrumentation;Chin;Continuous Positive Airway Pressure/*methods;Electroencephalography;Female;Humans;Male;Middle Aged;Mouth;Mouth Breathing/*complications/*therapy;Sleep Apnea, Obstructive/*complications/*therapy;Snoring/complications
rayyan-636940349	Sleep-disordered breathing: radiofrequency thermal ablation is a promising new treatment possibility	2001	3		Laryngoscope	0023-852X (Print) 0023-852x	111	3	464-71	Bäck, L. and Palomäki, M. and Piilonen, A. and Ylikoski, J.		eng		Department of Otorhinolaryngology-Head and Neck Surgery, Helsinki University Central Hospital, Haartmaninkatu 4 E, Post Office Box 220, 00290 Helsinki, Finland.	OBJECTIVES: The aim of this study was to assess the efficacy and morbidity of radiofrequency thermal ablation of the soft palate in subjects with sleep-disordered breathing. STUDY DESIGN: Prospective, nonrandomized study. Outpatient treatment and an extended follow-up time of 12 months. METHODS: Twenty-one healthy men who were 18 to 60 years of age (median age, 44 y) with sleep-disordered breathi…	Bäck, L Palomäki, M Piilonen, A Ylikoski, J Journal Article United States 2001/02/27 Laryngoscope. 2001 Mar;111(3):464-71. doi: 10.1097/00005537-200103000-00016. | RAYYAN-INCLUSION: {"Pedro"=>"Excluded"}	10.1097/00005537-200103000-00016	Adolescent;Adult;Follow-Up Studies;Humans;Hyperthermia, Induced/*instrumentation;Male;Middle Aged;Pain Measurement;Palate, Soft;Prospective Studies;Sleep Apnea, Obstructive/*therapy;Treatment Outcome;Sleep Disorders;Sleep Apnea Syndromes;Respiration;Sleep
rayyan-636940350	The Link Between Obstructive Sleep Apnea and Orthodontic Anomalies in Obese Adult Population	2021	3		Mater Sociomed	1512-7680 (Print) 1512-7680	33	1	65-69	Bajrovic, N. and Nakas, E. and Dzemidzic, V. and Tiro, A.		eng		Department of Orthodontics, School of Dental Medicine, Univeristy of Sarajevo, Bosnia and Herzegovina.	INTRODUCTION: Obstructive sleep apnea (OSA) is characterized by the cessation of air flow during sleep due to an obstruction in the nasopharyngeal/oropharyngeal region. The consequences that untreated obstructive sleep apnoea might have on patient's health include symptoms like sudden awakening with a sensation of suffocation, morning headache, daytime sleepiness and fatigue, lack of concentratio…	1986-597x Bajrovic, Nejla Nakas, Enita Dzemidzic, Vildana Tiro, Alisa Journal Article Review Bosnia and Herzegovina 2021/05/21 Mater Sociomed. 2021 Mar;33(1):65-69. doi: 10.5455/msm.2021.33.65-69. | RAYYAN-INCLUSION: {"Pedro"=>"Excluded"} | RAYYAN-EXCLUSION-REASONS: wrong study design	10.5455/msm.2021.33.65-69	AHI index;BMI index and obesity;cephalometric analysis;obstructive sleep apnea;orthodontic abnormalities;orthodontic prevention;sleep apnea;sleep apnea syndrome;Sleep Apnea Syndromes;Sleep Apnea, Obstructive;Obesity;Apnea
rayyan-636940353	Effectiveness of a Uniquely Designed Oral Appliance on Obstructive Sleep Apnea Control: A Pilot Study	2022	7		Eur J Dent	1305-7456 (Print)	16	3	564-572	Barbosa, D. F. and Meira, E. Cruz M. and Alves, M. C. and Zancanella, E. and Berzin, F. and Júnior, A. J. M.		eng		Division of Surgical Sciences, Department of Otorhinolaryngology, School of Medical Sciences, University of Campinas, UNICAMP, São Paulo, Brazil. Sleep Unit, Centro Cardiovascular da Universidade de Lisboa, Lisbon School of Medicine, Lisbon, Portugal. Research Laboratory on the Neuroimmune Interface of Pain São Leopoldo Mandic College, Campinas, São Paulo, Brazil. ESALQ, University of Sao Paolo, …	OBJECTIVES: Obstructive sleep apnea is an inflammatory, chronic, and evolutive disease often needing adequate treatment and follow-up. The oral appliance (OA) is an accepted alternative therapy for obstructive sleep apnea (OSA) control. Due to greater adherence, OA with mandibular advancement (OA(m)) is being recommended treatment for patients who refuse or do not tolerate continuous positive air…	1305-7464 Barbosa, Denise Fernandes Orcid: 0000-0001-7253-6144 Meira E Cruz, Miguel Orcid: 0000-0001-6076-0878 Alves, Marcelo Corrêa Orcid: 0000-0002-3463-2642 Zancanella, Edilson Orcid: 0000-0002-1173-2632 Berzin, Fausto Orcid: 0000-0002-9179-1893 Júnior, Almiro José Machado Orcid: 0000-0002-1274-8695 Journal Article Germany 2022/02/20 Eur J Dent. 2022 Jul;16(3):564-572. doi: 10.1055/s-0041-1735…	10.1055/s-0041-1735933	Pilot Projects;Sleep Apnea, Obstructive;Sleep Apnea Syndromes;Tocopherols
rayyan-636940354	Effectiveness of functional orthodontic appliances in obstructive sleep apnea treatment in children: literature review	2022	3		Braz J Otorhinolaryngol	1808-8694 (Print) 1808-8686	88	2	263-278	Bariani, R. C. B. and Bigliazzi, R. and Cappellette Junior, M. and Moreira, G. and Fujita, R. R.		eng		Universidade Federal de São Paulo (Unifesp), Departamento de Otorrinolaringologia e Cirurgia de Cabeça e Pescoço, São Paulo, SP, Brazil. Electronic address: ritabariani@hotmail.com. Private Pratice in Orthodontics, São Paulo, SP, Brazil. Universidade Federal de São Paulo (Unifesp), Departamento de Otorrinolaringologia e Cirurgia de Cabeça e Pescoço, São Paulo, SP, Brazil. Universidade Federal de …	INTRODUCTION: Obstructive sleep apnea syndrome is a common condition in childhood and if left untreated can result in many health problems. An accurate diagnosis of the etiology is crucial for obstructive sleep apnea treatment success. Functional orthodontic appliances that stimulate mandibular growth by forward mandibular positioning are an alternative therapeutic option in growing patients. OBJ…	1808-8686 Bariani, Rita Catia Brás Bigliazzi, Renato Cappellette Junior, Mario Moreira, Gustavo Fujita, Reginaldo Raimundo Journal Article Review Brazil 2021/03/25 Braz J Otorhinolaryngol. 2022 Mar-Apr;88(2):263-278. doi: 10.1016/j.bjorl.2021.02.010. Epub 2021 Mar 14. | RAYYAN-INCLUSION: {"Pedro"=>"Excluded"} | RAYYAN-EXCLUSION-REASONS: wrong population	10.1016/j.bjorl.2021.02.010	Cephalometry;Child;Humans;*Mandibular Advancement;*Orthodontic Appliances, Functional;*Sleep Apnea, Obstructive/therapy;Treatment Outcome;Children;Craniofacial abnormalities;Functional orthodontic appliance;Obstructive sleep apnea;Upper airway resistance;Sleep Apnea Syndromes;Sleep Apnea, Obstructive;Apnea
rayyan-636940355	Pulmonary aspiration of a two-unit bridge during a deep sleep	2005	6		J Oral Rehabil	0305-182X (Print) 0305-182x	32	6	461-3	Başoglu, O. K. and Buduneli, N. and Cagirici, U. and Turhan, K. and Aysan, T.		eng		Department of Chest Diseases, School of Medicine, Ege University, Izmir, Turkey.	Aspiration of teeth and dental restorations is a recognized, yet an infrequent happening in the literature. Main reasons of aspiration are maxillofacial trauma, dental treatment procedures or ethanol intoxication and dementia. The present case of a 2-unit bridge aspiration is however, not related with any trauma, dental procedure or systemic disease. A 37-year-old male patient had aspirated his b…	Başoglu, O K Buduneli, N Cagirici, U Turhan, K Aysan, T Case Reports Journal Article England 2005/05/19 J Oral Rehabil. 2005 Jun;32(6):461-3. doi: 10.1111/j.1365-2842.2005.01472.x. | RAYYAN-INCLUSION: {"Pedro"=>"Excluded"} | RAYYAN-EXCLUSION-REASONS: wrong outcome,wrong population	10.1111/j.1365-2842.2005.01472.x	Adult;Bronchography;Bronchoscopy;*Denture, Partial;Foreign Bodies/*diagnostic imaging/surgery;Humans;Lung/*diagnostic imaging/surgery;Male;Pneumonia, Aspiration/diagnostic imaging/*etiology/surgery;Sleep;Time Factors
rayyan-636940358	Effect of Twin-block Appliance on Pharyngeal Airway, Sleep Patterns, and Lung Volume in Children with Class II Malocclusion	2022	1	1	J Contemp Dent Pract	1526-3711	23	1	66-73	Batra, A. and Shetty, V.		eng		Department of Pediatric and Preventive Dentistry, AB Shetty Memorial Institute of Dental Sciences, NITTE (Deemed to be University), Mangaluru, Karnataka, India. Department of Pediatric and Preventive Dentistry, AB Shetty Memorial Institute of Dental Sciences, NITTE (Deemed to be University), Mangaluru, Karnataka, India, Phone: +91 9448770874, e-mail: docvabitha29@gmail.com.	AIM: In this study, we sought to evaluate the effect of the twin-block appliance on pharyngeal airway dimensions, sleep patterns, and lung volumes in growing children with class II malocclusion with a retrognathic mandible. MATERIALS AND METHODS: Twenty children aged 9-12 years with class II malocclusion with a retrognathic mandible participated in the study. A validated sleep questionnaire asses…	1526-3711 Batra, Akriti Shetty, Vabitha Journal Article India 2022/06/04 J Contemp Dent Pract. 2022 Jan 1;23(1):66-73. | RAYYAN-INCLUSION: {"Pedro"=>"Excluded"} | RAYYAN-EXCLUSION-REASONS: wrong population		Cephalometry;Child;Humans;Lung Volume Measurements;*Malocclusion, Angle Class II/therapy;*Pharynx;Sleep;Class II malocclusion;Lung volume;Pharyngeal airway;Sleep-disordered breathing Twin block.;Only Child;Lung;Twins
rayyan-636940362	Full-thickness resection of the hard palate for treatment of osteosarcoma in a dog	1999	3		Aust Vet J	0005-0423 (Print) 0005-0423	77	3	163-5	Beck, J. A. and Strizek, A. A.		eng		Department of Veterinary Clinical Sciences, University of Sydney, New South Wales.		Beck, J A Strizek, A A Case Reports Journal Article England 1999/04/10 Aust Vet J. 1999 Mar;77(3):163-5. doi: 10.1111/j.1751-0813.1999.tb11225.x. | RAYYAN-INCLUSION: {"Pedro"=>"Excluded"}	10.1111/j.1751-0813.1999.tb11225.x	Animals;Anti-Arrhythmia Agents/therapeutic use;Antineoplastic Agents/therapeutic use;Carboplatin/therapeutic use;Chemotherapy, Adjuvant/veterinary;Dog Diseases/physiopathology/*surgery;Dogs;Endoscopy/veterinary;Lidocaine/therapeutic use;Male;Osteosarcoma/physiopathology/surgery/*veterinary;Palatal Neoplasms/physiopathology/surgery/*veterinary;Palate/*surgery;Radiography;Skull/diagnostic imaging;S…
rayyan-636940363	Epigenetic orthodontics: facial and airway development	2010	11		N Y State Dent J	0028-7571 (Print) 0028-7571	76	6	18-21	Belfor, T. R.		eng		OrthoSmile, Inc., Catskill, NY, USA. Belfor2@MHCable.com	It is the purpose of this article to introduce a functional orthopedic/orthodontic appliance, the Homeoblock (Figure 1), which, when worn at night (3 p.m. to 8 a.m.), alters oral function and produces a gene environmental interaction that results in an epigenetic response, namely, the expression of unexpressed genes in adult patients. The results of the case studies presented are evaluated using …	Belfor, Theodore R Case Reports Journal Article United States 2011/01/14 N Y State Dent J. 2010 Nov;76(6):18-21. | RAYYAN-INCLUSION: {"Pedro"=>"Excluded"}		Adult;Airway Remodeling/*physiology;Cone-Beam Computed Tomography/methods;Environment;Epigenomics/*methods;Facial Asymmetry/therapy;Facial Bones/growth & development;Female;Gene Expression Regulation/genetics;Humans;Imaging, Three-Dimensional/methods;Male;Maxillofacial Development/*physiology;Mechanotransduction, Cellular/physiology;Morphogenesis/physiology;Orthodontic Appliance Design;Orthodonti…
rayyan-636940364	Skeletal advancement for the treatment of obstructive sleep apnea in children	2001	3		Cleft Palate Craniofac J	1055-6656 (Print) 1055-6656	38	2	147-54	Bell, R. B. and Turvey, T. A.		eng		Department of Oral and Maxillofacial Surgery, The University of North Carolina at Chapel Hill, School of Dentistry, 27599-7450, USA.	OBJECTIVE: Maxillomandibular advancement is curative for some adult patients with obstructive sleep apnea (OSA). Little is known, however, about the efficacy of this treatment in children. The purpose of this retrospective analysis is to assess the clinical outcomes of children with medically refractory OSA who were treated with a variety of procedures to advance the maxillofacial skeleton. METHO…	Bell, R B Turvey, T A DE05215/DE/NIDCR NIH HHS/United States Journal Article Research Support, U.S. Gov't, P.H.S. United States 2001/04/11 Cleft Palate Craniofac J. 2001 Mar;38(2):147-54. doi: 10.1597/1545-1569_2001_038_0147_saftto_2.0.co_2. | RAYYAN-INCLUSION: {"Pedro"=>"Excluded"} | RAYYAN-EXCLUSION-REASONS: wrong population	10.1597/1545-1569_2001_038_0147_saftto_2.0.co_2	Adolescent;Ankylosis/complications;Arnold-Chiari Malformation/surgery;Bronchial Diseases/complications;Bronchoscopy;Cephalometry;Child;Child, Preschool;Device Removal;Down Syndrome/complications;Female;Follow-Up Studies;Humans;Laryngeal Diseases/complications;Male;Mandible/*surgery;Mandibular Diseases/complications;Maxilla/*surgery;Micrognathism/complications;Osteotomy/methods;Oxygen/blood;Recurr…
rayyan-636940365	A magnetic appliance for treatment of snoring patients with and without obstructive sleep apnea	1998	2		Am J Orthod Dentofacial Orthop	0889-5406 (Print) 0889-5406	113	2	144-55	Bernhold, M. and Bondemark, L.		eng		Orthodontic Clinic, Hässleholm, Sweden.	The aim of this intraindividual study was to investigate the effects of an intraoral magnetic appliance on snoring, daytime sleepiness, and blood oxygen saturation, as well as to analyze the effects on the craniomandibular complex and investigate the response of the device to craniofacial structure. Twenty-five male patients (mean age 54.1 years, SD 11.44) with handicapping snoring or obstructed …	Bernhold, M Bondemark, L Journal Article Research Support, Non-U.S. Gov't United States 1998/03/04 Am J Orthod Dentofacial Orthop. 1998 Feb;113(2):144-55. doi: 10.1016/s0889-5406(98)70286-0. | RAYYAN-INCLUSION: {"Pedro"=>"Excluded"}	10.1016/s0889-5406(98)70286-0	Adult;Aged;Aged, 80 and over;Boron;Cephalometry;Facial Pain/etiology;Fatigue/etiology;Humans;Hyoid Bone/anatomy & histology;Iron;Magnetics;Male;Middle Aged;Neodymium;*Occlusal Splints;*Orthodontic Appliance Design;Oxygen/blood;Reproducibility of Results;Sleep Apnea Syndromes/complications/*therapy;Snoring/complications/*therapy;Statistics, Nonparametric;Temporomandibular Joint/physiopathology;Tre…
rayyan-636940366	Radiofrequency tongue reduction through a cervical approach: a pilot study	2006	10		Laryngoscope	0023-852X (Print) 0023-852x	116	10	1887-93	Blumen, M. B. and Coquille, F. and Rocchicioli, C. and Mellot, F. and Chabolle, F.		eng		ENT and Cervico Facial Department, Foch Hospital, Suresnes, France. mbjblu@club-internet.fr	OBJECTIVE/HYPOTHESIS: The objective of this prospective cohort study was to determine the feasibility, safety, and efficacy of radiofrequency tongue base reduction through a cervical approach in patients with obstructive sleep apnea syndrome (OSAS). METHODS: Patients with moderate to severe OSAS and predominant tongue base obstruction by physical examination were included at our institution from …	Blumen, Marc B Coquille, François Rocchicioli, Catherine Mellot, François Chabolle, Frédéric Journal Article United States 2006/09/28 Laryngoscope. 2006 Oct;116(10):1887-93. doi: 10.1097/01.mlg.0000234935.25098.32. | RAYYAN-INCLUSION: {"Pedro"=>"Excluded"}	10.1097/01.mlg.0000234935.25098.32	Adult;Aged;Catheter Ablation/adverse effects/instrumentation/*methods;Cephalometry;Cohort Studies;Endoscopy;Feasibility Studies;Fluoroscopy;Follow-Up Studies;Humans;Middle Aged;Oxygen/blood;Pain, Postoperative/etiology;Polysomnography;Prospective Studies;Safety;Sleep/physiology;Sleep Apnea, Obstructive/physiopathology/*surgery;Sleep Stages/physiology;Snoring/surgery;Tongue/diagnostic imaging/*sur…
rayyan-636940367	Trends in maxillofacial imaging	2018	1		Clin Radiol	0009-9260	73	1	4-18	Boeddinghaus, R. and Whyte, A.		eng		Perth Radiological Clinic, 127 Hamersley Rd, Subiaco, WA 6008, Australia. Electronic address: rboeddinghaus@perthradclinic.com. Perth Radiological Clinic, 127 Hamersley Rd, Subiaco, WA 6008, Australia.	Maxillofacial imaging encompasses radiology of the teeth and jaws, including the temporomandibular joints. Modalities used include intra-oral radiographs, panoramic tomography, cephalograms, cone-beam computed tomography, computed tomography, magnetic resonance imaging, ultrasound, and radionuclide imaging. Common indications for imaging are impacted and supernumerary teeth, dental implants, infl…	1365-229x Boeddinghaus, R Whyte, A Journal Article Review England 2017/03/28 Clin Radiol. 2018 Jan;73(1):4-18. doi: 10.1016/j.crad.2017.02.015. Epub 2017 Mar 21. | RAYYAN-INCLUSION: {"Pedro"=>"Excluded"} | RAYYAN-EXCLUSION-REASONS: wrong study design	10.1016/j.crad.2017.02.015	*Dental Implants;Diagnostic Imaging/*methods;Humans;Jaw/*diagnostic imaging;Jaw Diseases/*diagnostic imaging;Stomatognathic Diseases/*diagnostic imaging;Temporomandibular Joint/diagnostic imaging;Temporomandibular Joint Disorders/diagnostic imaging;Tooth/*diagnostic imaging
rayyan-636940368	Functional imaging using computational fluid dynamics to predict treatment success of mandibular advancement devices in sleep-disordered breathing	2007			Journal of Biomechanics	0021-9290	40	16	3708-3714	De Backer, J. W. and Vanderveken, O. M. and Vos, W. G. and Devolder, A. and Verhulst, S. L. and Verbraecken, J. A. and Parizel, P. M. and Braem, M. J. and de Heyning, P. H. V. and De Backer, W. A.	<Go to ISI>://WOS:000251845100020				Mandibular advancement devices (MADs) have emerged as a popular alternative for the treatment of sleep-disordered breathing. These devices bring the mandibula forward in order to increase upper airway (UA) volume and prevent total UA collapse during sleep. However, the precise mechanism of action appears to be quite complex and is not yet completely understood; this might explain interindividual …	De Backer, J. W. Vanderveken, O. M. Vos, W. G. Devolder, A. Verhulst, S. L. Verbraecken, J. A. Parizel, P. M. Braem, M. J. de Heyning, P. H. Van De Backer, W. A. De Backer, Wilfried A K/A-9001-2008; Verbraecken, Johan/ABD-8801-2021; Verhulst, Stijn L/B-1702-2008; VANDERVEKEN, Olivier M/K-8549-2014; Verhulst, Stijn/AAE-6296-2020; Heyning, Paul H Vande/I-8278-2017 Verhulst, Stijn L/0000-0002-1922-9…	10.1016/j.jbiomech.2007.06.022	Sleep Apnea Syndromes;Sleep Disorders
rayyan-636940369	Phenotypic Labelling Using Drug-Induced Sleep Endoscopy Improves Patient Selection for Mandibular Advancement Device Outcome: A Prospective Study	2019	8		Journal of Clinical Sleep Medicine	1550-9389	15	8	1089-1099	de Beeck, S. O. and Dieltjens, M. and Verbruggen, A. E. and Vroegop, A. V. and Wouters, K. and Hamans, E. and Willemen, M. and Verbraecken, J. and De Backer, W. A. and Van de Heyning, P. H. and Braem, M. J. and Vanderveken, O. M.	<Go to ISI>://WOS:000482175600006				Study Objectives: Mandibular advancement device (MAD) outcome varies between patients. We hypothesized that upper airway collapse sites, patterns, and degrees assessed during baseline drug-induced sleep endoscopy (DISE) affect MAD outcome. Methods: One hundred patients with obstructive sleep apnea (OSA) were included and underwent baseline type 1 polysomnography. MAD was fitted intraorally at fix…	de Beeck, Sara Op Dieltjens, Marijke Verbruggen, Annelies E. Vroegop, Anneclaire V. Wouters, Kristien Hamans, Evert Willemen, Marc Verbraecken, Johan De Backer, Wilfried A. Van de Heyning, Paul H. Braem, Marc J. Vanderveken, Olivier M. VANDERVEKEN, Olivier M/K-8549-2014; Op de Beeck, Sara/A-7735-2019; Wouters, Kristien/ADM-4146-2022; Verbraecken, Johan/ABD-8801-2021; Dieltjens, Marijke/P-7049-201…	10.5664/jcsm.7796	Phenotype;Patient Selection;Prospective Studies
rayyan-636940370	Drug-induced sleep endoscopy as a selection tool for mandibular advancement therapy by oral device in patients with mild to moderate obstructive sleep apnoea	2015	12		Acta Otorhinolaryngologica Italica	0392-100X	35	6	426-432	De Corso, E. and Bastanza, G. and Della Marca, G. and Grippaudo, C. and Rizzotto, G. and Marchese, M. R. and Fiorita, A. and Sergi, B. and Meucci, D. and Di Nardo, W. and Paludetti, G. and Scarano, E.	<Go to ISI>://WOS:000368527300009				Nowadays oral appliance therapy is recognised as an effective therapy for many patients with primary snoring and mild to moderate obstructive sleep apnoea (OSA), as well as those with more severe OSA who cannot tolerate positive airway pressure (PAP) therapies. For this reason, it is important to focus on objective criteria to indicate which subjects may benefit from treatment with a mandibular a…	De Corso, E. Bastanza, G. Della Marca, G. Grippaudo, C. Rizzotto, G. Marchese, M. R. Fiorita, A. Sergi, B. Meucci, D. Di Nardo, W. Paludetti, G. Scarano, E. Marchese, Maria Raffaella/GNP-7812-2022; Della Marca, Giacomo/A-8159-2010; Meucci, Duino/AAI-1633-2019; De Corso, Eugenio/T-5096-2019; Sergi, Bruno/GRR-8164-2022 Della Marca, Giacomo/0000-0001-6914-799X; De Corso, Eugenio/0000-0001-5761-7018;…		Sleep
rayyan-636940371	Assessment of obstructive sleep apnoea treatment success or failure after maxillomandibular advancement	2017	11		International Journal of Oral and Maxillofacial Surgery	0901-5027	46	11	1357-1362	de Ruiter, M. H. T. and Apperloo, R. C. and Milstein, D. M. J. and de Lange, J.	<Go to ISI>://WOS:000413379700001				Maxillomandibular advancement (MMA) is an alternative therapeutic option that is highly effective for treating obstructive sleep apnoea (OSA). MMA provides a solution for OSA patients that have difficulty accepting lifelong treatments with continuous positive airway pressure or mandibular advancement devices. The goal of this study was to investigate the different characteristics that determine O…	de Ruiter, M. H. T. Apperloo, R. C. Milstein, D. M. J. de lange, J. Milstein, Dan M.J./H-2821-2019; de Ruiter, Maurits H./AAM-3420-2020 Milstein, Dan M.J./0000-0003-1335-5516; de Ruiter, Maurits H./0000-0002-0802-2322 1399-0020 | RAYYAN-INCLUSION: {"Pedro"=>"Excluded"}	10.1016/j.ijom.2017.06.006
rayyan-636940372	Mandibular Torus as a New Index of Success for Mandibular Advancement Devices	2022	11		International Journal of Environmental Research and Public Health		19	21		de Teran, T. D. and Muñoz, P. and de Carlos, F. and Macias, E. and Cabello, M. and Cantalejo, O. and Banfi, P. and Nicolini, A. and Solidoro, P. and Gonzalez, M.	<Go to ISI>://WOS:000881302400001				Background: In obstructive sleep apnoea (OSA), treatment with mandibular advancement devices (MADs) reduces patients' Apnoea-Hypopnoea index (AHI) scores and improves their sleepiness and quality of life. MADs are non-invasive alternatives for patients who cannot tolerate traditional continuous positive airway pressure (CPAP) therapy. The variability of responses to these devices makes it necessa…	Diaz de Teran, Teresa Munoz, Pedro de Carlos, Felix Macias, Emilio Cabello, Marta Cantalejo, Olga Banfi, Paolo Nicolini, Antonello Solidoro, Paolo Gonzalez, Monica GONZALEZ, MONICA/AAM-4033-2021; Munoz, Pedro/C-8361-2015 GONZALEZ, MONICA/0000-0003-1516-0181; De Carlos Villafranca, Felix/0000-0001-8704-9015; Munoz, Pedro/0000-0002-1387-2655; nicolini, antonello/0000-0001-8286-7406 1660-4601 | RAYY…	10.3390/ijerph192114154
rayyan-636940373	European position paper on drug-induced sedation endoscopy (DISE)	2014	9		Sleep and Breathing	1520-9512	18	3	453-465	De Vito, A. and Llatas, M. C. and Vanni, A. and Bosi, M. and Braghiroli, A. and Campanini, A. and de Vries, N. and Hamans, E. and Hohenhorst, W. and Kotecha, B. T. and Maurer, J. and Montevecchi, F. and Piccin, O. and Sorrenti, G. and Vanderveken, O. M. and Vicini, C.	<Go to ISI>://WOS:000341820300003				Although drug-induced sedation endoscopy (DISE) represents the most widespread diagnostic tool for upper airway endoscopic evaluation of snoring and obstructive sleep apnea hypopnea syndrome (OSAHS), many controversies exist about how to perform the sedation, the indications for DISE, and how to report DISE findings. The present position paper reports on a consensus as proposed by a group of Euro…	De Vito, Andrea Carrasco Llatas, Marina Vanni, Agnoletti Bosi, Marcello Braghiroli, Alberto Campanini, Aldo de Vries, Nico Hamans, Evert Hohenhorst, Winfried Kotecha, Bhik T. Maurer, Joachim Montevecchi, Filippo Piccin, Ottavio Sorrenti, Giovanni Vanderveken, Olivier M. Vicini, Claudio Braghiroli, Alberto/K-4839-2018; Carrasco Llatas, Marina/HDO-3140-2022; De Vito, Andrea/I-1311-2019; Carrasco Ll…	10.1007/s11325-014-0989-6
rayyan-636940374	OSA Upper Airways Surgery: A Targeted Approach	2021	7		Medicina-Lithuania	1010-660X	57	7		De Vito, A. and Woodson, B. T. and Koka, V. and Cammaroto, G. and Iannella, G. and Bosi, M. and Pelucchi, S. and Filograna-Pignatelli, G. R. and El Chater, P. and Vicini, C.	<Go to ISI>://WOS:000676558900001				Obstructive sleep apnea syndrome (OSA) is a multi-factorial disorder, with quite complex endotypes, consisting of anatomical and non-anatomical pathophysiological factors. Continuous positive airway pressure (CPAP) is recognized as the first-line standard treatment for OSA, whereas upper airway (UA) surgery is often recommended for treating OSA patients who have refused or cannot tolerate CPAP. T…	De Vito, Andrea Woodson, B. Tucker Koka, Venkata Cammaroto, Giovanni Iannella, Giannicola Bosi, Marcello Pelucchi, Stefano Filograna-Pignatelli, Giulio Romano El Chater, Pierre Vicini, Claudio De Vito, Andrea/I-1311-2019 De Vito, Andrea/0000-0002-9802-7716; KOKA, Venkata/0000-0002-6318-4754 1648-9144 | RAYYAN-INCLUSION: {"Pedro"=>"Excluded"} | RAYYAN-EXCLUSION-REASONS: wrong outcome	10.3390/medicina57070690
rayyan-636940375	Hyoidthyroidpexia: A surgical treatment for sleep apnea syndrome	2005	4		Laryngoscope	0023-852X	115	4	740-745	den Herder, C. and van Tinteren, H. and de Vries, N.	<Go to ISI>://WOS:000228280300033				Objectives/Hypothesis: The aim of this study is to evaluate the results of primary hyoidthyroidpexia (HTP) and HTP after previous uvulopalatopharyngoplasty (UPPP) in patients with obstructive sleep apnea syndrome (OSAS). Study Design: Prospective case series. Methods: Thirty-one patients with obstruction at tongue base level and moderate to severe sleep apnea syndrome underwent HTP. Seventeen pat…	den Herder, C van Tinteren, H de Vries, N van Tinteren, Harm/0000-0002-4626-8702 | RAYYAN-INCLUSION: {"Pedro"=>"Excluded"} | RAYYAN-EXCLUSION-REASONS: wrong outcome	10.1097/01.mlg.0000156464.37681.BF	Sleep Apnea Syndromes;Sleep Apnea, Obstructive;Apnea
rayyan-636940376	The status of cephalometry in the prediction of non-CPAP treatment outcome in obstructive sleep apnea patients	2016	6		Sleep Medicine Reviews	1087-0792	27		56-73	Denolf, P. L. and Vanderveken, O. M. and Marklund, M. E. and Braem, M. J.	<Go to ISI>://WOS:000374361000008				Obstructive sleep apnea syndrome (OSAS) is the most common sleep disordered breathing disorder (SDB) in adults and is characterized by a recurrent partial or complete collapse of the upper airway during sleep. This can be caused by many factors, sometimes interacting, such as skeletal malformations, soft tissue crowding, respiratory instability and the various effects of aging, obesity and gender…	Denolf, Petra L. Vanderveken, Olivier M. Marklund, Marie E. Braem, Marc J. VANDERVEKEN, Olivier M/K-8549-2014 VANDERVEKEN, Olivier M/0000-0002-4088-4213; BRAEM, Marc/0000-0002-8260-4240 1532-2955 | RAYYAN-INCLUSION: {"Pedro"=>"Excluded"} | RAYYAN-EXCLUSION-REASONS: wrong study design	10.1016/j.smrv.2015.05.009	Sleep Apnea Syndromes;Sleep Apnea, Obstructive
rayyan-636940379	Remotely controlled mandibular positioning of oral appliance therapy during polysomnography and drug-induced sleep endoscopy compared with conventional subjective titration in patients with obstructive sleep apnea: protocol for a randomized crossover trial (vol 20, 615, 2019)	2020	4		Trials		21	1		Dieltjens, M. and Braem, M. J. and de Beeck, S. O. and Vroegop, Avmt and Kazemeini, E. and Van de Perck, E. and Beyers, J. and Kastoer, C. and Wouters, K. and Willemen, M. and Verbraecken, J. A. and Vanderveken, O. M.	<Go to ISI>://WOS:000527961100001					Dieltjens, Marijke Braem, Marc J. de Beeck, Sara Op Vroegop, Anneclaire V. M. T. Kazemeini, Elahe Van de Perck, Eli Beyers, Jolien Kastoer, Chloe Wouters, Kristien Willemen, Marc Verbraecken, Johan A. Vanderveken, Olivier M. Wouters, Kristien/ADM-4146-2022; Op de Beeck, Sara/A-7735-2019; Verbraecken, Johan/ABD-8801-2021; VANDERVEKEN, Olivier M/K-8549-2014; Kastoer, Chloé/HIK-2531-2022 Op de Beeck…	10.1186/s13063-020-04313-2	Polysomnography;Sleep Apnea Syndromes;Sleep Apnea, Obstructive
rayyan-636940380	Long-term oral-appliance therapy in obstructive sleep apnea: A cephalometric study of craniofacial changes	2010	12		Journal of Dentistry	0300-5712	38	12	1010-1018	Doff, M. H. J. and Hoekema, A. and Pruim, G. J. and Slater, Jjrh and Stegenga, B.	<Go to ISI>://WOS:000284568600009				Objectives The aim of this randomized controlled study was to cephalometrically assess possible changes in craniofacial morphology associated with long term use of an adjustable oral appliance compared with continuous positive airway pressure (CPAP) in patients with the obstructive sleep apnea/hypopnea syndrome (OSAHS) In addition we wanted to study the relationship between these possible changes…	Doff, M. H. J. Hoekema, A. Pruim, G. J. Slater, J. J. R. Huddleston Stegenga, B. Slater, James Huddleston/A-2693-2012 1879-176x | RAYYAN-INCLUSION: {"Pedro"=>"Excluded"} | RAYYAN-EXCLUSION-REASONS: wrong outcome	10.1016/j.jdent.2010.08.018	Sleep Apnea Syndromes;Sleep Apnea, Obstructive;Apnea
rayyan-636940382	Long-term effectiveness and side effects of mandibular advancement devices on dental and skeletal parameters	2019	2		Journal of Stomatology Oral and Maxillofacial Surgery	2468-8509	120	1	7-10	du Cayla, G. V. and Collet, J. M. and Attali, V. and Kerbrat, J. B. and Benslama, L. and Goudot, P.	<Go to ISI>://WOS:000460072800003				Introduction: Continuous positive airways pressure, generally used to treat obstructive sleep apneahypopnea syndrome (OSAHS), is not tolerated well by many patients. An alternative is to treat OSAHS with mandibular advancement devices (MAD). This research assesses the long term ( > 2 years) effectiveness and the side effects on dental and skeletal parameters of these devices. Material and methods…	du Cayla, G. Vigie Collet, J. M. Attali, V Kerbrat, J. B. Benslama, L. Goudot, P. attali, valerie/AAC-4437-2020 attali, valerie/0000-0001-5444-9223; Collet, Manuel/0000-0003-2049-0644 2468-7855 | RAYYAN-INCLUSION: {"Pedro"=>"Excluded"}	10.1016/j.jormas.2018.09.005
rayyan-636940383	Does drug-induced sleep endoscopy change the treatment concept of patients with snoring and obstructive sleep apnea?	2013	3		Sleep and Breathing	1520-9512	17	1	63-68	Eichler, C. and Sommer, J. U. and Stuck, B. A. and Hörmann, K. and Maurer, J. T.	<Go to ISI>://WOS:000315167200016				Success rates of non-ventilation therapies for sleep disordered breathing (SDB) remain hardly acceptable. Drug-induced sleep endoscopy (DISE) tends to show the level and mechanism of obstruction and helps to specify therapy individually. Therefore, increasing success rates are expected. The objective of this study is to detect whether locations of treatment recommendations given after DISE are di…	Eichler, Corlette Sommer, J. Ulrich Stuck, Boris A. Hoermann, Karl Maurer, Joachim T. 1522-1709 | RAYYAN-INCLUSION: {"Pedro"=>"Excluded"}	10.1007/s11325-012-0647-9	Sleep Apnea Syndromes;Sleep Apnea, Obstructive;Snoring;Sleep
rayyan-636940384	Comparison of cone-beam computed tomography incidental findings between patients with moderate/severe obstructive sleep apnea and mild obstructive sleep apnea/healthy patients	2012	9		Oral Surgery Oral Medicine Oral Pathology Oral Radiology	2212-4403	114	3	373-381	Enciso, R. and Shigeta, Y. and Nguyen, M. and Clark, G. T.	<Go to ISI>://WOS:000307810700026				Objective. The objective of this study was to compare the incidental radiographic findings in the maxillofacial structures and the pharyngeal airway between subjects with moderate/severe obstructive sleep apnea (OSA) and mild OSA/healthy subjects using cone-beam computed tomography (CBCT) scans. Study Design. A total of 53 subjects with moderate/severe OSA (with a Respiratory Disturbance Index [R…	Enciso, Reyes Shigeta, Yuko Manuel Nguyen Clark, Glenn T. 1528-395x | RAYYAN-INCLUSION: {"Pedro"=>"Excluded"}	10.1016/j.oooo.2012.03.014	Sleep Apnea, Obstructive;Sleep Apnea Syndromes;Apnea
rayyan-636940385	Evaluation of changes in the upper airway after Twin Block treatment in patients with Class II malocclusion	2019	6		Clinical and Experimental Dental Research	2057-4347	5	3	259-268	Entrenas, I. and González-Chamorro, E. and Alvarez-Abad, C. and Muriel, J. and Menéndez-Díaz, I. and Cobo, T.	<Go to ISI>://WOS:000472560200012				The purpose of this prospective case control study is to describe in growing patients with mandibular hypoplasia, treatment outcomes following functional therapy in terms of volumetric changes in nasopharynx and oropharynx, that is, upper and lower pharynx. We recruited 60 study participants aged between 8 and 12 years having mandibular Class II malocclusion and a reduced upper airway (UA) size, …	Entrenas, Inmaculada Gonzalez-Chamorro, Elena Alvarez-Abad, Covadonga Muriel, Juan Menendez-Diaz, Ivan Cobo, Teresa Cobo diaz, teresa/gzg-8852-2022 | RAYYAN-INCLUSION: {"Pedro"=>"Excluded"}	10.1002/cre2.180	Twins
rayyan-636940386	EFFICACY OF A HERBST MANDIBULAR ADVANCEMENT DEVICE IN OBSTRUCTIVE SLEEP-APNEA	1994	4		American Journal of Respiratory and Critical Care Medicine	1073-449X	149	4	905-909	Eveloff, S. E. and Rosenberg, C. L. and Carlisle, C. C. and Millman, R. P.	<Go to ISI>://WOS:A1994NP83600010				Treatment options for obstructive sleep apnea (OSA) may involve potential side effects or discomfort; nasal continuous positive airway pressure (CPAP) may not be tolerated by 25% of patients. We therefore sought to determine the efficacy of mandibular advancement as a treatment for OSA, and to investigate whether clinical and radiographic parameters can predict the response to this treatment. Six…	Eveloff, se rosenberg, cl carlisle, cc millman, rp | RAYYAN-INCLUSION: {"Pedro"=>"Maybe"}	10.1164/ajrccm.149.4.8143054	Sleep Apnea Syndromes;Sleep Apnea, Obstructive
rayyan-636940387	Aerodynamic characteristics in upper airways among orthodontic patients and its association with adenoid nasopharyngeal ratios in lateral cephalograms	2021	8		Bmc Medical Imaging	1471-2342	21	1		Feng, X. and Chen, Y. C. and Cai, W. H. and Lie, S. A. and Hellén-Halme, K. and Shi, X. Q.	<Go to ISI>://WOS:000687668900001				Background Adenoid hypertrophy among orthodontic patients may be detected in lateral cephalograms. The study investigates the aerodynamic characteristics within the upper airway (UA) by means of computational fluid dynamics (CFD) simulation. Furthermore, airflow features are compared between subgroups according to the adenoidal nasopharyngeal (AN) ratios. Methods This retrospective study included…	Feng, Xin Chen, Yicheng Cai, Weihua Lie, Stein Atle Hellen-Halme, Kristina Shi, Xie-Qi Feng, Xin/IZP-7689-2023 Feng, Xin/0000-0002-0140-8003 | RAYYAN-INCLUSION: {"Pedro"=>"Excluded"}	10.1186/s12880-021-00659-4	Adenoids
rayyan-636940388	Prevalence of maxillomandibular deficiencies among obstructive sleep apnea patients candidate for oral appliance therapy: lateral cephalometric measurements and treatment alternatives	2012	8	27	10th World Congress on Sleep Apnea Sleep Respiratory Disorders and Snoring (WCSA)				40-42	Fernández-Barriales, M. and Zapico, A. D. and Martínez, M. G. and Santolino, S. S. and Bustillo, R. S. and Univ Roma, Sapienza	<Go to ISI>://WOS:000322553300014			Rome, ITALY		Fernandez-Barriales, M. del Valle Zapico, A. Gonzalez Martinez, M. Sanchez Santolino, S. Saiz Bustillo, R. Fernandez-Barriales, Marcos/0000-0003-0379-534X | RAYYAN-INCLUSION: {"Pedro"=>"Excluded"}		Sleep Apnea Syndromes;Prevalence;Sleep Apnea, Obstructive;Apnea
rayyan-636940389	Optimizing Mandibular Advancement Maneuvers during Sleep Endoscopy with a Titratable Positioner: DISE-SAM Protocol	2022	2		Journal of Clinical Medicine		11	3		Fernandez-Sanjuan, P. and Arrieta, J. J. and Sanabria, J. and Alcaraz, M. and Bosco, G. and Perez-Martin, N. and Perez, A. and Carrasco-Llatas, M. and Moreno-Hay, I. and Rios-Lago, M. and Lugo, R. and O'Connor-Reina, C. and Baptista, P. and Plaza, G.	<Go to ISI>://WOS:000754911500001				Mandibular advancement devices (MAD) are an effective alternative treatment to CPAP. Different maneuvers were performed during drug sleep-induced endoscopy (DISE) to mimic the effect of MAD. Using the Selector Avance Mandibular (SAM) device, we aimed to identify MAD candidates during DISE using a titratable, reproducible, and measurable maneuver. This DISE-SAM protocol may help to find the relati…	Fernandez-Sanjuan, Patricia Arrieta, Juan Jose Sanabria, Jaime Alcaraz, Marta Bosco, Gabriela Perez-Martin, Nuria Perez, Adriana Carrasco-Llatas, Marina Moreno-Hay, Isabel Rios-Lago, Marcos Lugo, Rodolfo O'Connor-Reina, Carlos Baptista, Peter Plaza, Guillermo Rios-Lago, Marcos/C-9568-2012; O'Connor-Reina, Carlos/AAF-1191-2019; Carrasco Llatas, Marina/H-3455-2019; Carrasco Llatas, Marina/HDO-3140-…	10.3390/jcm11030658
rayyan-636940390	Pharyngeal Airspace Alterations after Using the Mandibular Advancement Device in the Treatment of Obstructive Sleep Apnea Syndrome	2022	6		Life-Basel		12	6		Ferraz, P. D. and Francisco, I. and Borges, M. I. and Guimaraes, A. and Carvalho, F. and Caramelo, F. and Figueiredo, J. P. and Vale, F.	<Go to ISI>://WOS:000934057400001				Background: Mandibular Advancement Devices (MADs), inserted in non-surgical treatments for obstructive sleep apnea and hypopnea syndrome (OSAHS), are used intra-orally during the sleep period, with the aim of promoting mandibular protrusion. The aim of the study is to analyze the changes in the upper airway after the use of an MAD in the treatment of OSAHS. Methods: 60 patients diagnosed with OSA…	Ferraz, Pedro Dias Francisco, Ines Borges, Maria Ines Guimaraes, Adriana Carvalho, Fatima Caramelo, Francisco Figueiredo, Jose Pedro Vale, Francisco Vale, Francisco/AEZ-1552-2022; Figueiredo, José Pedro/IVV-7105-2023 Vale, Francisco/0000-0003-2615-2929; Figueiredo, José Pedro/0000-0001-6393-0748; Ferraz, Pedro/0000-0003-0753-1608; Francisco, Ines/0000-0002-3283-5104; Caramelo, Francisco/0000-0002…	10.3390/life12060835	Sleep Apnea Syndromes;Sleep Apnea, Obstructive
rayyan-636940391	Effectiveness of functional orthopedic appliances as an alternative treatment among children and adolescents with obstructive sleep apnea: Systematic review and meta-analysis	2023	5		Sleep Medicine	1389-9457	105		88-102	Ferreira, L. M. D. and Bernardes, R. and Machado, A. J., Jr. and Jones, M. H.	<Go to ISI>://WOS:000974270700001				Introduction: The objective here was to review the efficacy of functional jaw orthopedic appliances for treating children/adolescents with obstructive sleep apnea (OSA), through correlating the apnea/hypo-pnea index (AHI) and oxygen saturation (SaO2) in polysomnography (PSG), in addition to questionnaire scores from the obstructive sleep apnea-18 (OSA-18).Methods: The PRISMA 2020 guidelines1 were…	Ferreira, Liege Maria Di Bisceglie Bernardes, Rossana Machado Junior, Almiro Jose Jones, Marcus Herbert 1878-5506 | RAYYAN-INCLUSION: {"Pedro"=>"Excluded"} | RAYYAN-EXCLUSION-REASONS: wrong population,wrong study design	10.1016/j.sleep.2023.03.008	Orthopedics;Sleep Apnea Syndromes;Adolescent;Sleep Apnea, Obstructive
rayyan-636940392	A prospective 10-year cephalometric follow-up study of patients with obstructive sleep apnea and snoring who used a mandibular protruding device	2020	1		American Journal of Orthodontics and Dentofacial Orthopedics	0889-5406	157	1	91-97	Fransson, A. M. C. and Benavente-Lundahl, C. and Isacsson, G.	<Go to ISI>://WOS:000505220400016				Introduction: This 10-year prospective cephalometric study evaluates the influence of a mandibular protruding device (MPD) in people with obstructive sleep apnea and snoring. Methods: A baseline study population of 77 people was followed biennially. After 10 years, 65 people (45 MPD users and 20 stopped-MPD users) were reexamined. At baseline and after 10 years, a lateral cephalogram was taken in…	Fransson, Anette M. C. Benavente-Lundahl, Claudia Isacsson, Goran 1097-6752 | RAYYAN-INCLUSION: {"Pedro"=>"Maybe"}	10.1016/j.ajodo.2019.02.018	Follow-Up Studies;Sleep Apnea Syndromes;Sleep Apnea, Obstructive;Snoring;Apnea
rayyan-636940393	Validation of measurements of mandibular protrusion in the treatment of obstructive sleep apnoea and snoring with a mandibular protruding device	2003	8		European Journal of Orthodontics	0141-5387	25	4	377-383	Fransson, A. M. C. and Tegelberg, Å and Svenson, B. A. H. and Wenneberg, B. and Isacsson, G.	<Go to ISI>://WOS:000184534000007				The aims of this study were to compare the maximum range of protrusion determined with a ruler with measurements made using a George Gauge((R)) (GG) and to validate the methods of measurement (ruler and GG) of the advancement established by mandibular protruding devices (MPDs), using cephalograms as the gold standard. The study comprised 77 patients (63 males, 14 females, mean age 54 years, range…	Fransson, AMC Tegelberg, Å Svenson, BAH Wenneberg, B Isacsson, G Svenson, bjÃ¶rn/AAG-6910-2021 1460-2210 | RAYYAN-INCLUSION: {"Pedro"=>"Maybe"}	10.1093/ejo/25.4.377	Snoring
rayyan-636940394	Portomesenteric vein thrombosis following sleeve gastrectomy: Case report focusing on the role of pathogenetic factors	2022	3		Obesity Research & Clinical Practice	1871-403X	16	2	170-173	Frattini, F. and Pino, A. and Matarese, A. and Carrano, F. M. and Gambetti, A. and Boni, L. and Ierardi, A. M. and Carrafiello, G. and Rausei, S. and Bertoli, S. and Dionigi, G.	<Go to ISI>://WOS:000804804800011				Introduction: Sleeve gastrectomy has currently become the most commonly performed bariatric. procedure worldwide according to the last IFSO survey, overtaking gastric bypass with. a share of more than 50% of all primary bariatric-metabolic surgery. Gastric leak, intraluminal bleeding, bleeding from the staple-line and strictures are the most common complications. Portomesenteric vein thrombosis (…	Frattini, F. Pino, A. Matarese, A. Carrano, F. M. Gambetti, A. Boni, L. Ierardi, A. M. Carrafiello, G. Rausei, S. Bertoli, S. Dionigi, G. Carrano, Francesco Maria/AAB-6807-2021; Bertoli, Simona/K-2805-2018; Frattini, Francesco/IQU-4125-2023 Carrano, Francesco Maria/0000-0003-1189-9907; Frattini, Francesco/0000-0002-0601-1048 1878-0318 | RAYYAN-INCLUSION: {"Pedro"=>"Excluded"} | RAYYAN-EXCLUSION-R…	10.1016/j.orcp.2022.03.005	Veins;Gastrectomy
rayyan-636940395	Dentistry's role in the diagnosis and co-management of patients with sleep apnoea/hypopnoea syndrome	2000	7		British Dental Journal	0007-0610	189	2	76-80	Friedlander, A. H. and Friedlander, I. K. and Pogrel, M. A.	<Go to ISI>://WOS:000088754900019				The sleep apnoea/hypopnoea syndrome (SAHS) is characterized by repeated upper airway narrowing or collapse during sleep. The obstruction is caused by the soft palate and/or base of tongue collapsing against the pharyngeal walls because of decreased muscle tone. These episodes are accompanied by hypoxaemia, surges in blood pressure, brief arousal from sleep and pronounced snoring. individuals with…	Friedlander, AH Friedlander, IK Pogrel, MA | RAYYAN-INCLUSION: {"Pedro"=>"Excluded"} | RAYYAN-EXCLUSION-REASONS: wrong study design	10.1038/sj.bdj.4800687a
rayyan-636940396	Diagnosing and comanaging patients with obstructive sleep apnea syndrome	2000	8		Journal of the American Dental Association	0002-8177	131	8	1178-1184	Friedlander, A. H. and Walker, L. A. and Friedlander, I. K. and Felsenfeld, A. L.	<Go to ISI>://WOS:000089387600031				Background, Obstructive sleep apnea syndrome, or OSAS, is a common, but underdiagnosed, disorder that potentially is fatal. It is characterized by repetitive episodes of complete or partial upper airway obstruction leading to absent or diminished : airflow into the lungs. These episodes usually last 10 to 30 seconds and result in loud snoring, a decrease in oxygen saturation, and chronic daytime …	Friedlander, AH Walker, LA Friedlander, IK Felsenfeld, AL | RAYYAN-INCLUSION: {"Pedro"=>"Excluded"}	10.14219/jada.archive.2000.0353	Sleep Apnea Syndromes;Sleep Apnea, Obstructive
rayyan-636940397	Effects of maxillary protraction therapy on the pharyngeal airway in patients with repaired unilateral cleft lip and palate: A 3-dimensional computed tomographic study	2016	5		American Journal of Orthodontics and Dentofacial Orthopedics	0889-5406	149	5	673-682	Fu, Z. and Lin, Y. F. and Ma, L. and Li, W. R.	<Go to ISI>://WOS:000375945100016				Introduction: The purposes of this study were to assess the effects of maxillary protraction therapy on the pharyngeal airways in patients with repaired unilateral cleft lip and palate (UCLP) 3 dimensionally. Methods: Eighteen patients with repaired UCLP and anterior crossbite (ages, 10.4 +/- 1.3 years) were enrolled in the study group. Hyrax appliances and reverse headgears were used. Cone-beam …	Fu, Zhen Lin, Yifan Ma, Lian Li, Weiran Li, Weiran/HZJ-3346-2023; Li, weiran/R-6769-2019 Lin, Yifan/0000-0002-2614-9159 1097-6752 | RAYYAN-INCLUSION: {"Pedro"=>"Excluded"}	10.1016/j.ajodo.2015.10.024	Palate
rayyan-636940398	Effective three-dimensional evaluation analysis of upper airway form during oral appliance therapy in patients with obstructive sleep apnoea	2013	8		Journal of Oral Rehabilitation	0305-182X	40	8	582-589	Furuhashi, A. and Yamada, S. and Shiomi, T. and Sasanabe, R. and Aoki, Y. and Yamada, Y. and Kazaoka, Y.	<Go to ISI>://WOS:000321571600004				The oral appliance (OA) is considered to be an effective treatment modality for obstructive sleep apnoea (OSA). Upper airway enlargement during OA therapy is critical, and lateral cephalometry has been used for the two-dimensional evaluation of upper airway form during this therapy. However, this method cannot provide an accurate three-dimensional (3D) view of upper airway form. To confirm the ef…	Furuhashi, A. Yamada, S. Shiomi, T. Sasanabe, R. Aoki, Y. Yamada, Y. Kazaoka, Y. 1365-2842 | RAYYAN-INCLUSION: {"Pedro"=>"Maybe"}	10.1111/joor.12059
rayyan-636940399	Effects of simultaneous palatal expansion and mandibular advancement in a child suffering from OSA	2016	8		Acta Otorhinolaryngologica Italica	0392-100X	36	4	328-332	Galeotti, A. and Festa, P. and Pavone, M. and De Vincentiis, G. C.	<Go to ISI>://WOS:000392919600013				This clinical report describes a child suffering from obstructive sleep apnoea (OSA) and class II skeletal malocclusion with maxillary contraction and anterior open bite. He presented moderate obstructive sleep apnoea with large impact on quality of life of patient and parents. He was treated using an innovative orthodontic device (Sleep Apnea Twin Expander) to simultaneously carry out palatal ex…	Galeotti, A. Festa, P. Pavone, M. De Vincentiis, G. C. Galeotti, Angela/AAB-6119-2020; de vincentiis, giovanni carlo/AAA-8407-2020 Galeotti, Angela/0000-0001-6433-4788; 1827-675x | RAYYAN-INCLUSION: {"Pedro"=>"Excluded"} | RAYYAN-EXCLUSION-REASONS: wrong population,wrong study design	10.14639/0392-100x-548	Only Child;Child;Palate
rayyan-636940400	Effect of titrated mandibular advancement and jaw opening on the upper airway in nonapneic men: A magnetic resonance imaging and cephalometric study	2004	2		American Journal of Orthodontics and Dentofacial Orthopedics	0889-5406	125	2	191-199	Gao, X. M. and Otsuka, R. and Ono, T. and Honda, E. and Sasaki, T. and Kuroda, T.	<Go to ISI>://WOS:000188968700013				The aim of this study was to examine adaptive changes in the cross-sectional area of the upper airway during mandibular advancement and jaw opening and to explore whether these changes are directly related to morphologic features of the mandible. Fourteen nonapneic men participated in this study. A custom-made oral device was used to keep the mandible at 0% (F0V0), 50% (F50V0), 75% (F75V0), or 10…	Gao, XM Otsuka, R Ono, T Honda, E Sasaki, T Kuroda, T Ono, Takashi/ABC-4644-2020 Ono, Takashi/0000-0002-8043-660X; Gao, Xuemei/0000-0001-5690-9385 1097-6752 | RAYYAN-INCLUSION: {"Pedro"=>"Excluded"}	10.1016/s0889-5406(03)00508-0	Magnetic Resonance Imaging;Magnetic Resonance Spectroscopy
rayyan-636940401	Mandibular advancement reduces pharyngeal collapsibility by enlarging the airway rather than affecting velopharyngeal compliance	2023	2		Physiological Reports	2051-817X	11	3		Garcia, G. J. M. and Wolf, J. J. and Campbell, D. A. and Bailey, R. S. and Sparapani, R. A. and Welzig, C. M. and Woodson, B. T.	<Go to ISI>://WOS:000928732300001				Mandibular advancement devices (MADs) are frequently prescribed for obstructive sleep apnea (OSA) patients, but approximately one third of patients experience no therapeutic benefit. Understanding the mechanisms by which MADs prevent pharyngeal collapse may help optimize MAD therapy. This study quantified the relative contributions of changes in airspace cross-sectional area (CSA) versus changes …	Garcia, Guilherme J. M. Wolf, Josiah J. Campbell, David A. Bailey, Ryan S. Sparapani, Rodney A. Welzig, Charles M. Woodson, B. Tucker Garcia, Guilherme J. M./J-9555-2013 Garcia, Guilherme J. M./0000-0003-2995-9226 | RAYYAN-INCLUSION: {"Pedro"=>"Maybe"}	10.14814/phy2.15558
rayyan-636940402	Oral appliance for Obstructive Sleep Apnea: Prototyping and Optimization of the Mandibular Protrusion Device	2019	5		Journal of Medical Systems	0148-5598	43	5		García, N. M. and Blaya, F. and Urquijo, E. L. and Heras, E. S. and D'Amato, R.	<Go to ISI>://WOS:000461789000004				Obstructive Sleep apnea is a public health problem. This disease is associated with daytime sleepiness, increased motor vehicle accidents, heart failure and stroke. Treatment options include weight loss, positive airway pressure, pharyngeal and orthognatic surgery. However, selected patients have good response to oral appliances devices that intended to protrude and stabilize the mandible mechani…	Montesdeoca Garcia, Nestor Blaya, Fernando Lechosa Urquijo, Emilio Soriano Heras, Enrique D'Amato, Roberto D'Amato, Roberto/L-9153-2014; Heras, Enrique Soriano/O-6126-2018; Haro, Fernando Blaya/V-7378-2017 D'Amato, Roberto/0000-0001-8090-922X; Heras, Enrique Soriano/0000-0003-3309-7518; Haro, Fernando Blaya/0000-0001-9151-9067 1573-689x | RAYYAN-INCLUSION: {"Pedro"=>"Excluded"}	10.1007/s10916-019-1235-3	Sleep Apnea Syndromes;Sleep Apnea, Obstructive;Apnea
rayyan-636940403	Functional Upper Airway Space Endoscopy: A Prognostic Indicator in Obstructive Sleep Apnea Treatment with Mandibular Advancement Devices	2021	3		International Journal of Environmental Research and Public Health		18	5		Gasparini, G. and Saponaro, G. and Todaro, M. and Ciasca, G. and Cigni, L. and Doneddu, P. and Azzuni, C. and Foresta, E. and De Angelis, P. and Barbera, G. and Parcianello, R. G. and Hreniuc, H. V. and Moro, A.	<Go to ISI>://WOS:000628108100001				Purpose: The use of a mandibular advancement device (MAD) in the treatment of obstructive sleep apnea (OSA) is a consolidated therapy. This study aimed to evaluate the predictive value of awake upper airways (UA) functional endoscopy in identifying the outcome of MAD therapy. Methods: This observational prospective study included 30 adult OSA patients, all patients underwent pre-treatment awake U…	Gasparini, Giulio Saponaro, Gianmarco Todaro, Mattia Ciasca, Gabriele Cigni, Lorenzo Doneddu, Piero Azzuni, Camillo Foresta, Enrico De Angelis, Paolo Barbera, Giorgio Parcianello, Roberta Gaia Hreniuc, Horia Vasile Moro, Alessandro Ciasca, Gabriele/D-2447-2013; MORO, Alessandro/AAC-7441-2022; Gasparini, Giulio/E-8387-2011; Saponaro, Gianmarco/AAS-4416-2020; Barbera, Giorgio/HNQ-4970-2023 MORO, Al…	10.3390/ijerph18052393	Sleep Apnea Syndromes;Sleep Apnea, Obstructive;Apnea
rayyan-636940404	Cephalometric and polysomnographic analyses of functional magnetic system therapy in patients with obstructive sleep apnea	2001	8		American Journal of Orthodontics and Dentofacial Orthopedics	0889-5406	120	2	169-177	Gavish, A. and Vardimon, A. D. and Rachima, H. and Bloom, M. and Gazit, E.	<Go to ISI>://WOS:000170576900014				The therapeutic effect of a functional magnetic system on obstructive sleep apnea and the system's operating mechanism have not been examined. Two hypotheses are postulated: a functional magnetic system increases the size of the oral cavity airway passage, or it increases the pharyngeal space. Twenty-eight patients with mild-to-moderate obstructive sleep apnea were examined; 10 patients (9 men an…	Gavish, A Vardimon, AD Rachima, H Bloom, M Gazit, E | RAYYAN-INCLUSION: {"Pedro"=>"Excluded"}	10.1067/mod.2001.115615	Sleep Apnea Syndromes;Sleep Apnea, Obstructive;Apnea
rayyan-636940405	Clinical Experience With the Application of Distraction Osteogenesis for Airway Obstruction	2009	9		Journal of Craniofacial Surgery	1049-2275	20		1817-1821	Genecov, D. G. and Barceló, C. R. and Steinberg, D. and Trone, T. and Sperry, E.	<Go to ISI>://WOS:000270369100040				Objectives: The objective of this study was to evaluate the longterm success of mandibular distraction osteogenesis in patients with mandibular airway obstruction syndrome (MAOS), defined as obstructive sleep apnea, swallowing abnormalities, and failure to thrive in the presence of micrognathia, glossoptosis, gastroesophageal or laryngeal reflux, and microaspiration. This is a cross-sectional stu…	Genecov, David G. Barcelo, Carlos Raul Steinberg, Diego Trone, Timothy Sperry, Elizabeth Trone, Timothy/0000-0002-1900-1703 1536-3732 2 | RAYYAN-INCLUSION: {"Pedro"=>"Excluded"}	10.1097/SCS.0b013e3181b6c1b0	Airway Obstruction;Osteogenesis
rayyan-636940406	An evaluation of two different mandibular advancement devices on craniofacial characteristics and upper airway dimensions of Chinese adult obstructive sleep apnea patients	2015	11		Angle Orthodontist	0003-3219	85	6	962-968	Geoghegan, F. and Ahrens, A. and McGrath, C. and Hägg, U.	<Go to ISI>://WOS:000364356700009				Objectives: To evaluate the effects of two different mandibular advancement devices (MADs) on craniofacial characteristics and upper airway dimensions of Chinese adult patients with obstructive sleep apnea (OSA). Materials and Methods: Forty-five patients with OSA were recruited as part of a prospective randomized crossover trial for treatment with two different MADs. Lateral cephalograms were ta…	Geoghegan, Finn Ahrens, Anika McGrath, Colman Hagg, Urban 1945-7103 | RAYYAN-INCLUSION: {"Pedro"=>"Maybe"}	10.2319/040314-245.1	Sleep Apnea Syndromes;Sleep Apnea, Obstructive
rayyan-636940407	Mandibular advancement appliance effects on obstructive sleep apnoea: a prospective three-dimensional computed tomography study	2017	5		Australasian Orthodontic Journal	2207-7472	33	1	14-23	Ghoneima, A. and Bodkin, C. and Stewart, K. and Perlow, M. J. and Starbuck, J. and Kula, K.	<Go to ISI>://WOS:000402345900003				Background: The aim of this study was to determine the effects of an elastic mandibular advancement (EMA) appliance on upper airway dimensions, most constricted area (MCA) of the airway, and snoring in a sample of obstructive sleep apnoea (OSA) patients of varying severity. Methods: Forty-seven male subjects were classified into two groups comprising12 controls and 35 suffering from OSA. The OSA …	Ghoneima, Ahmed Bodkin, Cynthia Stewart, Kelton Perlow, Mark J. Starbuck, John Kula, Katherine Stewart, Kelton/AAR-5180-2021 Ghoneima, Ahmed/0000-0002-8456-2080; Stewart, Kelton/0000-0002-6401-4204 2207-7480 | RAYYAN-INCLUSION: {"Pedro"=>"Maybe"}
rayyan-636940408	Changes in upper airway width associated with Class II treatments (headgear vs activator) and different growth patterns	2011	5		Angle Orthodontist	0003-3219	81	3	440-446	Godt, A. and Koos, B. and Hagen, H. and Göz, G.	<Go to ISI>://WOS:000289761800012				Objective: To investigate the upper airways for anteroposterior width against different growth patterns and for alterations during various Class II treatments. Materials and Methods: Cephalograms from three treatment groups (headgear, activator, and bite-jumping appliance) were evaluated by a single investigator at baseline and at the end of orthodontic treatment. Cephalograms were used to determ…	Godt, Arnim Koos, Bernd Hagen, Hanno Goez, Gernot Koos, Bernd/0000-0001-9452-7708 1945-7103 | RAYYAN-INCLUSION: {"Pedro"=>"Excluded"}	10.2319/090710-525.1
rayyan-636940409	Drug-induced sleep endoscopy improves intervention efficacy among patients treated for obstructive sleep apnea with a mandibular advancement device	2022	12		Sleep and Breathing	1520-9512	26	4	1747-1758	Gogou, E. S. and Psarras, V. and Giannakopoulos, N. N. and Koutsourelakis, I. and Halazonetis, D. J. and Tzakis, M. G.	<Go to ISI>://WOS:000741241300001				Purpose To compare the short-term treatment effect of a mandibular advancement device (MAD) with and without previous drug-induced sleep endoscopy (DISE) on polysomnography (PSG) and other sleep apnea-related treatment outcomes (Short Form Health Survey [SF-36] and Epworth Sleepiness Scale [ESS]) among adults with mild, moderate, and severe obstructive sleep apnea (OSA). We hypothesized that usin…	Gogou, Evgenia Sp Psarras, Vasilios Giannakopoulos, Nikolaos Nikitas Koutsourelakis, Ioannis Halazonetis, Demetrios J. Tzakis, Michail Ger Halazonetis, Demetrios/H-9305-2019 Halazonetis, Demetrios/0000-0002-6501-8709; Gogou, Evgenia/0000-0003-2599-4956 1522-1709 | RAYYAN-INCLUSION: {"Pedro"=>"Maybe"}	10.1007/s11325-021-02561-3	Sleep Apnea Syndromes;Sleep Apnea, Obstructive
rayyan-636940410	Effects of complete denture wearing on the head posture and posterior airway space: A cephalometric study	2011	3		Journal of Dental Sciences	1991-7902	6	1	6-13	Gokce, H. S. and Gokce, S. M. and Akin, E. and Bengi, O.	<Go to ISI>://WOS:000290646200002				Background/purpose: The purpose of the study was to evaluate the vertical and sagittal maxillomandibular relationship and differences in the natural head posture related to posterior airway changes in complete denture wearers using cephalometric radiographs. Materials and methods: Thirty-five complete denture wearers were evaluated cephalometrically at 3 stages. Cephalograms exposed in the natura…	Gokce, Hasan Suat Gokce, Sila Mermut Akin, Erol Bengi, Osman 2213-8862 | RAYYAN-INCLUSION: {"Pedro"=>"Excluded"}	10.1016/j.jds.2011.02.002	Posture
rayyan-636940411	Long-term therapeutic efficacy of oral appliances in treatment of obstructive sleep apnea-hypopnea syndrome	2013	7		Angle Orthodontist	0003-3219	83	4	653-658	Gong, X. and Zhang, J. L. and Zhao, Y. and Gao, X. M.	<Go to ISI>://WOS:000321022900015				Objective: To investigate the long-term efficacy and safety of oral appliances (OAs) in treating obstructive sleep apnea-hypopnea syndrome (OSAHS) by length of treatment. Materials and Methods: This is a retrospective study to review the usage of OAs in Chinese OSAHS patients in recent decades. Ninety-four valid questionnaires were returned by 412 patients with OSAHS receiving OA treatment. Among…	Gong, Xu Zhang, Jingling Zhao, Ying Gao, Xuemei Gao, Xuemei/0000-0001-5690-9385 1945-7103 | RAYYAN-INCLUSION: {"Pedro"=>"Excluded"}	10.2319/060412-463.1	Sleep Apnea Syndromes;Sleep Apnea, Obstructive;Apnea
rayyan-636940412	Proposal of a Full Digital Workflow for a Bite Fork to Assess Mandibular Advancement during Drug-Induced Sleep Endoscopy (DISE) for Obstructive Sleep Apnea	2023	5		Applied Sciences-Basel		13	11		Grippaudo, C. and Rizzotto, G. and Lo Giudice, A. and Buccarella, C. and Negrini, S. and Anelli, F. and Corina, L. and Galli, J. and Fiorita, A.	<Go to ISI>://WOS:001005661300001				(1) Background. Drug-induced sleep endoscopy (DISE) is currently regarded as the gold standard diagnostic procedure to assess the site(s) of upper airway collapse in subjects affected by Obstructive Sleep Apnea Syndrome (OSAS). During DISE, a jaw thrust maneuver is performed to advance the mandible and to predict the effectiveness of outcomes of treatment with mandibular advancement devices (MADs…	Grippaudo, Cristina Rizzotto, Grazia Lo Giudice, Antonino Buccarella, Cristina Negrini, Stefano Anelli, Fabrizio Corina, Luigi Galli, Jacopo Fiorita, Antonella Corina, Luigi/0000-0002-4405-4874; Lo Giudice, Antonino/0000-0001-6086-2348; GRIPPAUDO, Cristina/0000-0002-9499-0556 2076-3417 | RAYYAN-INCLUSION: {"Pedro"=>"Excluded"}	10.3390/app13116647	Sleep Apnea Syndromes;Sleep Apnea, Obstructive
rayyan-636940413	Changes in the upper airway, hyoid bone and craniofacial morphology between patients treated with headgear activator and Herbst appliance: A retrospective study on lateral cephalometry	2021	8		Orthodontics & Craniofacial Research	1601-6335	24	3	360-369	Gu, M. and Savoldi, F. and Chan, E. Y. L. and Tse, C. S. K. and Lau, M. T. W. and Wey, M. C. and Hägg, U. and Yang, Y. Q.	<Go to ISI>://WOS:000594749500001				Background The present study compared the treatment changes in the upper airway, hyoid bone position and craniofacial morphology between two groups of children with skeletal class II malocclusion treated with the headgear activator (HGA) and Herbst appliance (Herbst). Setting and sample population Orthodontic population from the Faculty of Dentistry of the University of Hong Kong. Methods Thirty-…	Gu, Min Savoldi, Fabio Chan, Eliza Y. L. Tse, Christine S. K. Lau, Michelle T. W. Wey, Mang C. Hagg, Urban Yang, Yanqi Savoldi, Fabio/AAI-8318-2020; WEY, MANG CHEK/C-1039-2010 Savoldi, Fabio/0000-0001-9775-9344; WEY, MANG CHEK/0000-0003-0188-0727; Gu, Min/0000-0001-6447-9573; Yang, Yanqi/0000-0002-3582-1277 1601-6343 | RAYYAN-INCLUSION: {"Pedro"=>"Excluded"} | RAYYAN-EXCLUSION-REASONS: wrong popu…	10.1111/ocr.12442	Retrospective Studies
rayyan-636940414	Anatomically Based Outcome Predictors of Treatment for Obstructive Sleep Apnea with Intraoral Splint Devices: A Systematic Review of Cephalometric Studies	2015			Journal of Clinical Sleep Medicine	1550-9389	11	11	1327-1334	Guarda-Nardini, L. and Manfredini, D. and Mion, M. and Heir, G. and Marchese-Ragona, R.	<Go to ISI>://WOS:000367581000012				Aims: The aim of this review is to summarize data from the literature on the predictive value of anatomy-based parameters, as identified by cephalometry, for the efficacy of mandibular advancement devices (MAD) for the treatment of obstructive sleep apnea (OSA). Methods: Articles were initially selected based on their titles or abstracts. Full articles were then retrieved and further scrutinized …	Guarda-Nardini, Luca Manfredini, Daniele Mion, Marta Heir, Gary Marchese-Ragona, Rosario Manfredini, Daniele/F-9979-2012 GUARDA NARDINI, Luca/0000-0002-9561-0850; MARCHESE RAGONA, ROSARIO/0000-0001-6269-961X; Manfredini, Daniele/0000-0002-4352-3085 1550-9397 | RAYYAN-INCLUSION: {"Pedro"=>"Excluded"} | RAYYAN-EXCLUSION-REASONS: wrong study design	10.5664/jcsm.5198	Sleep Apnea Syndromes;Sleep Apnea, Obstructive;Apnea
rayyan-636940415	Severe obstructive sleep apnea treatment with oral appliance: the impact on obstructive, central and mixed events	2018	3		Sleep and Breathing	1520-9512	22	1	91-98	Guimaraes, M. D. R. and Hermont, A. P. and de Azevedo, P. G. and Bastos, P. L. and de Oliveira, M. T. P. and de Melo, I. M. and Ottoboni, G. S. and Vedolin, G. and Caram, J. M.	<Go to ISI>://WOS:000426724800015				The aim of this study is to evaluate the effectiveness of two types of oral appliance (OA) in the treatment of severe obstructive sleep apnea syndrome (OSAS) and their impact on the reduction of obstructive, central and mixed apneas. Forty-eight patients suffering from severe OSAS with a history of non-adherence to positive airway pressure therapy were treated with OA (lingual orthosis and combin…	Rabelo Guimaraes, Maria de Lourdes Hermont, Ana Paula de Azevedo, Pedro Guimares Bastos, Poliana Lima Portela de Oliveira, Millena Teles de Melo, Iracema Matos Ottoboni, Guilherme Salles Vedolin, Gabriela Caram, Jorge Machado Azevedo, Pedro/N-6110-2019; de Lourdes Rabelo Guimaraes, Maria/AAD-2528-2020; de Lourdes R Rabelo Guimarães, Maria/L-3631-2018 de Lourdes Rabelo Guimaraes, Maria/0000-0002-5…	10.1007/s11325-017-1535-0	Sleep Apnea Syndromes;Sleep Apnea, Obstructive
rayyan-636940417	Methodological parameters for upper airway assessment by cone-beam computed tomography in adults with obstructive sleep apnea: a systematic review of the literature and meta-analysis	2023	3		Sleep and Breathing	1520-9512	27	1	1-30	Gurgel, M. L. and Chaves, C. and Cevidanes, L. H. S. and Silva, P. G. D. and Carvalho, F. S. R. and Kurita, L. M. and Cunha, T. C. A. and Dal Fabbro, C. and Costa, F. W. G.	<Go to ISI>://WOS:000758962500001				Background A reliable method for analyzing the upper airway (UA) remains a challenge. This study aimed to report the methods for UA assessment using cone-beam computed tomography (CBCT) in adults with obstructive sleep apnea (OSA). Methods We performed a systematic review (PROSPERO #CRD42021237490 and PRISMA checklist) that applied a search strategy to seven databases and grey literature. Results…	Gurgel, Marcela Lima Chaves Junior, Cauby Soares Cevidanes, Lucia Helena de Barros Silva, Paulo Goberlanio Rodrigues Carvalho, Francisco Samuel Kurita, Lucio Mitsuo Abrahao Cunha, Thays Crosara Dal Fabbro, Cibele Gurgel Costa, Fabio Wildson Carvalho, Francisco Samuel Rodrigues/0000-0002-3142-1268; Gurgel, Marcela/0000-0001-9978-0542 1522-1709 | RAYYAN-INCLUSION: {"Pedro"=>"Excluded"} | RAYYAN-EXC…	10.1007/s11325-022-02582-6	Sleep Apnea Syndromes;Sleep Apnea, Obstructive
rayyan-636940418	Does 2 years' nocturnal treatment with a mandibular advancement splint in adult patients with snoring and OSAS cause a change in the posture of the mandible?	1999	12		Am J Orthod Dentofacial Orthop	0889-5406 (Print) 0889-5406	116	6	621-8	Bondemark, L.		eng		Orthodontic Clinic, Hässleholm, Sweden. lars.bondemark@skane.se	The aim of this pilot study was to investigate the effects of 2 years' nocturnal treatment with a mandibular advancement splint in adult patients with snoring and obstructive sleep apnea syndrome with respect to possible development of a forward position of the mandible or other dentofacial changes. Thirty snoring and sleep apnea patients, mean age 55.3 years (SD, 8.61; range, 46.5 to 79.8 years)…	Bondemark, L Journal Article Research Support, Non-U.S. Gov't United States 1999/12/10 Am J Orthod Dentofacial Orthop. 1999 Dec;116(6):621-8. doi: 10.1016/s0889-5406(99)70196-4. | RAYYAN-INCLUSION: {"Pedro"=>"Excluded"}	10.1016/s0889-5406(99)70196-4	Adaptation, Physiological;Aged;Cephalometry;Dental Occlusion, Centric;Female;Humans;Jaw Relation Record;Male;Mandible/*physiology;Mandibular Advancement/*instrumentation;Middle Aged;*Occlusal Splints;Pilot Projects;Posture;Sleep Apnea, Obstructive/*therapy;Snoring/*therapy;Statistics, Nonparametric;Time Factors;Mandible;Snoring
rayyan-636940419	Mandibular advancement appliances for treating sleep apnoea/hypopnoea syndrome	2013	3		Evid Based Dent	1462-0049	14	1	27-8	Borrie, F. and Keightley, A. and Blacker, S. and Serrant, P.		eng		Dundee Dental School, Dundee, Scotland, UK.	STUDY DESIGN: Randomised controlled crossover trial. INTERVENTION: Sixteen participants (13 men and three women) with mild to moderate OSAHS, diagnosed using polysomnography (PSG), were recruited from a sleep clinic. To be included, participants had to have 20 or more teeth (sufficient to provide retention for oral appliances), have had no previous OSAHS treatment, been unable to tolerate nasal c…	1476-5446 Borrie, Felicity Keightley, Alex Blacker, Suzanne Serrant, Paul Comment Journal Article England 2013/04/13 Evid Based Dent. 2013 Mar;14(1):27-8. doi: 10.1038/sj.ebd.6400921. | RAYYAN-INCLUSION: {"Pedro"=>"Excluded"}	10.1038/sj.ebd.6400921
rayyan-636940420	Non-continuous positive airway pressure treatment options in obstructive sleep apnoea: A pathophysiological perspective	2021	12		Sleep Med Rev	1087-0792	60		101521	Bosi, M. and Incerti Parenti, S. and Sanna, A. and Plazzi, G. and De Vito, A. and Alessandri-Bonetti, G.		eng		Centro Disturbi del Sonno, Ospedali Privati Forlì, Forlì, Italy. Unit of Orthodontics and Sleep Dentistry, Department of Biomedical and Neuromotor Sciences (DIBINEM), University of Bologna, Bologna, Italy. Azienda USL Toscana Centro, Pneumology and Bronchial Endoscopy Unit, San Giuseppe Hospital, Empoli, FI, Italy. IRCCS Istituto delle Scienze Neurologiche di Bologna, Bologna, Italy Department of…	The phenotyping of the pathophysiology of obstructive sleep apnoea (OSA) lies at the core of tailored treatments and it is one of the most debated topics in sleep medicine research. Recent sophisticated techniques have broadened the horizon for gaining insight into the variability of the endotypic traits in patients with OSA which account for the heterogeneity in the clinical presentation of the …	1532-2955 Bosi, Marcello Incerti Parenti, Serena Sanna, Antonio Plazzi, Giuseppe De Vito, Andrea Alessandri-Bonetti, Giulio Journal Article Review England 2021/07/20 Sleep Med Rev. 2021 Dec;60:101521. doi: 10.1016/j.smrv.2021.101521. Epub 2021 Jul 1. | RAYYAN-INCLUSION: {"Pedro"=>"Excluded"} | RAYYAN-EXCLUSION-REASONS: wrong study design	10.1016/j.smrv.2021.101521	Arousal;*Continuous Positive Airway Pressure;Humans;Pharynx;Sleep/physiology;*Sleep Apnea, Obstructive;Endotypic traits;Mandibular advancement device;Obstructive sleep apnoea;Pharmacological treatment;Positional therapy;Review;Upper airway surgery;Continuous Positive Airway Pressure
rayyan-636940424	Predictors of uvulopalatopharyngoplasty success in the treatment of obstructive sleep apnea syndrome	2013	12		Sleep Med	1389-9457	14	12	1266-71	Braga, A. and Grechi, T. H. and Eckeli, A. and Vieira, B. B. and Itikawa, C. E. and Küpper, D. S. and Matsumoto, M. A. and Trawitzki, L. V. and Felício, C. M. and Fernandes, R. M. and Valera, F. C.		eng		Division of Otorhinolaryngology, School of Medicine of Ribeirão Preto, University of São Paulo, Brazil.	OBJECTIVE: Uvulopalatopharyngoplasty (UPPP) has been described as an option for treating obstructive sleep apnea syndrome (OSAS), with variable success rates. The main purpose of our study was to correlate UPPP success to craniofacial bony structure and orofacial muscles function. METHODS: Clinical variables, including body mass index (BMI), age, and preoperative apnea-hypopnea index (AHI); cepha…	1878-5506 Braga, Adriano Grechi, Taís H Eckeli, Alan Vieira, Bruno B Itikawa, Carla E Küpper, Daniel S Matsumoto, Mirian A N Trawitzki, Luciana V V Felício, Cláudia M Fernandes, Regina M F Valera, Fabiana C P Journal Article Netherlands 2013/10/25 Sleep Med. 2013 Dec;14(12):1266-71. doi: 10.1016/j.sleep.2013.08.777. Epub 2013 Aug 23. | RAYYAN-INCLUSION: {"Pedro"=>"Excluded"}	10.1016/j.sleep.2013.08.777	Adult;*Cephalometry;Facial Bones/physiology;Facial Muscles/physiology;Humans;Hyoid Bone/physiology;Middle Aged;Muscle Strength Dynamometer;Palate/physiopathology/*surgery;Pharynx/physiopathology/*surgery;Polysomnography;Postoperative Period;Predictive Value of Tests;Plastic Surgery Procedures/*methods;Sleep Apnea, Obstructive/physiopathology/*surgery;Tongue/physiopathology;Treatment Outcome;Uvula…
rayyan-636940425	Use of the mandibular distraction technique to treat obstructive sleep apnea syndrome	2011	2		J Oral Maxillofac Surg	0278-2391	69	2	566-71	Brevi, B. C. and Toma, L. and Magri, A. S. and Sesenna, E.		eng		Division of Maxillofacial Surgery, University of Parma, Parma, Italy.		1531-5053 Brevi, Bruno C Toma, Livia Magri, Alice S Sesenna, Enrico Journal Article United States 2010/12/15 J Oral Maxillofac Surg. 2011 Feb;69(2):566-71. doi: 10.1016/j.joms.2010.09.007. Epub 2010 Dec 9. | RAYYAN-INCLUSION: {"Pedro"=>"Excluded"} | RAYYAN-EXCLUSION-REASONS: wrong outcome	10.1016/j.joms.2010.09.007	Adult;Aged;Bone Plates;Bone Transplantation/methods;Cephalometry;Follow-Up Studies;Humans;Internal Fixators;Male;Mandible/*surgery;Mandibular Advancement/methods;Maxilla/surgery;Middle Aged;Osteogenesis/physiology;Osteogenesis, Distraction/instrumentation/*methods;Osteotomy/methods;Osteotomy, Le Fort/methods;Patient Care Planning;Retrospective Studies;Sleep Apnea, Obstructive/*surgery;Treatment O…
rayyan-636940428	Lateral pharyngoplasty versus uvulopalatopharyngoplasty: a clinical, polysomnographic and computed tomography measurement comparison	2004	8	1	Sleep	0161-8105 (Print) 0161-8105	27	5	942-50	Cahali, M. B. and Formigoni, G. G. and Gebrim, E. M. and Miziara, I. D.		eng		Division of Otolaryngology, Hospital das Clínicas, University of Sao Paulo Medical School, Brazil. cahali@ig.com.br	STUDY OBJECTIVE: To compare the lateral pharyngoplasty procedure with uvulopalatopharyngoplasty (UPPP) in the treatment of obstructive sleep apnea hypopnea syndrome (OSAHS). DESIGN: Prospective randomized study. SETTING: Academic tertiary center. PATIENTS: Twenty-seven adults with OSAHS originally selected for treatment with UPPP. INTERVENTIONS: Patients were randomly assigned to 2 groups: in one…	Cahali, Michel B Formigoni, Gilberto G S Gebrim, Eloisa M M S Miziara, Ivan D Clinical Trial Comparative Study Journal Article Randomized Controlled Trial United States 2004/09/30 Sleep. 2004 Aug 1;27(5):942-50. doi: 10.1093/sleep/27.5.942. | RAYYAN-INCLUSION: {"Pedro"=>"Excluded"}	10.1093/sleep/27.5.942	Body Mass Index;Follow-Up Studies;Humans;*Oral Surgical Procedures;*Otorhinolaryngologic Surgical Procedures;Palate, Soft/*surgery;Pharynx/*surgery;Polysomnography/instrumentation;Postoperative Care;Preoperative Care;Prospective Studies;Sleep Apnea, Obstructive/*diagnosis/*surgery;Sleep Stages/physiology;Tomography, X-Ray Computed;Treatment Outcome;Uvula/*surgery
rayyan-636940430	Long-term follow-up after division of a pharyngeal flap for severe nasal obstruction	1992	1		Cleft Palate Craniofac J	1055-6656 (Print) 1055-6656	29	1	27-31	Caouette-Laberge, L. and Egerszegi, E. P. and de Remont, A. M. and Ottenseyer, I.		eng		Université de Montreal, Quebec.	Between 1965 and 1986, nine patients were noticed to have significant nasal airway obstruction following surgery for velopharyngeal incompetence (VPI). All had a superiorly based pharyngeal flap. Division of the flap was recommended to correct the posterior obstruction. A complete section of the flap was done in seven cases and lateral port enlargement was done in the remaining two. The interval …	Caouette-Laberge, L Egerszegi, E P de Remont, A M Ottenseyer, I Journal Article United States 1992/01/01 Cleft Palate Craniofac J. 1992 Jan;29(1):27-31. doi: 10.1597/1545-1569_1992_029_0027_ltfuad_2.3.co_2. | RAYYAN-INCLUSION: {"Pedro"=>"Excluded"} | RAYYAN-EXCLUSION-REASONS: wrong outcome	10.1597/1545-1569_1992_029_0027_ltfuad_2.3.co_2	Adolescent;Child;Child, Preschool;Cineradiography;Endoscopy;Female;Fluoroscopy;Follow-Up Studies;Humans;Male;Nasal Obstruction/pathology/physiopathology/*surgery;Nose/pathology/physiopathology;Palate, Soft/physiopathology/surgery;Pharynx/physiopathology/*surgery;Phonetics;Reoperation;Speech/physiology;Speech Intelligibility/physiology;Surgical Flaps/*methods;Velopharyngeal Insufficiency/physiopat…
rayyan-636940431	Maxillary stability following Le Fort I osteotomy using prebent plates and wire fixation in patients undergoing surgery for OSAS	2018	9		J Craniomaxillofac Surg	1010-5182	46	9	1448-1454	Carneiro Júnior, J. T. and Voss de Oliveira, D. and Goodday, R.		eng		Federal University of Pará, (Head of the institution: Emmanuel Zagury Tourinho, PhD), Augusto Corrêa, 01, Guamá, CEP: 66075-110, Belém, PA, Brazil. Electronic address: jthiers@ufpa.br. Federal University of Pará, (Head of the institution: Emmanuel Zagury Tourinho, PhD), Augusto Corrêa, 01, Guamá, CEP: 66075-110, Belém, PA, Brazil. Electronic address: douglasvoss@hotmail.com. Department of Oral an…	The purpose of this study was to analyze the stability of Le Fort I maxillary advancement in the vertical and horizontal directions using a combination of wire and rigid fixation in patients undergoing surgery to treat obstructive sleep apnea (OSA). Wire osteosynthesis can be performed quicker and at a reduced cost. The lateral cephalograms of 21 patients were evaluated preoperatively (T0), immed…	1878-4119 Carneiro Júnior, José Thiers Voss de Oliveira, Douglas Goodday, Reginald Journal Article Scotland 2018/09/11 J Craniomaxillofac Surg. 2018 Sep;46(9):1448-1454. doi: 10.1016/j.jcms.2018.05.052. Epub 2018 Jun 7. | RAYYAN-INCLUSION: {"Pedro"=>"Excluded"} | RAYYAN-EXCLUSION-REASONS: wrong outcome	10.1016/j.jcms.2018.05.052	Adult;Anatomic Landmarks;Bone Wires;Cephalometry;Female;Humans;Male;Middle Aged;*Osteotomy, Le Fort;*Osteotomy, Sagittal Split Ramus;Retrospective Studies;Sleep Apnea, Obstructive/diagnostic imaging/*surgery;Treatment Outcome;Maxillary osteotomy;Obstructive;Orthognathic surgery;Sleep apnea;Osteotomy
rayyan-636940432	Trapezoidal mandibular osteotomy for augmentation of the airway in sleep apnoea	2017	10		Br J Oral Maxillofac Surg	0266-4356	55	8	849-850	Carneiro, J. T., Jr. and de Souza Cruz, E. L. and da Silva Tabosa, A. K. and de Moraes, P. H.		eng		Ophir Loyola Hospital, Avenida Governador Magalhães Barata, 992, Belém, PA, 66063-240, Brazil Postgraduate Program in Dentistry at Federal University of Pará, Augusto Corrêa Street, 01 - Guamá, Belém, Pará, 66075110, Brazil. Electronic address: drthiers@hotmail.com. Ophir Loyola Hospital, Avenida Governador Magalhães Barata, 992, Belém, PA, 66063-240, Brazil. Electronic address: eduardo.scruz@out…		1532-1940 Carneiro, J T Jr de Souza Cruz, E L da Silva Tabosa, A K de Moraes, P H Journal Article Scotland 2017/08/19 Br J Oral Maxillofac Surg. 2017 Oct;55(8):849-850. doi: 10.1016/j.bjoms.2017.07.005. Epub 2017 Aug 14. | RAYYAN-INCLUSION: {"Pedro"=>"Excluded"} | RAYYAN-EXCLUSION-REASONS: wrong outcome,wrong population,wrong publication type	10.1016/j.bjoms.2017.07.005	Humans;Imaging, Three-Dimensional;Mandible/*surgery;Mandibular Advancement;Mandibular Osteotomy/instrumentation/*methods;Muscles/surgery;Sleep Apnea, Obstructive/*surgery;Tomography Scanners, X-Ray Computed;Apnea;Mandibular osteotomy;Orthognathic surgery;Osteotomy
rayyan-636940433	High-Definition 3D Exoscope-Assisted Barbed Pharyngoplasty for OSAS and Snoring: Better Than Live	2023	2	16	Healthcare (Basel)	2227-9032 (Print) 2227-9032	11	4		Casale, M. and Moffa, A. and Pierri, M. and Baptista, P. and Giorgi, L.		eng		Integrated Therapies in Otolaryngology, Fondazione Policlinico Universitario Campus Bio-Medico, 00128 Rome, Italy. School of Medicine, Campus Bio-Medico University, 00128 Rome, Italy. Department of Otorhinolaryngology, Clinica Universidad de Navarra, 31007 Pamplona, Spain. ENT Department, Al Zahra Private Hospital Dubai, Dubai 23614, United Arab Emirates. Unit of Measurements and Biomedical Instr…	Recently, a high-definition 3D exoscope (VITOM), a new magnification system that provides a 3D image of the surgical field, has been introduced. This study aims to describe the first use of VITOM 3D technology in Barbed Pharyngoplasty (BP) for Obstructive Sleep Apnea (OSA). VITOM 3D technology is used to support visualization during BP in a male patient affected by severe OSA with a circular pala…	2227-9032 Casale, Manuele Moffa, Antonio Pierri, Michelangelo Baptista, Peter Orcid: 0000-0002-6601-5331 Giorgi, Lucrezia Orcid: 0000-0002-2568-3237 Journal Article Switzerland 2023/02/26 Healthcare (Basel). 2023 Feb 16;11(4):596. doi: 10.3390/healthcare11040596. | RAYYAN-INCLUSION: {"Pedro"=>"Excluded"} | RAYYAN-EXCLUSION-REASONS: wrong outcome	10.3390/healthcare11040596	3D exoscope;barbed pharyngoplasty;high definition;sleep apnea;Snoring
rayyan-636940434	Mandibular-Lingual Repositioning Device--MLRD: preliminary results of 8 patients with obstructive sleep apnea syndrome--OSAS	1995	5		Sao Paulo Med J	1516-3180 (Print) 1516-3180	113	3	888-94	Castro Barbosa, R. and Aloe, F. and Tavares, S. and Baptista Silva, A.		eng		College of Dentistry of the Universidade de São Paulo, Brazil.	Dental devices have been employed in the treatment of snoring and obstructive sleep apnea syndrome (OSAS) of mild to moderate degrees. The authors disclose the preliminary results in 8 patients with clinically diagnosed obstructive sleep apnea polisomnographically confirmed and treated with a dental device (Mandibular-Lingual Repositioning Device--MLRD) developed by one of the authors (RCB). Ceph…	Castro Barbosa, R Aloe, F Tavares, S Baptista Silva, A Journal Article Brazil 1995/05/01 Sao Paulo Med J. 1995 May-Jun;113(3):888-94. doi: 10.1590/s1516-31801995000300002. | RAYYAN-INCLUSION: {"Pedro"=>"Excluded"}	10.1590/s1516-31801995000300002	Body Weight;Cephalometry;Female;Humans;Male;Middle Aged;*Orthodontic Appliances;Sleep Apnea Syndromes/*therapy;Sleep Apnea Syndromes;Sleep Apnea, Obstructive
rayyan-636940436	Computed Tomography versus Sleep Endoscopy (DISE) to Predict the Effectiveness of Mandibular Advancement Devices in Adult Patients with Obstructive Sleep Apnea: A Protocol for Systematic Review	2023	10	1	J Clin Med	2077-0383 (Print) 2077-0383	12	19		Cebola, P. and Caroça, C. and Donato, H. and Campos, A. and Dias, S. S. and Paço, J. and Manso, C.		eng		Egas Moniz Center for Interdisciplinary Research (CiiEM), Egas Moniz School of Health & Science, 2829-511 Almada, Portugal. CUF Tejo Hospital, 1300-352 Lisboa, Portugal. CHRC, NOVA Medical School, Universidade Nova de Lisboa (NMS/UNL), 1169-056 Lisboa, Portugal. Documentation and Scientific Information Service, Centro Hospitalar e Universitário de Coimbra, 3000-075 Coimbra, Portugal. EpiDoC Unit,…	Obstructive sleep apnea is a sleep disorder with a high prevalence in the world population. The mandibular advancement device is one of the options for treating obstructive sleep apnea. Neck computed tomography and drug-induced sleep endoscopy are complementary diagnostic tests that may help predict the effectiveness of mandibular advancement devices. This study aims to analyze the best method fo…	2077-0383 Cebola, Pedro Orcid: 0000-0001-6271-8884 Caroça, Cristina Orcid: 0000-0001-8096-8895 Donato, Helena Orcid: 0000-0002-1905-1268 Campos, Ana Dias, Sara Simões Paço, João Manso, Cristina Orcid: 0000-0002-9881-3338 UIDB/04585/2020/Fundação para a Ciência e Tecnologia/ Journal Article Switzerland 2023/10/14 J Clin Med. 2023 Oct 1;12(19):6328. doi: 10.3390/jcm12196328. | RAYYAN-INCLUSION: {"P…	10.3390/jcm12196328	computed tomography;oral appliance;sleep apnea;sleep endoscopy;Sleep Apnea Syndromes;Sleep Apnea, Obstructive
rayyan-636940437	Association of TNF-α (-308G/A) Gene Polymorphism with Changes in Circulating TNF-α Levels in Response to CPAP Treatment in Adults with Coronary Artery Disease and Obstructive Sleep Apnea	2023	8	16	J Clin Med	2077-0383 (Print) 2077-0383	12	16		Celik, Y. and Peker, Y. and Yucel-Lindberg, T. and Thelander, T. and Behboudi, A.		eng		Department of Pulmonary Medicine, Koc University School of Medicine, and Koc University Research Center for Translational Medicine (KUTTAM), Koc University, 34010 Istanbul, Turkey. Department of Molecular and Clinical Medicine, Sahlgrenska Academy, University of Gothenburg, 40530 Gothenburg, Sweden. Department of Clinical Sciences, Respiratory Medicine and Allergology, Faculty of Medicine, Lund U…	RATIONALE: We recently demonstrated that patients with coronary artery disease (CAD) and obstructive sleep apnea (OSA) carrying the tumor necrosis factor-alpha (TNF-α) A allele had increased circulating TNF-α levels compared with the ones carrying the TNF-α G allele. In the current study, we addressed the effect of TNF-α (-308G/A) gene polymorphism on circulating TNF-α levels following continuous…	2077-0383 Celik, Yeliz Peker, Yüksel Orcid: 0000-0001-9067-6538 Yucel-Lindberg, Tülay Orcid: 0000-0003-0129-8809 Thelander, Tilia Behboudi, Afrouz Orcid: 0000-0003-2525-3752 N/A/ResMed Foundation, USA/ Journal Article Switzerland 2023/08/26 J Clin Med. 2023 Aug 16;12(16):5325. doi: 10.3390/jcm12165325. | RAYYAN-INCLUSION: {"Pedro"=>"Excluded"}	10.3390/jcm12165325	coronary artery disease;obstructive sleep apnea;tumor necrosis factor;Sleep Apnea, Obstructive;Sleep Apnea Syndromes;Arterial Occlusive Diseases
rayyan-636940438	The effect of mandibular advancement on upper airway structure in obstructive sleep apnoea	2010	8		Thorax	0040-6376	65	8	726-32	Chan, A. S. and Sutherland, K. and Schwab, R. J. and Zeng, B. and Petocz, P. and Lee, R. W. and Darendeliler, M. A. and Cistulli, P. A.		eng		Centre for Sleep Health and Research, Department of Respiratory Medicine, Royal North Shore Hospital, St Leonards, NSW 2065, Australia.	BACKGROUND: The mechanisms by which mandibular advancement splints (MAS) improve obstructive sleep apnoea (OSA) are not well understood. This study aimed to evaluate the mechanism of action of MAS by assessing their effect on upper airway structure in patients with OSA. METHODS: Patients were recruited from a sleep disorders clinic for treatment with a custom-made MAS. MRI of the upper airway was…	1468-3296 Chan, Andrew S L Sutherland, Kate Schwab, Richard J Zeng, Biao Petocz, Peter Lee, Richard W W Darendeliler, M Ali Cistulli, Peter A Evaluation Study Journal Article Research Support, Non-U.S. Gov't England 2010/08/06 Thorax. 2010 Aug;65(8):726-32. doi: 10.1136/thx.2009.131094. | RAYYAN-INCLUSION: {"Pedro"=>"Maybe"}	10.1136/thx.2009.131094	Adult;Cephalometry/methods;Female;Humans;Magnetic Resonance Imaging;Male;Mandibular Advancement/*instrumentation/methods;Middle Aged;Occlusal Splints;Orthodontic Appliance Design;Pharynx/pathology;Polysomnography;Prospective Studies;Sleep Apnea, Obstructive/pathology/*therapy;Treatment Failure;Treatment Outcome
rayyan-636940439	A computed tomographic evaluation of effect of mandibular advancement device at two different horizontal jaw positions in patients with obstructive sleep apnea	2023	5		J Oral Biol Craniofac Res	2212-4268 (Print) 2212-4268	13	3	392-397	Chand, P. and Solanki, N. and Singh, B. P. and Jurel, S. K. and Kant, S. and Dutt, P.		eng		Department of Prosthodontics, Crown and Bridge, King George's Medical University, UP, Lucknow, India. Department of Respiratory Medicine, King George's Medical University, UP, Lucknow, India.	STATEMENT OF PROBLEM: Studies pertaining to the objective assessments of the efficacy of mandibular advancement device in patients with obstructive sleep apnea are scarce. PURPOSE: The purpose of this clinical study was to evaluate the effect of MAD at two different horizontal positions of mandible on upper airway dimensions through computed tomography. MATERIAL AND METHODS: Twenty-nine consentin…	2212-4276 Chand, Pooran Solanki, Neeti Singh, Balendra Pratap Jurel, Sunit Kumar Kant, Surya Dutt, Pranjali Journal Article Netherlands 2023/05/01 J Oral Biol Craniofac Res. 2023 May-Jun;13(3):392-397. doi: 10.1016/j.jobcr.2023.03.014. Epub 2023 Apr 13. | RAYYAN-INCLUSION: {"Pedro"=>"Maybe"}	10.1016/j.jobcr.2023.03.014	Sleep Apnea Syndromes;Sleep Apnea, Obstructive
rayyan-636940442	Airway Phenotypes and Nocturnal Wearing of Dentures in Elders with Sleep Apnea	2023	3		J Dent Res	0022-0345	102	3	263-269	Chen, H. and Emami, E. and Kauffmann, C. and Rompré, P. and Almeida, F. and Schmittbuhl, M. and van der Stelt, P. and Ge, S. and Lavigne, G. and Huynh, N.		eng		Department of Orthodontics, School and Hospital of Stomatology, Cheeloo College of Medicine, Shandong University & Shandong Key Laboratory of Oral Tissue Regeneration & Shandong Engineering Laboratory for Dental Materials and Oral Tissue Regeneration, Jinan, China. Faculty of Dental Medicine, Université de Montréal, Montreal, Canada. Faculty of Dental Medicine and Oral Health Sciences, McGill Uni…	The objective of this study was to examine to what extent the anatomic characteristics of the upper airway can influence the effect of nocturnal wearing of dentures on the sleep of edentulous elders with untreated sleep apnea. This study used the data from a randomized crossover clinical trial and an exploratory approach to address its objectives. Cone beam computed tomography scans of 65 edentul…	1544-0591 Chen, H Emami, E Kauffmann, C Rompré, P Almeida, F Schmittbuhl, M van der Stelt, P Ge, S Orcid: 0000-0003-3821-5480 Lavigne, G Huynh, N Orcid: 0000-0003-4836-2476 325899/CIHR/Canada Journal Article Randomized Controlled Trial Research Support, Non-U.S. Gov't United States 2022/11/06 J Dent Res. 2023 Mar;102(3):263-269. doi: 10.1177/00220345221133278. Epub 2022 Nov 4. | RAYYAN-INCLUSION:…	10.1177/00220345221133278	Male;Female;Humans;*Sleep Apnea, Obstructive;Respiratory System;Sleep;*Mouth, Edentulous/complications;Oxygen;Dentures;complete denture;cone beam computed tomography;edentulous;hypopharynx;oropharynx;polysomnography;Phenotype;Sleep Apnea Syndromes;Sleep Apnea, Obstructive
rayyan-636940443	Three-dimensional computer-assisted study model analysis of long-term oral-appliance wear. Part 1: Methodology	2008	9		Am J Orthod Dentofacial Orthop	0889-5406	134	3	393-407	Chen, H. and Lowe, A. A. and de Almeida, F. R. and Wong, M. and Fleetham, J. A. and Wang, B.		eng		Department of Orthodontics, Faculty of Stomatology, Capital University of Medical Sciences, Beijing, China. huichen@interchange.ubc.ca	INTRODUCTION: The aim of this study was to test a 3-dimensional (3D) computer-assisted dental model analysis system that uses selected landmarks to describe tooth movement during treatment with an oral appliance. METHODS: Dental casts of 70 patients diagnosed with obstructive sleep apnea and treated with oral appliances for a mean time of 7 years 4 months were evaluated with a 3D digitizer (Micro…	1097-6752 Chen, Hui Lowe, Alan A de Almeida, Fernanda Riberiro Wong, Mary Fleetham, John A Wang, Bangkang Journal Article Research Support, Non-U.S. Gov't Validation Study United States 2008/09/09 Am J Orthod Dentofacial Orthop. 2008 Sep;134(3):393-407. doi: 10.1016/j.ajodo.2006.10.030. | RAYYAN-INCLUSION: {"Pedro"=>"Excluded"}	10.1016/j.ajodo.2006.10.030	Algorithms;Analysis of Variance;Cephalometry;*Computer Simulation;Dental Arch/anatomy & histology;Humans;Image Processing, Computer-Assisted/methods;Imaging, Three-Dimensional/*methods;Longitudinal Studies;Models, Biological;*Models, Dental;*Orthodontic Appliances;Pattern Recognition, Automated;Sleep Apnea, Obstructive/therapy;Subtraction Technique;Tooth Movement Techniques/*instrumentation
rayyan-636940444	Dental changes evaluated with a 3D computer-assisted model analysis after long-term tongue retaining device wear in OSA patients	2008	5		Sleep Breath	1520-9512 (Print) 1520-9512	12	2	169-78	Chen, H. and Lowe, A. A. and Strauss, A. M. and de Almeida, F. R. and Ueda, H. and Fleetham, J. A. and Wang, B.		eng		Department of Orthodontics, Faculty of Stomatology, The University of Medical Sciences, Beijing, People's Republic of China. huichen@interchange.ubc.ca	Oral appliances (OAs) have been used to treat obstructive sleep apnea (OSA) patients for decades. However, detailed dental side effects in long-term OA cases analyzed with an accurate three-dimensional (3D) measurement tool have seldom been reported. The purpose of this study is to evaluate dental side effects in five OSA patients, who had used a tongue retaining device (TRD) (with occasional oth…	Chen, Hui Lowe, Alan A Strauss, Arthur M de Almeida, Fernanda Riberiro Ueda, Hiroshi Fleetham, John A Wang, Bangkang Case Reports Journal Article Research Support, Non-U.S. Gov't Germany 2007/10/10 Sleep Breath. 2008 May;12(2):169-78. doi: 10.1007/s11325-007-0141-y. | RAYYAN-INCLUSION: {"Pedro"=>"Excluded"} | RAYYAN-EXCLUSION-REASONS: wrong outcome	10.1007/s11325-007-0141-y	Adult;Dental Arch/*diagnostic imaging;Female;Follow-Up Studies;Humans;*Imaging, Three-Dimensional;Male;Mandibular Advancement;Middle Aged;Orthodontic Appliances, Removable/*adverse effects;Polysomnography;Sleep Apnea, Obstructive/*complications/*diagnosis;Snoring/*etiology/*prevention & control;*Tomography, X-Ray Computed;*Tongue;Tongue Habits
rayyan-636940445	The Biomechanical Mechanism of Upper Airway Collapse in OSAHS Patients Using Clinical Monitoring Data during Natural Sleep	2021	11	10	Sensors (Basel)	1424-8220	21	22		Chen, L. and Xiao, T. and Ng, C. T.		eng		School of Civil Engineering, Guangzhou University, Guangzhou 510006, China. Center for Mechanical Teaching and Testing, Guangdong University of Petrochemical Technology, Maoming 525000, China. School of Civil, Environmental & Mining Engineering, The University of Adelaide, Adelaide, SA 5005, Australia.	Obstructive sleep apnea hypopnea syndrome (OSAHS) is a common sleep disorder characterized by repeated pharyngeal collapse with partial or complete obstruction of the upper airway. This study investigates the biomechanics of upper airway collapse of OSASH patients during natural sleep. Computerized tomography (CT) scans and data obtained from a device installed on OSASH patients, which is compris…	1424-8220 Chen, Liujie Xiao, Tan Ng, Ching Tai Journal Article Switzerland 2021/11/28 Sensors (Basel). 2021 Nov 10;21(22):7457. doi: 10.3390/s21227457. | RAYYAN-INCLUSION: {"Pedro"=>"Excluded"}	10.3390/s21227457	Humans;Palate, Soft;Sleep;*Sleep Apnea, Obstructive/diagnosis;Tomography, X-Ray Computed;biomechanical simulation;individualized treatment;monitoring device;natural sleep;obstructive sleep apnea hypopnea syndrome;one-way valve effect;Sleep Apnea, Obstructive
rayyan-636940446	Surgical correction of submucous cleft palate with Furlow palatoplasty	1996	5		Plast Reconstr Surg	0032-1052 (Print) 0032-1052	97	6	1136-46; discussion 1147-9	Chen, P. K. and Wu, J. and Hung, K. F. and Chen, Y. R. and Noordhoff, M. S.		eng		Craniofacial Center, Chang Gung Memorial Hospital, Taipei, Taiwan.	Many surgeons have favored using the pharyngeal flap as the primary treatment for the velopharyngeal insufficiency associated with submucous cleft palate. However, the increasing number of reports of sleep apnea and airway compromise as a result pharyngeal flap surgery support the need to eliminate any unnecessary pharyngeal flap surgery. From 1988 to 1993, 35 Chinese submucous cleft palate patie…	Chen, P K Wu, J Hung, K F Chen, Y R Noordhoff, M S Journal Article United States 1996/05/01 Plast Reconstr Surg. 1996 May;97(6):1136-46; discussion 1147-9. doi: 10.1097/00006534-199605000-00007. | RAYYAN-INCLUSION: {"Pedro"=>"Excluded"} | RAYYAN-EXCLUSION-REASONS: wrong outcome	10.1097/00006534-199605000-00007	Adolescent;Adult;Age Factors;Biofeedback, Psychology;Child;Child, Preschool;China;Cineradiography;Cleft Palate/pathology/physiopathology/*surgery;Endoscopy;Female;Fluoroscopy;Follow-Up Studies;Humans;Male;Nasopharynx/physiopathology;Palatal Muscles/pathology/physiopathology/surgery;Palate/pathology/physiopathology/*surgery;Palate, Soft/pathology/physiopathology/*surgery;Pharynx/surgery;Speech Per…
rayyan-636940447	Distraction osteogenesis and glossopexy for Robin sequence with airway obstruction	2011	5		ANZ J Surg	1445-1433	81	5	320-5	Cheng, A. T. and Corke, M. and Loughran-Fowlds, A. and Birman, C. and Hayward, P. and Waters, K. A.		eng		Department of Otolaryngology, The Children's Hospital at Westmead, Australia. atlcheng@bigpond.com	BACKGROUND: We present six cases of infants with Robin sequence and severe obstructive sleep apnoea who failed treatment with nasal mask continuous positive airway pressure (CPAP). Surgical intervention with mandibular distraction osteoneogenesis with glossopexy meant tracheostomy was avoided. Polysomnography (PSG) was used to document the severity of the obstructive sleep apnoea. The aim of this…	1445-2197 Cheng, Alan T L Corke, Michelle Loughran-Fowlds, Alison Birman, Catherine Hayward, Peter Waters, Karen A Journal Article Australia 2011/04/27 ANZ J Surg. 2011 May;81(5):320-5. doi: 10.1111/j.1445-2197.2010.05588.x. Epub 2010 Dec 23. | RAYYAN-INCLUSION: {"Pedro"=>"Excluded"} | RAYYAN-EXCLUSION-REASONS: wrong outcome,wrong population,wrong study design	10.1111/j.1445-2197.2010.05588.x	Absorbable Implants;Australia;Humans;Infant;Infant, Newborn;Mandible/*surgery;Osteogenesis, Distraction/instrumentation/*methods;Pierre Robin Syndrome/*surgery;Polysomnography;Retrospective Studies;Sleep Apnea, Obstructive/*surgery;Tongue/*surgery;Airway Obstruction;Osteogenesis
rayyan-636940449	Endoscope-guided coblator tongue base resection using an endoscope-holding system for obstructive sleep apnea	2016	4		Head Neck	1043-3074	38	4	635-9	Cho, H. J. and Park, D. Y. and Min, H. J. and Chung, H. J. and Lee, J. G. and Kim, C. H.		eng		Department of Otorhinolaryngology, Yonsei University College of Medicine, Seoul, Korea. The Airway Mucus Institute, Yonsei University College of Medicine, Seoul, Korea.	BACKGROUND: Multilevel obstruction in obstructive sleep apnea commonly includes retroglossal obstruction. To improve surgical success rates, tongue volume reduction with posterior midline glossectomy and/or lingual tonsillectomy is widely performed. METHODS: Nasotracheal intubation was utilized, and the combined tongue procedure was performed as a final step after palatal surgery. The tongue was …	1097-0347 Cho, Hyung-Ju Park, Do-Yang Min, Hyun Jin Chung, Hyo Jin Lee, Jeung-Gweon Kim, Chang-Hoon Journal Article Research Support, Non-U.S. Gov't United States 2015/11/13 Head Neck. 2016 Apr;38(4):635-9. doi: 10.1002/hed.24252. Epub 2015 Nov 11. | RAYYAN-INCLUSION: {"Pedro"=>"Excluded"} | RAYYAN-EXCLUSION-REASONS: wrong outcome	10.1002/hed.24252	Endoscopes;Endoscopy/*methods;Glossectomy/*methods;Humans;Retrospective Studies;Sleep Apnea, Obstructive/*surgery;Tongue/*surgery;Tonsillectomy/*methods;coblator;endoscope;holder;sleep apnea;tongue base;Sleep Apnea Syndromes;Sleep Apnea, Obstructive
rayyan-636940452	Efficacy of custom made oral appliance for treatment of obstructive sleep apnea	2015	7		Contemp Clin Dent	0976-237X (Print) 0976-2361	6	3	341-7	Cilil, V. R. and Sapana Varma, N. K. and Gopinath, S. and Ajith, V. V.		eng		Department of Orthodontics and Dentofacial Orthopedics, Amrita School of Dentistry, Kochi, India. Department of Neurology, Amrita Institute of Medical Sciences, Kochi, India.	INTRODUCTION: oral appliance for the treatment of OSA is considered as an effective, low-risk alternative to CPAP. Demand for oral appliance increases as an alternative for those who cannot tolerate CPAP and refuse surgery. Oral appliances uses the traditional methods to advance the mandible thus modify the posture and their by enlarge the airway or otherwise reduce the collapsibility. AIMS AND O…	0976-2361 Cilil, V R Sapana Varma, N K Gopinath, Siby Ajith, V V Journal Article India 2015/09/01 Contemp Clin Dent. 2015 Jul-Sep;6(3):341-7. doi: 10.4103/0976-237X.161881. | RAYYAN-INCLUSION: {"Pedro"=>"Maybe"}	10.4103/0976-237x.161881	Continuous positive airway pressure;obstructive sleep apnea;obstructive sleep apnea appliance;Sleep Apnea Syndromes;Sleep Apnea, Obstructive;Apnea
rayyan-636940453	Craniofacial abnormalities in obstructive sleep apnoea: implications for treatment	1996	9		Respirology	1323-7799 (Print) 1323-7799	1	3	167-74	Cistulli, P. A.		eng		Department of Respiratory Medicine, St George Hospital, University of New South Wales, Australia. p.cistulli@unsw.edu.au	Obstructive sleep apnoea (OSA) is a common disorder, and is characterized by repetitive closure of the upper airway during sleep. Upper airway narrowing and sleep-induced loss of muscle tone are important factors in the development of OSA. Over the last decade there has been a growing recognition that craniofacial abnormalities occur commonly in OSA patients. The more commonly identified abnormal…	Cistulli, P A Journal Article Research Support, Non-U.S. Gov't Review Australia 1996/09/01 Respirology. 1996 Sep;1(3):167-74. doi: 10.1111/j.1440-1843.1996.tb00028.x. | RAYYAN-INCLUSION: {"Pedro"=>"Excluded"}	10.1111/j.1440-1843.1996.tb00028.x	Cephalometry;Craniofacial Abnormalities/*complications/*therapy;Humans;Prognosis;Sleep Apnea Syndromes/*etiology/*therapy;Surgical Procedures, Operative/methods
rayyan-636940454	GlideScope video laryngoscope-assisted tongue base radiofrequency for the treatment of obstructive sleep apnea: pilot study	2010	8		J Otolaryngol Head Neck Surg	1916-0208	39	4	329-34	Civelek, S. and Cakir, B. and Emre, I. and Ozcelik, M. and Turgut, S.		eng		Department of Otorhinolaryngology-Head and Neck Surgery, Sişli Etfal Research and Education Hospital, Istanbul, Turkey.	OBJECTIVE: The aim of this study was to evaluate the advantages and feasibility of using the GlideScope video laryngoscope (GSVL) (Saturn Biomedical Systems, Burnaby, BC) in radiofrequency tongue base reduction for patients with obstructive sleep apnea syndrome (OSAS). METHODS: Patients suffering from mild to severe OSAS associated with predominant tongue base obstruction (grade 3-4 Mallampati sc…	1916-0216 Civelek, Senol Cakir, Burak Emre, Ismet Ozcelik, Muge Turgut, Suat Comparative Study Journal Article England 2010/07/21 J Otolaryngol Head Neck Surg. 2010 Aug;39(4):329-34. | RAYYAN-INCLUSION: {"Pedro"=>"Excluded"} | RAYYAN-EXCLUSION-REASONS: wrong outcome		Adult;Catheter Ablation/*methods;Female;Follow-Up Studies;Humans;*Laryngoscopes;Laryngoscopy/*methods;Male;Middle Aged;Pilot Projects;Retrospective Studies;Sleep;Sleep Apnea, Obstructive/physiopathology/*surgery;Tongue/*surgery;Treatment Outcome;Video-Assisted Surgery/*instrumentation;Sleep Apnea Syndromes;Sleep Apnea, Obstructive;Apnea
rayyan-636940455	Changes in the upper airway of patients who wear a modified functional appliance to treat obstructive sleep apnea	1995			Int J Adult Orthodon Orthognath Surg	0742-1931 (Print) 0742-1931	10	1	53-7	Cobo, J. and Canut, J. A. and Carlos, F. and Vijande, M. and Llamas, J. M.		eng		Department of Orthodontics, School of Stomatology, University of Oviedo, Spain.	This study was designed to investigate changes that occur in the upper airway of patients with obstructive sleep apnea who use a modified functional appliance. The experimental group included 10 men, all diagnosed with obstructive sleep apnea. Nuclear magnetic resonance imaging was carried out on each patient. One image was taken when the patient was in maximum habitual occlusion and another was …	Cobo, J Canut, J A Carlos, F Vijande, M Llamas, J M Journal Article United States 1995/01/01 Int J Adult Orthodon Orthognath Surg. 1995;10(1):53-7. | RAYYAN-INCLUSION: {"Pedro"=>"Excluded"}		Adult;Cephalometry;Humans;Magnetic Resonance Imaging;Male;Middle Aged;Occlusal Splints;*Orthodontic Appliances, Functional;Pharynx/*pathology;Respiratory System/pathology;Sleep Apnea Syndromes/*pathology/*therapy;Sleep Apnea Syndromes;Sleep Apnea, Obstructive
rayyan-636940456	Changes in airway patency and sleep-breathing in healthy skeletal Class II children undergoing functional activator therapy	2022	1	1	Eur Oral Res	2630-6158 (Print) 2651-2823	56	1	1-9	Concepción Medina, C. and Ueda, H. and Iwai, K. and Kunimatsu, R. and Tanimoto, K.		eng		Department of Orthodontics and Craniofacial Developmental Biology, Graduate School of Biomedical and Health Sciences, Hiroshima UniversityJapan.	PURPOSE: Several studies agree that an abnormal maxilla-mandible relationship correlates better as an Obstructive Sleep Apnea (OSA) predictor, rather than obesity. One of the orthodontic therapies recommended for this kind of craniofacial deformity is to advance the mandible forward with an orthodontic activator, therefore, the aim of this study is to determine if healthy children that use this a…	2651-2823 Concepción Medina, Cynthia Ueda, Hiroshi Iwai, Koji Kunimatsu, Ryo Tanimoto, Kotaro Journal Article Turkey 2022/04/29 Eur Oral Res. 2022 Jan 1;56(1):1-9. doi: 10.26650/eor.2022807392. | RAYYAN-INCLUSION: {"Pedro"=>"Excluded"} | RAYYAN-EXCLUSION-REASONS: wrong population	10.26650/eor.2022807392	Orthodontic activator;at-home sleep monitoring;retrognathic mandible;sleep-breathing;upper airway;Only Child;Child;Respiration;Sleep
rayyan-636940457	Evidence for dental and dental specialty treatment of obstructive sleep apnoea. Part 1: the adult OSA patient and Part 2: the paediatric and adolescent patient	2011	2		J Oral Rehabil	0305-182x	38	2	136-56	Conley, R. S.		eng		University of Michigan School of Dentistry, Department of Orthodontics and Pediatric Dentistry, University Avenue, Ann Arbor, MI 48109-1078, USA. rsconley@umich.edu	Until recently, obstructive sleep apnoea was a largely unknown condition. Because of the well-publicised death of some high-profile people resulting from untreated obstructive sleep apnoea, now mostly everyone has heard of the condition. Following diagnosis, several medical treatment modalities are available to patients. However, the role that dentistry and its various specialties can play in suc…	1365-2842 Conley, R S Journal Article Review England 2010/08/21 J Oral Rehabil. 2011 Feb;38(2):136-56. doi: 10.1111/j.1365-2842.2010.02136.x. Epub 2010 Aug 15. | RAYYAN-INCLUSION: {"Pedro"=>"Excluded"}	10.1111/j.1365-2842.2010.02136.x	Adolescent;Adult;Cephalometry;Child;Cone-Beam Computed Tomography;Continuous Positive Airway Pressure;Humans;Magnetic Resonance Imaging;Obesity/complications;Occlusal Splints;Orthodontics, Interceptive;Orthognathic Surgical Procedures;Palatal Expansion Technique;Sleep Apnea, Obstructive/diagnosis/etiology/*therapy
rayyan-636940458	Correction of severe obstructive sleep apnea with bimaxillary transverse distraction osteogenesis and maxillomandibular advancement	2006	2		Am J Orthod Dentofacial Orthop	0889-5406	129	2	283-92	Conley, R. S. and Legan, H. L.		eng		Division of Orthodontics, Vanderbilt University Medical Center, Nashville, TN 37212, USA. scott.conley@vanderbilt.edu	Obstructive sleep apnea (OSA) can be a debilitating, even life-threatening, condition. The most favorable treatment for patients with OSA is multidisciplinary care by a team that represents various dental and medical disciplines. Prescribed therapies might include weight loss, behavior modification, oral appliances, soft tissue surgery, skeletal surgery, or some combination of approaches. When or…	1097-6752 Conley, R Scott Legan, Harry L Case Reports Journal Article United States 2006/02/14 Am J Orthod Dentofacial Orthop. 2006 Feb;129(2):283-92. doi: 10.1016/j.ajodo.2005.11.029. | RAYYAN-INCLUSION: {"Pedro"=>"Excluded"} | RAYYAN-EXCLUSION-REASONS: wrong outcome	10.1016/j.ajodo.2005.11.029	Cephalometry;Humans;Male;Malocclusion, Angle Class II/complications/*surgery;Mandible/surgery;Mandibular Advancement/instrumentation/methods;Maxilla/surgery;Micrognathism/complications/*surgery;Middle Aged;Oral Surgical Procedures/instrumentation/*methods;Orthodontics, Corrective;Osteogenesis, Distraction/instrumentation/*methods;Osteotomy, Le Fort;Palatal Expansion Technique/instrumentation;Slee…
rayyan-636940459	Sedation with a target-controlled propofol infusion system during assessment of the upper airway in snorers	1994	10		J Laryngol Otol	0022-2151 (Print) 0022-2151	108	10	865-7	Connolly, A. A. and Martin, J. and White, P.		eng		Department of Otorhinolaryngology, Law Hospital, Carluke, Lanarkshire.	The ability of a target-controlled propofol infusion system to provide sedation for patients undergoing assessment of the upper airway during snoring is presented. This technique provides the desired sedation level for induction of snoring and is short acting and readily controllable. We advocate its use in sedation nasal endoscopy.	Connolly, A A Martin, J White, P Journal Article England 1994/10/01 J Laryngol Otol. 1994 Oct;108(10):865-7. doi: 10.1017/s0022215100128348. | RAYYAN-INCLUSION: {"Pedro"=>"Excluded"}	10.1017/s0022215100128348	Adolescent;Adult;*Anesthesia;Endoscopy;Female;Humans;Infusion Pumps;Lidocaine;Male;Middle Aged;Nose/*physiopathology;Palate/physiopathology;Propofol/*administration & dosage/blood;Snoring/*physiopathology;Propofol
rayyan-636940461	Evaluation of the Oropharyngeal Airway Space in Class II Malocclusion Treated with Mandibular Activator: A Retrospective Study	2020	6	1	J Contemp Dent Pract	1526-3711	21	6	666-672	Cortese, M. and Pigato, G. and Casiraghi, G. and Ferrari, M. and Bianco, E. and Maddalone, M.		eng		Department of Dentistry, School of Medicine, University of Milano-Bicocca, San Gerardo Hospital, Monza, Italy, Phone: +39 3496248067, e-mail: marina.cortese93@gmail.com. Department of Dentistry, School of Medicine, University of Milano-Bicocca, San Gerardo Hospital, Monza, Italy.	AIM: The development of a class II malocclusion is usually related to a reduced oropharyngeal airway space. In order to prevent airway obstruction, functional appliances are commonly used for orthodontic therapy. The aim of the article is to verify if these appliances could positively influence oropharyngeal diameters preventing the onset of future respiratory disorders. MATERIALS AND METHODS: A …	1526-3711 Cortese, Marina Pigato, Giada Casiraghi, Giulia Ferrari, Maurizio Bianco, Edoardo Maddalone, Marcello Journal Article India 2020/10/08 J Contemp Dent Pract. 2020 Jun 1;21(6):666-672. | RAYYAN-INCLUSION: {"Pedro"=>"Excluded"}		Cephalometry;Humans;*Malocclusion, Angle Class II/diagnostic imaging/therapy;Mandible/diagnostic imaging;*Pharynx;Retrospective Studies;Class II malocclusion;Mandibular activators;Obstructive sleep apnea syndrome;Occlusion;Oropharyngeal spaces;Sleep;Snoring;Temporomandibular joint Upper airway resistance syndrome.
rayyan-636940463	Role of computed tomography in the evaluation of orthodontic treatment in adult patients with obstructive sleep apnea syndrome (OSA)	2008			Prog Orthod	1723-7785 (Print) 1723-7785	9	1	6-16	Cozza, P. and Ballanti, F. and Castellano, M. and Fanucci, E.		eng ita		Department of Orthodontics, University of Rome Tor Vergata. paolacozza@tiscali.it	OBJECTIVE: The aim of this study was to investigate pharyngeal size differences between pre- and posttrials of a Mandibular Advancement Device (MAD), using a computed tomography (CT),in the treatment of Obstructive Sleep Apnea (OSA) adult patients. MATERIALS AND METHODS: Eighteen patients with mild to moderate OSA (mean Apnea/Hypopnea Index, AHI, of 16.7) were treated with a MAD to wear at night …	Cozza, Paola Ballanti, Fabiana Castellano, Monica Fanucci, Ezio Clinical Trial Journal Article Germany 2008/01/01 Prog Orthod. 2008;9(1):6-16. | RAYYAN-INCLUSION: {"Pedro"=>"Excluded"} | RAYYAN-EXCLUSION-REASONS: wrong outcome		Adult;Aged;Cephalometry;Female;Humans;Male;Malocclusion/complications/therapy;Mandibular Advancement/*instrumentation/methods;Middle Aged;*Occlusal Splints;Organ Size;Orthodontics/*instrumentation/methods;Pharynx/diagnostic imaging/*pathology;Polysomnography;Severity of Illness Index;Sleep Apnea, Obstructive/complications/pathology/*therapy;Statistics, Nonparametric;Tomography, X-Ray Computed;Tre…
rayyan-636940464	A modified monobloc for treatment of young children with obstructive sleep apnea	2004	4		J Clin Orthod	0022-3875 (Print) 0022-3875	38	4	241-7	Cozza, P. and Ballanti, F. and Prete, L.		eng		University of Rome Tor Vergata via Veio, 53, Rome, Italy. p.cozza@flashnet.it		Cozza, Paola Ballanti, Fabiana Prete, Lorena Case Reports Journal Article United States 2004/04/30 J Clin Orthod. 2004 Apr;38(4):241-7. | RAYYAN-INCLUSION: {"Pedro"=>"Excluded"} | RAYYAN-EXCLUSION-REASONS: wrong population		*Activator Appliances;Cephalometry;Child, Preschool;Female;Humans;Malocclusion, Angle Class II/complications/therapy;Mandibular Advancement/*instrumentation;Polysomnography;Sleep Apnea, Obstructive/etiology/*therapy;Sleep Apnea Syndromes;Sleep Apnea, Obstructive;Apnea
rayyan-636940466	Mandibular advancement devices: indications and predictors of treatment outcome. A review	2007	9		Minerva Stomatol	0026-4970 (Print) 0026-4970	56	9	427-43	Cuccia, A. M. and Caradonna, C.		eng ita		Section of Orthodontics, Department of Dental Sciences ''G. Messina'', University of Palermo, Palermo, Italy. cucciaam@odonto.unipa.it	Obstructive sleep apnea syndrome (OSAS) is a chronic sleep and respiratory disorder, which causes a partial or total obstruction of the air passage at the upper airway level. Mandibular advancement devices (MADs) have been used in the treatment of snoring, but may be a valid alternative to the continuous nasal positive airway pressure (CPAP) for certain OSAS cases. Therapy by means of MADs arises…	Cuccia, A M Caradonna, C Journal Article Review Italy 2007/10/17 Minerva Stomatol. 2007 Sep;56(9):427-43. | RAYYAN-INCLUSION: {"Pedro"=>"Excluded"} | RAYYAN-EXCLUSION-REASONS: wrong study design		Humans;Mandibular Advancement/*instrumentation;Practice Guidelines as Topic;Prognosis;Sleep Apnea, Obstructive/*therapy;Treatment Outcome
rayyan-636940468	Three-dimensional comparison between the effects of mandibular advancement device and maxillomandibular advancement surgery on upper airway	2023	6		Bmc Oral Health	1472-6831	23	1		Gurgel, M. and Cevidanes, L. and Costa, F. and Pereira, R. and Cunali, P. and Bittencourt, L. and Ruellas, A. and Goncalves, J. and Bianchi, J. and Chaves, C.	<Go to ISI>://WOS:001020887000001				BackgroundThe efficacy of mandibular advancement devices (MAD) and maxillomandibular advancement (MMA) in improving upper airway (UA) patency has been described as being comparable to continuous positive airway pressure (CPAP) outcomes. However, no previous study has compared MAD and MMA treatment outcomes for the upper airway enlargement. This study aimed to evaluate three-dimensionally the UA c…	Gurgel, Marcela Cevidanes, Lucia Costa, Fabio Pereira, Rowdley Cunali, Paulo Bittencourt, Lia Ruellas, Antonio Goncalves, Joao Bianchi, Jonas Chaves, Cauby Bianchi, jonas/g-3263-2015 Bianchi, jonas/0000-0002-3749-0918 | RAYYAN-INCLUSION: {"Pedro"=>"Excluded"}	10.1186/s12903-023-03125-5
rayyan-636940469	Three-dimensional craniofacial characteristics associated with obstructive sleep apnea severity and treatment outcomes	2022	1		Clinical Oral Investigations	1432-6981	26	1	875-887	Gurgel, M. and Cevidanes, L. and Pereira, R. and Costa, F. and Ruellas, A. and Bianchi, J. and Cunali, P. and Bittencourt, L. and Chaves, C.	<Go to ISI>://WOS:000673749100002				Objectives This study aims to assess craniofacial dimensions in obstructive sleep apnea (OSA) patients treated with a mandibular advancement device (MAD) and to identify anatomic influences on OSA severity and MAD therapy outcomes. Materials and methods Twenty patients with OSA were prospectively treated with MAD. Clinical, cone-beam computed tomography, and polysomnography exams were performed b…	Gurgel, Marcela Cevidanes, Lucia Pereira, Rowdley Costa, Fabio Ruellas, Antonio Bianchi, Jonas Cunali, Paulo Bittencourt, Lia Chaves Junior, Cauby BIANCHI, JONAS/G-3263-2015; Costa, Fabio/AAB-6806-2022 BIANCHI, JONAS/0000-0002-3749-0918; Costa, Fabio/0000-0003-3343-0034; Gurgel, Marcela/0000-0001-9978-0542 1436-3771 | RAYYAN-INCLUSION: {"Pedro"=>"Excluded"} | RAYYAN-EXCLUSION-REASONS: wrong outco…	10.1007/s00784-021-04066-5	Sleep Apnea Syndromes;Sleep Apnea, Obstructive;Apnea
rayyan-636940470	A follow-up study of dental and skeletal changes associated with mandibular advancement splint use in obstructive sleep apnea	2007	12		American Journal of Orthodontics and Dentofacial Orthopedics	0889-5406	132	6	806-814	Hammond, R. J. and Gotsopoulos, H. and Shen, G. and Petocz, P. and Cistulli, P. A. and Darendeliler, M. A.	<Go to ISI>://WOS:000251548100038				Introduction: Mandibular advancement splints (MAS) are a recognized therapeutic option in the treatment of obstructive sleep apnea (OSA). This study aimed to investigate side effects and possible changes in the dentofacial complex associated with long term use of MAS. Methods: The sample included 64 patients with OSA who had been using MAS on average for 25.1 +/- 11.8 months (range, 10.7-64.5 mon…	Hammond, Roger J. Gotsopoulos, Helen Shen, Gang Petocz, Peter Cistulli, Peter A. Darendeliler, M. Ali Darendeliler, Mehmet Ali/0000-0002-8906-8153 1097-6752 | RAYYAN-INCLUSION: {"Pedro"=>"Excluded"}	10.1016/j.ajodo.2005.08.047	Follow-Up Studies;Sleep Apnea Syndromes;Sleep Apnea, Obstructive;Apnea
rayyan-636940471	Long-term side effects of sleep apnea treatment with oral appliances: nature, magnitude and predictors of long-term changes	2019	4		Sleep Medicine	1389-9457	56		184-191	Hamoda, M. M. and Almeida, F. R. and Pliska, B. T.	<Go to ISI>://WOS:000467267400030				Objectives: Oral appliances for the treatment of obstructive sleep apnea (OSA) reduce upper airway collapse by advancing the mandible (OAm) and associated soft tissues. OAm are well tolerated but have side effects, mainly dental movement. It is not yet clear whether there are irreversible skeletal changes associated with treatment. As oral appliance treatment for OSA is a life-long therapy, caref…	Hamoda, Mona M. Almeida, Fernanda R. Pliska, Benjamin T. 1878-5506 | RAYYAN-INCLUSION: {"Pedro"=>"Excluded"}	10.1016/j.sleep.2018.12.012	Sleep Apnea Syndromes;Sleep Apnea, Obstructive;Apnea
rayyan-636940472	A consideration of factors affecting palliative oral appliance effectiveness for obstructive sleep apnea: a scoping review	2021	4		Journal of Clinical Sleep Medicine	1550-9389	17	4	833-848	Haskell, B. S. and Voor, M. J. and Roberts, A. M.	<Go to ISI>://WOS:000660330900028				Study Objectives: This scoping review allows physicians, researchers, and others interested in obstructive sleep apnea to consider effectiveness of oral appliances (OAs). The intent is to improve understanding of OA effectiveness by considering morphologic interaction in patients with obstructive sleep apnea. Methods: Morphologic and biomechanical criteria for positional alterations of the mandib…	Haskell, Bruce S. Voor, Michael J. Roberts, Andrew M. 1550-9397 | RAYYAN-INCLUSION: {"Pedro"=>"Excluded"} | RAYYAN-EXCLUSION-REASONS: wrong study design	10.5664/jcsm.9018	Sleep Apnea Syndromes;Sleep Apnea, Obstructive;Apnea
rayyan-636940473	Long-term periodontal changes associated with oral appliance treatment of obstructive sleep apnea	2021	10		Journal of Clinical Sleep Medicine	1550-9389	17	10	2067-2074	Heda, P. and Alalola, B. and Almeida, F. R. and Kim, H. and Peres, B. U. and Pliska, B. T.	<Go to ISI>://WOS:000735694900013				Study Objectives: To characterize the mandibular anterior teeth crown height as a marker of periodontal changes and bone loss as a side effect of an oral appliance worn for a minimum of 4.5 years. Methods: This retrospective study conducted in patients with healthy baseline periodontium recruited participants among consecutive sleep apnea patients treated with an oral appliance between 2004 to 20…	Heda, Piyush Alalola, Bassam Almeida, Fernanda R. Kim, Hugh Peres, Bernardo U. Pliska, Benjamin T. 1550-9397 | RAYYAN-INCLUSION: {"Pedro"=>"Excluded"}	10.5664/jcsm.9358	Sleep Apnea Syndromes;Sleep Apnea, Obstructive;Apnea
rayyan-636940474	Mandibular Surgery Technologic and Technical Improvements	2014	11		Oral and Maxillofacial Surgery Clinics of North America	1042-3699	26	4	487-+	Herford, A. S. and Stringer, D. E. and Tandon, R.	<Go to ISI>://WOS:000345193000005				The ability of surgeons to use advanced techniques can significantly improve both surgical outcome and patient satisfaction. Surgical evolution in mandibular orthognathic surgery is no exception, because advancements have aided both surgical planning and technique. It is important for clinicians to be aware of the historical progression of improvements in this technique and appreciate the technol…	Herford, Alan S. Stringer, Dale E. Tandon, Rahul 1558-1365 | RAYYAN-INCLUSION: {"Pedro"=>"Excluded"}	10.1016/j.coms.2014.08.004
rayyan-636940475	Obstructive sleep apnoea syndrome: Results and conclusions of a principal component analysis	1997	8		Journal of Cranio-Maxillofacial Surgery	1010-5182	25	4	181-185	Hierl, T. and HumpfnerHierl, H. and Frerich, B. and Heisgen, U. and BosseHenck, A. and Hemprich, A.	<Go to ISI>://WOS:A1997XQ55700002				A cephalometric analysis according to Hasund, supplemented by special obstructive sleep apnoea syndrome (OSAS) parameters, was performed on 169 patients who had been referred from the sleep laboratory. Statistical analysis showed a correlation between specific cephalometric landmarks including posterior airway space (PAS), soft palate length, hyoid position and posterior growth development of the…	Hierl, T HumpfnerHierl, H Frerich, B Heisgen, U BosseHenck, A Hemprich, A Jubilee Congress of the EACMFS 1996 Zurich, switzerland Frerich, Bernhard/0000-0001-6707-2429 1878-4119 | RAYYAN-INCLUSION: {"Pedro"=>"Excluded"}	10.1016/s1010-5182(97)80073-x	Sleep
rayyan-636940477	Craniofacial morphology and obstructive sleep apnoea: a cephalometric analysis	2003	7		Journal of Oral Rehabilitation	0305-182X	30	7	690-696	Hoekema, A. and Hovinga, B. and Stegenga, B. and De Bont, L. G. M.	<Go to ISI>://WOS:000183369700004				The craniofacial morphology of 31 male patients diagnosed with obstructive sleep apnoea syndrome (OSAS) and 37 healthy male subjects were compared using cephalometric evaluation of lateral skull radiographs. The aim was to evaluate which cephalometric variables related to craniofacial morphology discriminate between OSAS patients and non-OSAS subjects. Sixteen cephalometric measurements were dete…	Hoekema, A Hovinga, B Stegenga, B De Bont, LGM | RAYYAN-INCLUSION: {"Pedro"=>"Excluded"}	10.1046/j.1365-2842.2003.01130.x	Sleep
rayyan-636940480	Anatomical phenotype of obstructive sleep apnea patients based on cluster analysis	2023	11		Orthodontics & Craniofacial Research	1601-6335	26	4	608-617	Huang, L. P. and Xu, Y. and Gong, X. and Gao, X. M.	<Go to ISI>://WOS:000956636400001				Objectives: To generate a novel subtype of obstructive sleep apnea (OSA) based on anatomical features and verify the differences in the response of different subtypes to orthodontic treatment, thus providing a theoretical reference for clinical decision-making. Materials and Methods: A K -means cluster analysis was performed for this retrospective serial study, which includes 722 OSA patients, ag…	Huang, Liping Xu, Ying Gong, Xu Gao, Xuemei Liping, Huang/0000-0003-4803-9580; Gao, Xuemei/0000-0001-5690-9385 1601-6343 | RAYYAN-INCLUSION: {"Pedro"=>"Maybe"}	10.1111/ocr.12653	Sleep Apnea Syndromes;Phenotype;Sleep Apnea, Obstructive;Apnea
rayyan-636940481	Novel Porous Oral Patches for Patients with Mild Obstructive Sleep Apnea and Mouth Breathing: A Pilot Study	2015	2		Otolaryngology-Head and Neck Surgery	0194-5998	152	2	369-373	Huang, T. W. and Young, T. H.	<Go to ISI>://WOS:000349468100031				Objectives Habitual open-mouth breathing (OMB) during sleep can cause snoring and obstructive sleep apnea (OSA). This study used a porous oral patch (POP) to treat patients with mild OSA and OMB during sleep. The subjective and objective outcomes were evaluated. Study Design Prospective study. Setting Tertiary referral center. Subjects and Methods Patients with 5 events hourly but <15 hourly on t…	Huang, Tsung-Wei Young, Tai-Horng Huang, Tsung-Wei/0000-0002-1402-1633 1097-6817 | RAYYAN-INCLUSION: {"Pedro"=>"Excluded"}	10.1177/0194599814559383	Pilot Projects;Sleep Apnea Syndromes;Sleep Apnea, Obstructive;Apnea
rayyan-636940482	Neutral supporting mandibular advancement device with tongue bead for passive myofunctional therapy: a long term follow-up study	2019	8		Sleep Medicine	1389-9457	60		69-74	Huang, Y. S. and Chuang, L. C. and Hervy-Auboiron, M. and Paiva, T. and Lin, C. H. and Guilleminault, C.	<Go to ISI>://WOS:000473718100010				Backgrounds: Myofunctional therapy has been reported to be a valid adjunct treatment to OSA, but compliance was mentioned as an issue. We performed a prospective study on age matched randomized children submitted to myofunctional therapy (MFT) or to a functional device used during sleep (passive MFT). Methods: 110 children 4 to 16 were recruited for the study, 54 children were in the MFT group [A…	Huang, Yu-Shu Chuang, Li-Chuan Hervy-Auboiron, Michele Paiva, Teresa Lin, Cheng-Hui Guilleminault, Christian 1878-5506 | RAYYAN-INCLUSION: {"Pedro"=>"Excluded"} | RAYYAN-EXCLUSION-REASONS: wrong population	10.1016/j.sleep.2018.09.013	Follow-Up Studies
rayyan-636940484	Building a model to precisely target the responders of a novel intermittent negative air pressure device-with mechanism definition	2020	8		Sleep Medicine	1389-9457	72		20-27	Hung, T. C. and Liu, T. J. and Lu, T. M. and Wang, Y. P. and Chen, T. L. and Huang, C. C. and Lai, Y. C. and Liu, C. L. and Sun, K. H.	<Go to ISI>://WOS:000558806700004				Objective: Due to the complexity of obstructive sleep apnea syndrome (OSAS), engaging patients in the right treatment poses a constant challenge. A novel oral pressure therapy device, the intermittent negative air pressure Sleep Therapy System (iNAP), has proven to ameliorate respiratory events for OSAS patients. How-ever, the mode of action and the characteristics of its responders are not yet f…	Hung, Tzu-Chun Liu, Tien-Jen Lu, Tsun-Min Wang, Ying-Piao Chen, Ting-Lin Huang, Chun-Chao Lai, Yu-Chia Liu, Ching-Lung Sun, Kuang-Hui Sun, Kuang-Hui/A-4511-2012 Liu, Ching-Lung/0000-0002-7811-8864; HUNG, TZU-CHUN/0000-0002-2127-1948 1878-5506 | RAYYAN-INCLUSION: {"Pedro"=>"Excluded"}	10.1016/j.sleep.2020.03.014
rayyan-636940485	DRUG INDUCED SLEEP ENDOSCOPY; PREDICTIVE OF SUCCESS FOR ORAL APPLIANCE THERAPY IN TREATING OBSTRUCTIVE SLEEP APNEA	2017	4		Sleep		40		A217-A217	Huntley, C. and Grewal, R. and Boon, M.	<Go to ISI>://WOS:000433175000585					Huntley, C. Grewal, R. Boon, M. 31st Annual Meeting of the Associated-Professional-Sleep-Societies (APSS) Jun 03-07, 2017 Boston, MA Associated Profess Sleep Soc Huntley, Colin/AIA-8393-2022 1550-9109 1 | RAYYAN-INCLUSION: {"Pedro"=>"Maybe"}	10.1093/sleepj/zsx050.584	Sleep Apnea Syndromes;Sleep Apnea, Obstructive;Sleep
rayyan-636940486	Craniofacial Morphologic Predictors for Passive Myofunctional Therapy of Pediatric Obstructive Sleep Apnea Using an Oral Appliance with a Tongue Bead	2022	7		Children-Basel		9	7		Hwang, Y. J. and Huang, Y. S. and Lian, Y. C. and Lee, Y. H. and Hervy-Auboiron, M. and Li, C. H. and Lin, C. H. and Chuang, L. C.	<Go to ISI>://WOS:000833189400001				We conducted this retrospective study to identify potential clinical, polysomnographic, and cephalometric predictors for the treatment outcomes of a tongue-beaded oral appliance (OA) in children with obstructive sleep apnea syndrome (OSAS). In total, 63 patients-50 boys and 13 girls ranging in age from 4 to 16 years-underwent OA treatment nightly for at least 6 months. A baseline digital lateral …	Hwang, Yi-Jing Huang, Yu-Shu Lian, Yun-Chia Lee, Yu-Hsuan Hervy-Auboiron, Michele Li, Chung-Hsing Lin, Cheng-Hui Chuang, Li-Chuan Huang, Yu-Shu/0000-0002-4015-5942; HERVY, michele/0000-0003-1273-7379 2227-9067 | RAYYAN-INCLUSION: {"Pedro"=>"Excluded"} | RAYYAN-EXCLUSION-REASONS: wrong population	10.3390/children9071073	Sleep Apnea Syndromes;Sleep Apnea, Obstructive;Apnea
rayyan-636940487	LeFort III advancement with and without osteogenesis distraction	2006	5		Journal of Craniofacial Surgery	1049-2275	17	3	536-543	Iannetti, G. and Fadda, T. and Agrillo, A. and Poladas, G. and Filiaci, F.	<Go to ISI>://WOS:000238032900025				The LeFort III osteotomy is the surgical treatment performed in patients with mid-facial retrusions in craniofacial dysostoses such as Crouzon, Apert, Pfeiffer syndromes, etc. The first authors to report the accomplishment of this osteotomy were Gillies and Harrison(8) in 1951, this technique was then resumed and improved by Tessier in 1967,(1) who made five different variants mainly regarding th…	Iannetti, G Fadda, T Agrillo, A Poladas, G Iannetti, G Filiaci, F Iannetti, Giandomenico/0000-0002-4364-2068 | RAYYAN-INCLUSION: {"Pedro"=>"Excluded"} | RAYYAN-EXCLUSION-REASONS: wrong outcome,wrong population,wrong study design,wrong publication type	10.1097/00001665-200605000-00025	Osteogenesis
rayyan-636940488	Efficacy of a Mandibular Advancement Appliance on Sleep Disordered Breathing in Children: A Study Protocol of a Crossover Randomized Controlled Trial	2016	8		Frontiers in Physiology	1664-042X	7			Idris, G. and Galland, B. and Robertson, C. J. and Farella, M.	<Go to ISI>://WOS:000381811000001				Background: Sleep-Disordered Breathing (SDB) varies from habitual snoring to partial or complete obstruction of the upper airway and can be found in up to 10% of children. SDB can significantly affect children's wellbeing, as it can cause growth disorders, educational and behavioral problems, and even life-threatening conditions, such as cardiorespiratory failure. Adenotonsillectomy represents th…	Idris, Ghassan Galland, Barbara Robertson, Christopher J. Farella, Mauro Farella, Mauro/AFQ-4927-2022 Farella, Mauro/0000-0003-4516-647X; Galland, Barbara/0000-0002-2376-3575; Idris, Ghassan/0000-0001-8654-6562 | RAYYAN-INCLUSION: {"Pedro"=>"Excluded"} | RAYYAN-EXCLUSION-REASONS: wrong population	10.3389/fphys.2016.00353	Only Child;Child;Sleep Disorders;Sleep Apnea Syndromes;Respiration
rayyan-636940489	Predicting compliance for mandible advancement splint therapy in 96 obstructive sleep apnea patients	2013	12		European Journal of Orthodontics	0141-5387	35	6	752-757	Ingman, T. and Arte, S. and Bachour, A. and Bäck, L. and Mäkitie, A.	<Go to ISI>://WOS:000327718200005				The treatment of choice in obstructive sleep apnea (OSA) is continuous positive airway pressure (CPAP). Mandible advancement splint (MAS) offers an option for patients with mild or moderate OSA, who refuse or are unable to tolerate CPAP. The aim of the study was to find predictive factors in OSA for MAS therapy. The study group comprised 96 consecutive OSA patients who were sent for MAS therapy d…	Ingman, Tuula Arte, Sirpa Bachour, Adel Back, Leif Makitie, Antti Bachour, Adel/0000-0002-7367-6613 1460-2210 | RAYYAN-INCLUSION: {"Pedro"=>"Maybe"}	10.1093/ejo/cjs092	Sleep Apnea Syndromes;Mandible;Sleep Apnea, Obstructive;Apnea
rayyan-636940490	Influence of oral appliances on craniocervical posture in obstructive sleep apnea-hypopnea syndrome patients	2009	7		Journal of Prosthodontic Research	1883-1958	53	3	107-110	Inoko, Y. and Morita, O.	<Go to ISI>://WOS:000409818200002				Purpose: The existence of a relationship between head posture and mandibular function has been discussed by several authors. However, the relationship between head posture and the cervical spine in patients with obstructive sleep apnea-hypopnea syndrome (OSAHS) who are using oral appliances (OAs) remains unknown. The aim of this study was to evaluate the changes in the cervical spine associated w…	Inoko, Yoshimi Morita, Osami 2212-4632 | RAYYAN-INCLUSION: {"Pedro"=>"Excluded"}	10.1016/j.jpor.2009.02.001	Posture;Sleep Apnea Syndromes;Sleep Apnea, Obstructive;Apnea
rayyan-636940491	Maximum voluntary retrusion or habitual bite position for mandibular advancement assessment in the treatment of obstructive sleep apnoea patients	2020	3		Journal of Oral Rehabilitation	0305-182X	47	3	301-306	Ippolito, D. R. and Stipa, C. and Cameli, M. and Sorrenti, G. and Pelligra, I. and Alessandri-Bonetti, G.	<Go to ISI>://WOS:000497556200001				Background There is no consensus on whether the range of mandibular advancement for the construction of mandibular advancement devices in obstructive sleep apnoea (OSA) patients should be measured from a starting position of maximum voluntary retrusion or habitual bite position. Objective The purposes of this study were to investigate the differences in mandibular advancement registrations starti…	Ippolito, Daniela Rita Stipa, Chiara Cameli, Matteo Sorrenti, Giovanni Pelligra, Irene Alessandri-Bonetti, Giulio Cameli, Matteo/K-7231-2016 Cameli, Matteo/0000-0003-3872-8964; ALESSANDRI BONETTI, GIULIO/0000-0003-1317-1901 1365-2842 | RAYYAN-INCLUSION: {"Pedro"=>"Excluded"}	10.1111/joor.12902
rayyan-636940492	Dental and Occlusal Changes during Mandibular Advancement Device Therapy in Japanese Patients with Obstructive Sleep Apnea: Four Years Follow-Up	2022	12		Journal of Clinical Medicine		11	24		Ishida, E. and Kunimatsu, R. and Medina, C. C. and Iwai, K. and Miura, S. and Tsuka, Y. and Tanimoto, K.	<Go to ISI>://WOS:000901014300001				Dentoskeletal changes caused by the long-term use of mandibular advancement devices (MADs) for obstructive sleep apnea (OSA) have rarely been investigated in Japan. We assessed the long-term dentofacial morphological changes in 15 Japanese patients with OSA who used two-piece MADs for an average of 4 years. Lateral cephalography analyses were performed initially and 4 years later (T1). The dental…	Ishida, Eri Kunimatsu, Ryo Medina, Cynthia Concepcion Iwai, Koji Miura, Sayumi Tsuka, Yuji Tanimoto, Kotaro Concepcion Medina, Cynthia/0000-0001-7649-6688; Tsuka, Yuji/0000-0002-8806-4521 2077-0383 | RAYYAN-INCLUSION: {"Pedro"=>"Excluded"}	10.3390/jcm11247539	Sleep Apnea Syndromes;Sleep Apnea, Obstructive;Apnea
rayyan-636940493	Evaluation of Respiratory Resistance as a Predictor for Oral Appliance Treatment Response in Obstructive Sleep Apnea: A Pilot Study	2021	3		Journal of Clinical Medicine		10	6		Ishiyama, H. and Hideshima, M. and Inukai, S. and Tamaoka, M. and Nishiyama, A. and Miyazaki, Y.	<Go to ISI>://WOS:000651948800001				The aim of this study was to determine the utility of respiratory resistance as a predictor of oral appliance (OA) response in obstructive sleep apnea (OSA). Twenty-seven patients with OSA (mean respiratory event index (REI): 17.5 +/- 6.5 events/h) were recruited. At baseline, the respiratory resistance (R20) was measured by impulse oscillometry (IOS) with a fitted nasal mask in the supine positi…	Ishiyama, Hiroyuki Hideshima, Masayuki Inukai, Shusuke Tamaoka, Meiyo Nishiyama, Akira Miyazaki, Yasunari ; Miyazaki, yasunari/b-7847-2015 Ishiyama, Hiroyuki/0000-0002-7518-8453; MIYAZAKI, YASUNARI/0000-0002-9073-9815; Tamaoka, Meiyo/0000-0002-9265-839X; Hideshima, Masayuki/0000-0002-5414-3643 2077-0383 | RAYYAN-INCLUSION: {"Pedro"=>"Excluded"}	10.3390/jcm10061255	Pilot Projects;Sleep Apnea Syndromes;Sleep Apnea, Obstructive
rayyan-636940494	Expert Consensus Statement: Management of Pediatric Persistent Obstructive Sleep Apnea After Adenotonsillectomy	2023	2		Otolaryngology-Head and Neck Surgery	0194-5998	168	2	115-130	Ishman, S. L. and Maturo, S. and Schwartz, S. and McKenna, M. and Baldassari, C. M. and Bergeron, M. and Chernobilsky, B. and Ehsan, Z. and Gagnon, L. and Liu, Y. C. C. and Smith, D. F. and Stanley, J. and Zalzal, H. and Dhepyasuwan, N.	<Go to ISI>://WOS:000923650600001				ObjectiveTo develop an expert consensus statement regarding persistent pediatric obstructive sleep apnea (OSA) focused on quality improvement and clarification of controversies. Persistent OSA was defined as OSA after adenotonsillectomy or OSA after tonsillectomy when adenoids are not enlarged. MethodsAn expert panel of clinicians, nominated by stakeholder organizations, used the published consen…	Ishman, Stacey L. Maturo, Stephen Schwartz, Seth McKenna, Margo Baldassari, Cristina M. Bergeron, Mathieu Chernobilsky, Boris Ehsan, Zarmina Gagnon, Lisa Liu, Yi-Chun Carol Smith, David F. Stanley, Jeffrey Zalzal, Habib Dhepyasuwan, Nui Stanley, Jeffrey/0000-0003-4462-3528 1097-6817 | RAYYAN-INCLUSION: {"Pedro"=>"Excluded"} | RAYYAN-EXCLUSION-REASONS: wrong population	10.1002/ohn.159	Sleep Apnea, Obstructive;Sleep Apnea Syndromes
rayyan-636940495	A Three Dimensional Imaging-based Framework for Planning Maxillomandibular Advancement Surgery for the Treatment of Obstructive Sleep Apnoea	2013	12	3	4th World Congress on Software Engineering (WCSE)	978-1-4799-2882-8			301-306	Islam, S. M. S. and Lucey, A. D. and Cisonni, J. and Goonewardene, M. S. and Bennamoun, M. and Farella, M. and Abduo, J. and Soc, Ieee Comp and Technol, Shanghai Jiaotong Univ Univ Macau Swansea Univ Mississippi State Univ and Huazhong Univ, Sci	<Go to ISI>://WOS:000337291300050			Hong Kong, PEOPLES R CHINA	Obstructive Sleep Apnoea (OSA), a sleeping disorder, is a serious health issue with significant public health implications. Due to the interrupted sleep, OSA patients suffer with excessive day-time sleepiness, fatigue and other health complexities that lead to on-road and work-related accidents and incur billions of dollars per year. Traditionally, treatment of OSA begins with nasal continuous po…	Islam, Syed M. S. Lucey, Anthony D. Cisonni, Julien Goonewardene, Mithran S. Bennamoun, M. Farella, Mauro Abduo, Jaafar Islam, Syed/H-1801-2011; Cisonni, Julien/P-8753-2019; Farella, Mauro/AFQ-4927-2022; Bennamoun, Mohammed/C-2789-2013 Islam, Syed/0000-0002-3200-2903; Cisonni, Julien/0000-0002-9432-8626; Farella, Mauro/0000-0003-4516-647X; Bennamoun, Mohammed/0000-0002-6603-3257; Lucey, Anthony/0…	10.1109/wcse.2013.55	Imaging, Three-Dimensional
rayyan-636940496	Obstructive Sleep Apnea Syndrome in a Pubescent Boy of Short Stature Was Improved with an Orthodontic Mandibular Advancement Oral Appliance: A Case Report	2015			Journal of Clinical Sleep Medicine	1550-9389	11	1	75-76	Ito, S. and Otake, H. and Tsuiki, S. and Miyao, E. and Noda, A.	<Go to ISI>://WOS:000351167800013				We report a 16-year-old pubescent pediatric patient with obstructive sleep apnea syndrome (OSAS) and short stature whose apnea hypopnea index (AHI) was significantly reduced following the use of an orthodontic oral appliance that advances the mandible ventrally. The mandible was advanced 64% of the maximal mandibular protrusive position with use of the appliance over a 3-year period. The patient'…	Ito, Shin Otake, Hironao Tsuiki, Satoru Miyao, Etsuko Noda, Akiko Miyao, Masaru/AAA-7290-2019 Miyao, Masaru/0000-0003-3594-9390 1550-9397 | RAYYAN-INCLUSION: {"Pedro"=>"Excluded"} | RAYYAN-EXCLUSION-REASONS: wrong population,wrong study design	10.5664/jcsm.4372	Sleep Apnea Syndromes;Sleep Apnea, Obstructive
rayyan-636940497	Nasal ventilation and rapid maxillary expansion (RME): a randomized trial	2021	6		European Journal of Orthodontics	0141-5387	43	3	283-292	Iwasaki, T. and Papageorgiou, S. N. and Yamasaki, Y. and Darendeliler, M. A. and Papadopoulou, A. K.	<Go to ISI>://WOS:000707781500006				Objective: To assess three rapid maxillary expansion (RME) appliances in nasal ventilation. Trial design: Three-arm parallel randomized clinical trial. Methods: Sixty-six growing subjects (10-16 years old) needing RME as part of their orthodontic treatment were randomly allocated (1:1:1 ratio) to three groups of 22 patients receiving Hyrax (H), Hybrid-Hyrax (HH), or Keles keyless expander (K). Th…	Iwasaki, Tomonori Papageorgiou, Spyridon N. Yamasaki, Youichi Darendeliler, M. Ali Papadopoulou, Alexandra K. Papadopoulou, alexandra/0000-0001-5981-0479 1460-2210 | RAYYAN-INCLUSION: {"Pedro"=>"Excluded"}	10.1093/ejo/cjab001	Ventilators, Mechanical
rayyan-636940498	Three-dimensional cone-beam computed tomography analysis of enlargement of the pharyngeal airway by the Herbst appliance	2014	12		American Journal of Orthodontics and Dentofacial Orthopedics	0889-5406	146	6	776-785	Iwasaki, T. and Takemoto, Y. and Inada, E. and Sato, H. and Saitoh, I. and Kakuno, E. and Kanomi, R. and Yamasaki, Y.	<Go to ISI>://WOS:000345659600015				Introduction: Pharyngeal airway size is increasingly recognized as an important factor in obstructive sleep apnea. However, few studies have examined the changes of pharyngeal airway form after dental procedures for treating obstructive sleep apnea during growth. The purpose of this study was to evaluate the effect of the Herbst appliance on the 3-dimensional form of the pharyngeal airway using c…	Iwasaki, Tomonori Takemoto, Yoshihiko Inada, Emi Sato, Hideo Saitoh, Issei Kakuno, Eriko Kanomi, Ryuzo Yamasaki, Youichi Sato, Hideo/HPC-1347-2023; Saitoh, Issei/AAA-7309-2019; Iwasaki, Tomonori/M-1430-2019 Saitoh, Issei/0000-0002-7451-0666; Iwasaki, Tomonori/0000-0003-3919-4714 1097-6752 | RAYYAN-INCLUSION: {"Pedro"=>"Excluded"}	10.1016/j.ajodo.2014.08.017
rayyan-636940499	Effect of long-term oral appliance therapy on obstruction pattern in patients with obstructive sleep apnea	2018	5		European Archives of Oto-Rhino-Laryngology	0937-4477	275	5	1327-1333	Jo, S. Y. and Lee, S. M. and Lee, K. H. and Kim, D. K.	<Go to ISI>://WOS:000429661300036				Oral appliance therapy is an alternative treatment modality for obstructive sleep apnea (OSA). However, there have been no studies to determine whether changes in the obstructive pattern occur following long-term use of oral devices. Therefore, we examined whether the obstructive pattern changes in patients with OSA who undergo long-term oral appliance therapy using drug-induced sleep endoscopy (…	Jo, Seo Yun Lee, Sung Min Lee, Kang Hyun Kim, Dong-Kyu Kim, Dong-Kyu/0000-0003-4917-0177 1434-4726 | RAYYAN-INCLUSION: {"Pedro"=>"Excluded"}	10.1007/s00405-018-4909-4	Sleep Apnea Syndromes;Sleep Apnea, Obstructive;Apnea
rayyan-636940500	Impact of sleep nasendoscopy on the outcome of mandibular advancement splint therapy in subjects with sleep-related breathing disorders	2007	7		Journal of Laryngology and Otology	0022-2151	121	7	668-675	Johal, A. and Hector, M. P. and Battagel, J. M. and Kotecha, B. T.	<Go to ISI>://WOS:000250485100012				Aim: To evaluate the impact of positive sleep nasendoscopy, with simultaneous mandibular advancement, on the outcome of mandibular advancement splint therapy in 120 subjects with sleep-related breathing disorders. Methodology: Overnight polysomnography and sleep nasendoscopy were performed prior to splint therapy. Follow-up sleep studies, with the appliance in situ, were undertaken for those pati…	Johal, A. Hector, M. P. Battagel, J. M. Kotecha, B. T. | RAYYAN-INCLUSION: {"Pedro"=>"Excluded"}	10.1017/s0022215106003203	Respiration;Sleep
rayyan-636940501	The relationship between craniofacial anatomy and obstructive sleep apnoea: a case-controlled study	2007	9		Journal of Sleep Research	0962-1105	16	3	319-326	Johal, A. and Patel, S. I. and Battagel, J. M.	<Go to ISI>://WOS:000249329000011				The aim of the study was to identify craniofacial and pharyngeal anatomical factors directly related to obstructive sleep apnoea (OSA). The design and setting was a hospital-based, case-controlled study. Ninety-nine subjects (78 males and 21 females) with a confirmed diagnosis of OSA, who were referred to the Dental Hospital for construction of a mandibular advancement splint were recruited. A si…	Johal, Ama Patel, Shivani I. Battagel, Joanna M. | RAYYAN-INCLUSION: {"Pedro"=>"Excluded"}	10.1111/j.1365-2869.2007.00599.x	Case-Control Studies
rayyan-636940502	The use of videofluoroscopy in the assessment of the pharyngeal airway in obstructive sleep apnoea	2011	4		European Journal of Orthodontics	0141-5387	33	2	212-219	Johal, A. and Sheriteh, Z. and Battagel, J. and Marshall, C.	<Go to ISI>://WOS:000288806900017				Forty patients [32 males and 8 females; mean age of 49.3 (SD = 10.79) years] with confirmed OSA, referred for mandibular advancement appliance (MAA) therapy were recruited. Patients received a customized Herbst MAA, adjusted for maximum comfortable protrusion. A standard lateral cephalogram, supine A-P, and transverse videofluoroscopic investigations were performed. Repeat supine videofluoroscopi…	Johal, Ama Sheriteh, Zahra Battagel, Joanna Marshall, Claire | RAYYAN-INCLUSION: {"Pedro"=>"Maybe"}	10.1093/ejo/cjq058	Airway Obstruction
rayyan-636940503	Maxillary, mandibular and chin advancement surgery for the treatment of obstructive sleep apnoea	2010	9		Australian Dental Journal	0045-0421	55	3	314-321	Jones, R. and Badlani, J. and Jones, C.	<Go to ISI>://WOS:000281519400014				The aim of this retrospective study was to determine the effectiveness of maxillary, mandibular and chin advancement (MMCA) surgery as a treatment for obstructive sleep apnoea and to determine the cephalometric parameters of this surgery. Twenty consecutive adult patients with obstructive sleep apnoea for whom other treatments (constant positive airway pressure, mandibular advancement splint and …	Jones, R. Badlani, J. Jones, C. | RAYYAN-INCLUSION: {"Pedro"=>"Excluded"}	10.1111/j.1834-7819.2010.01241.x
rayyan-636940504	Higher effective oronasal versus nasal continuous positive airway pressure in obstructive sleep apnea: Effect of mandibular stabilization	2014	7		Canadian Respiratory Journal	1198-2241	21	4	234-238	Kaminska, M. and Montpetit, A. and Mathieu, A. and Jobin, V. and Morisson, F. and Mayer, P.	<Go to ISI>://WOS:000340467600010				BACKGROUND: In some individuals with obstructive sleep apnea (OSA), oronasal continuous positive airway pressure (CPAP) leads to poorer OSA correction than nasal CPAP. The authors hypothesized that this results from posterior mandibular displacement caused by the oronasal mask. OBJECTIVE: To test this hypothesis using a mandibular advancement device (MAD) for mandibular stabilization. Methods: Su…	Kaminska, M. Montpetit, A. Mathieu, A. Jobin, V. Morisson, F. Mayer, P. Kaminska, Marta/0000-0001-6335-0938 1916-7245 | RAYYAN-INCLUSION: {"Pedro"=>"Excluded"}	10.1155/2014/408073	Sleep Apnea, Obstructive;Sleep Apnea Syndromes;Continuous Positive Airway Pressure
rayyan-636940505	Remotely Controlled Mandibular Positioning During Drug-Induced Sleep Endoscopy Toward Mandibular Advancement Device Therapy: Feasibility and Protocol	2018			Journal of Clinical Sleep Medicine	1550-9389	14	8	1409-1413	Kastoer, C. and Dieltjens, M. and de Beeck, S. O. and Braem, M. J. and Van de Heyning, P. H. and Vanderveken, O. M.	<Go to ISI>://WOS:000458332400015				Study Objectives: The potential of a remotely controlled mandibular positioner (RCMP) during sleep studies in individual patients suffering from obstructive sleep apnea (OSA) for the determination of the effective target protrusive position (ETPP) of the mandible has been demonstrated. The research goal of this study was to assess the feasibility of the application of RCMP during drug-induced sle…	Kastoer, Chloe Dieltjens, Marijke de Beeck, Sara Op Braem, Marc J. Van de Heyning, Paul H. Vanderveken, Olivier M. VANDERVEKEN, Olivier M/K-8549-2014; Dieltjens, Marijke/P-7049-2014; Kastoer, Chloé/HIK-2531-2022; Op de Beeck, Sara/A-7735-2019 VANDERVEKEN, Olivier M/0000-0002-4088-4213; Dieltjens, Marijke/0000-0002-5822-1960; Op de Beeck, Sara/0000-0002-5978-9814; Kastoer, Chloe/0000-0002-4195-694…	10.5664/jcsm.7284
rayyan-636940506	The Use of Remotely Controlled Mandibular Positioner as a Predictive Screening Tool for Mandibular Advancement Device Therapy in Patients with Obstructive Sleep Apnea through Single-Night Progressive Titration of the Mandible: A Systematic Review	2016			Journal of Clinical Sleep Medicine	1550-9389	12	10	1411-1421	Kastoer, C. and Dieltjens, M. and Oorts, E. and Hamans, E. and Braem, M. J. and Van de Heyning, P. H. and Vanderveken, O. M.	<Go to ISI>://WOS:000389993900013				Study Objectives: To perform a review of the current evidence regarding the use of a remotely controlled mandibular positioner (RCMP) and to analyze the efficacy of RCMP as a predictive selection tool in the treatment of obstructive sleep apnea (OSA) with oral appliances that protrude the mandible (OAm), exclusively relying on single-night RCMP titration. Methods: An extensive literature search i…	Kastoer, Chloe Dieltjens, Marijke Oorts, Eline Hamans, Evert Braem, Marc J. Van de Heyning, Paul H. Vanderveken, Olivier M. Heyning, Paul H Vande/I-8278-2017; VANDERVEKEN, Olivier M/K-8549-2014; Kastoer, Chloé/HIK-2531-2022; Dieltjens, Marijke/P-7049-2014 Heyning, Paul H Vande/0000-0002-8424-3717; VANDERVEKEN, Olivier M/0000-0002-4088-4213; Dieltjens, Marijke/0000-0002-5822-1960; BRAEM, Marc/0000…	10.5664/jcsm.6202	Sleep Apnea Syndromes;Mandible;Sleep Apnea, Obstructive;Apnea
rayyan-636940507	Drug-Induced Sleep Endoscopy Upper Airway Collapse Patterns and Maxillomandibular Advancement	2020	4		Laryngoscope	0023-852X	130	4	E268-E274	Kastoer, C. and Op de Beeck, S. and Dom, M. and Neirinckx, T. and Verbraecken, J. and Braem, M. J. and van de Heyning, P. H. and Nadjmi, N. and Vanderveken, O. M.	<Go to ISI>://WOS:000521124400024				Objectives/Hypothesis To evaluate upper airway (UA) collapse patterns during drug-induced sleep endoscopy (DISE) and maxillomandibular advancement (MMA) surgery outcome, paying particular attention to the DISE phenotype complete concentric collapse at the level of the palate (CCCp). Study Design Prospective case series. Methods Nineteen patients diagnosed with obstructive sleep apnea (OSA) prospe…	Kastoer, Chloe Op de Beeck, Sara Dom, Marc Neirinckx, Therese Verbraecken, Johan Braem, Marc J. Van de Heyning, Paul H. Nadjmi, Nasser Vanderveken, Olivier M. VANDERVEKEN, Olivier M/K-8549-2014; Op de Beeck, Sara/A-7735-2019; Kastoer, Chloé/HIK-2531-2022; Verbraecken, Johan/ABD-8801-2021 VANDERVEKEN, Olivier M/0000-0002-4088-4213; Op de Beeck, Sara/0000-0002-5978-9814; Kastoer, Chloe/0000-0002-41…	10.1002/lary.28022	Sleep
rayyan-636940508	Craniofacial and upper airway morphology in pediatric sleep-disordered breathing and changes in quality of life with rapid maxillary expansion	2013	12		American Journal of Orthodontics and Dentofacial Orthopedics	0889-5406	144	6	860-871	Katyal, V. and Pamula, Y. and Daynes, C. N. and Martin, J. and Dreyer, C. W. and Kennedy, D. and Sampson, W. J.	<Go to ISI>://WOS:000327766000011				Introduction: The association between pediatric sleep-disordered breathing caused by upper airway obstruction and craniofacial morphology is poorly understood and contradictory. The aims of this study were to evaluate the prevalence of children at risk for sleep-disordered breathing, as identified in an orthodontic setting by validated screening questionnaires, and to examine associations with th…	Katyal, Vandana Pamula, Yvonne Daynes, Cathal N. Martin, James Dreyer, Craig W. Kennedy, Declan Sampson, Wayne J. 1097-6752 | RAYYAN-INCLUSION: {"Pedro"=>"Excluded"} | RAYYAN-EXCLUSION-REASONS: wrong population	10.1016/j.ajodo.2013.08.015	Quality of Life;Sleep Disorders;Sleep Apnea Syndromes
rayyan-636940509	Computed Tomographic Evaluation of the Effects of Mandibular Advancement Devices on Pharyngeal Dimension Changes in Patients with Obstructive Sleep Apnea	2012	9		International Journal of Prosthodontics	0893-2174	25	5	497-505	Kaur, A. and Chand, P. and Singh, R. D. and Siddhartha, R. and Tripathi, A. and Tripathi, S. and Singh, R. and Mishra, A.	<Go to ISI>://WOS:000309247600011				Purpose: The aims of this study were to evaluate the effect of a mandibular advancement device on oropharyngeal dimension in patients with obstructive sleep apnea (OSA) and reveal the predominate site of changes produced by mandibular advancement using computed tomography (CT). Materials and Methods: CT scans of 20 patients diagnosed with OSA were taken with and without the appliance. Three-dimen…	Kaur, Amandeep Chand, Pooran Singh, Raghuwar D. Siddhartha, Ramashanker Tripathi, Arvind Tripathi, Suryakant Singh, Ragini Mishra, Anupam Kaur, Amandeep/IYJ-2622-2023 Kaur, Amandeep/0000-0002-9825-4951; Mishra, Anupam/0000-0002-2289-9104 1942-4426 | RAYYAN-INCLUSION: {"Pedro"=>"Excluded"}		Sleep Apnea Syndromes;Sleep Apnea, Obstructive
rayyan-636940510	Retrospective CBCT analysis of airway volume changes after bone-borne vs tooth-borne rapid maxillary expansion	2019	7		Angle Orthodontist	0003-3219	89	4	566-574	Kavand, G. and Lagravère, M. and Kula, K. and Stewart, K. and Ghoneima, A.	<Go to ISI>://WOS:000472147100006				Objectives: To compare changes in upper airway volume after maxillary expansion with bone- and tooth-borne appliances in adolescents and to evaluate the dentoskeletal effects of each expansion modality. Materials and Methods: This retrospective study included 36 adolescents who had bilateral maxillary crossbite and received bone-borne maxillary expansion (average age: 14.7 years) or tooth-borne m…	Kavand, Golnaz Lagravere, Manuel Kula, Katherine Stewart, Kelton Ghoneima, Ahmed Stewart, Kelton/AAR-5180-2021 Ghoneima, Ahmed/0000-0002-8456-2080; Stewart, Kelton/0000-0002-6401-4204 1945-7103 | RAYYAN-INCLUSION: {"Pedro"=>"Excluded"}	10.2319/070818-507.1	Bone and Bones
rayyan-636940511	A pilot study on comparison of subjective titration versus remotely controlled mandibular positioning during polysomnography and drug-induced sleep endoscopy, to determine the effective protrusive position for mandibular advancement device therapy	2022	12		Sleep and Breathing	1520-9512	26	4	1837-1845	Kazemeini, E. and de Beeck, S. O. and Vroegop, A. and Van Loo, D. and Willemen, M. and Verbraecken, J. and Braem, M. J. and Vanderveken, O. M. and Dieltjens, M.	<Go to ISI>://WOS:000745548300001				Study objectives The aim of this pilot study was to evaluate the clinical effectiveness of subjective titration versus objectively guided titration during polysomnography (PSG) and drug-induced sleep endoscopy (DISE) in mandibular advancement device (MAD) therapy for patients with obstructive sleep apnea (OSA). Methods In this pilot cross-over study, patients underwent three titration procedures …	Kazemeini, Elahe de Beeck, Sara Op Vroegop, Anneclaire Van Loo, Dorine Willemen, Marc Verbraecken, Johan Braem, Marc J. Vanderveken, Olivier M. Dieltjens, Marijke VANDERVEKEN, Olivier M/K-8549-2014; Op de Beeck, Sara/A-7735-2019; Dieltjens, Marijke/P-7049-2014 VANDERVEKEN, Olivier M/0000-0002-4088-4213; Op de Beeck, Sara/0000-0002-5978-9814; Dieltjens, Marijke/0000-0002-5822-1960 1522-1709 | RAYY…	10.1007/s11325-022-02569-3	Pilot Projects;Polysomnography
rayyan-636940512	Drug-Induced Sedation Endoscopy in the Evaluation of OSA Patients with Incomplete Oral Appliance Therapy Response	2015	8		Otolaryngology-Head and Neck Surgery	0194-5998	153	2	302-307	Kent, D. T. and Rogers, R. and Soose, R. J.	<Go to ISI>://WOS:000358387000025				Objective To use drug-induced sedation endoscopy (DISE) to identify locations and patterns of residual collapse in patients with obstructive sleep apnea (OSA) with incomplete response to oral appliance therapy (OAT). Study Design Case series with chart review. Setting Academic multidisciplinary sleep practice. Subjects and Methods Thirty-five consecutively screened adult patients with OSA with co…	Kent, David T. Rogers, Robert Soose, Ryan J. Kent, David/0000-0001-8183-5269 1097-6817 | RAYYAN-INCLUSION: {"Pedro"=>"Excluded"}	10.1177/0194599815586978
rayyan-636940513	Clinical impact of two types of mandibular retention devices-A CAD/CAM design and a traditional design-On upper airway volume in obstructive sleep apnea patients	2021	9		Journal of Stomatology Oral and Maxillofacial Surgery	2468-8509	122	4	361-366	Kerbrat, A. and Vinuesa, O. and Lavergne, F. and Aversenq, E. and Graml, A. and Kerbrat, J. B. and Trost, O. and Goudot, P.	<Go to ISI>://WOS:000701819300007				Objective: This pilot randomized crossover study evaluated the outcomes of two custom-made mandibular retention devices (MRDs), a computer-aided design (CAD)/computer-aided manufacturing (CAM) device (Narval CCTM) and a non-CAD/CAM device (NarvalTM), on oropharyngeal airway volume in patients with obstructive sleep apnoea (OSA). Methods: 12 OSA patients were recruited from an University Hospital …	Kerbrat, A. Vinuesa, O. Lavergne, F. Aversenq, E. Graml, A. Kerbrat, J. B. Trost, O. Goudot, P. KERBRAT, Adeline/0000-0003-2281-4120 2468-7855 | RAYYAN-INCLUSION: {"Pedro"=>"Excluded"}	10.1016/j.jormas.2021.06.002	Sleep Apnea Syndromes;Sleep Apnea, Obstructive;Apnea
rayyan-636940514	Drug-induced sleep endoscopy: the VOTE classification	2011	8		European Archives of Oto-Rhino-Laryngology	0937-4477	268	8	1233-1236	Kezirian, E. J. and Hohenhorst, W. and de Vries, N.	<Go to ISI>://WOS:000293555400022				The surgical evaluation of obstructive sleep apnea is designed to characterize the pattern of upper airway obstruction in order to develop an effective treatment plan for an individual patient. Drug-induced sleep endoscopy (DISE) is one evaluation technique that involves assessment of individuals under pharmacologic sedation designed to simulate natural sleep, utilizing fiberoptic endoscopy to ex…	Kezirian, Eric J. Hohenhorst, Winfried de Vries, Nico 1434-4726 | RAYYAN-INCLUSION: {"Pedro"=>"Excluded"}	10.1007/s00405-011-1633-8	Sleep
rayyan-636940515	Interrater reliability of sleep videofluoroscopy for airway obstruction in obstructive sleep apnea	2014	5		Laryngoscope	0023-852X	124	5	1267-1271	Kim, D. K. and Lee, W. H. and Lee, C. H. and Rhee, C. S. and Kim, J. W.	<Go to ISI>://WOS:000334680500051				Objectives/Hypothesis Sleep videofluoroscopy (SVF) has been introduced to identify upper airway obstruction. This study was aimed to determine the interrater reliability of SVF in patients with obstructive sleep apnea (OSA). Study Design A retrospective analysis. Methods On the basis of apnea-hypopnea index in full-night attended polysomnography, 374 consecutive OSA patients who underwent SVF wer…	Kim, Dong-Kyu Lee, Woo-Hyun Lee, Chul Hee Rhee, Chae Seo Kim, Jeong-Whun Lee, Woohyun/HLQ-0084-2023; Lee, Chul Hee/J-5609-2012 Kim, Dong-Kyu/0000-0003-4917-0177 1531-4995 | RAYYAN-INCLUSION: {"Pedro"=>"Excluded"}	10.1002/lary.24509	Sleep Apnea Syndromes;Airway Obstruction;Sleep Apnea, Obstructive
rayyan-636940516	Soft palate cephalometric changes with a mandibular advancement device may be associated with polysomnographic improvement in obstructive sleep apnea	2018	7		European Archives of Oto-Rhino-Laryngology	0937-4477	275	7	1811-1817	Kim, H. J. and Hong, S. N. and Lee, W. H. and Ahn, J. C. and Cha, M. S. and Rhee, C. S. and Kim, J. W.	<Go to ISI>://WOS:000434707600018				It is unclear whether soft palate-associated changes in cephalometry associated with a mandibular advancement device (MAD) are independently associated with improvements in polysomnography (PSG) respiratory parameters in obstructive sleep apnea (OSA). This retrospective review aimed to identify the association between soft palate-associated changes in cephalometry and PSG changes after applicatio…	Kim, Hong Joong Hong, Seung-No Lee, Woo Hyun Ahn, Jae-Cheul Cha, Min-Sang Rhee, Chae-Seo Kim, Jeong-Whun Lee, Woohyun/HLQ-0084-2023 1434-4726 | RAYYAN-INCLUSION: {"Pedro"=>"Maybe"}	10.1007/s00405-018-5007-3	Sleep Apnea Syndromes;Sleep Apnea, Obstructive;Palate, Soft;Apnea
rayyan-636940517	Patients with epiglottic collapse showed less severe obstructive sleep apnea and good response to treatment other than continuous positive airway pressure: a case-control study of 224 patients	2021	3		Journal of Clinical Sleep Medicine	1550-9389	17	3	413-419	Kim, H. Y. and Sung, C. M. and Jang, H. B. and Kim, H. C. and Lim, S. C. and Yang, H. C.	<Go to ISI>://WOS:000826714500009				Study Objectives: The purpose of this study was to analyze patients with epiglottic collapse, especially their clinical characteristics related to obstructive sleep apnea and phenotype labeling using drug-induced sleep endoscopy. Methods: An age-sex matched case-control study was conducted to compare the clinical characteristics of patients with epiglottic collapse (Epi group) and patients withou…	Kim, Hee-Young Sung, Chung-Man Jang, Hye-Bin Kim, Hong Chan Lim, Sang Chul Yang, Hyung Chae Yang, Hyung Chae/0000-0002-9187-1367 1550-9397 | RAYYAN-INCLUSION: {"Pedro"=>"Maybe"}	10.5664/jcsm.8904	Case-Control Studies;Sleep Apnea Syndromes;Sleep Apnea, Obstructive;Continuous Positive Airway Pressure
rayyan-636940519	Innovations in the Treatment of Pediatric Obstructive Sleep Apnea	2022			Adv Exp Med Biol	0065-2598 (Print) 0065-2598	1384		339-350	Damian, A. and Gozal, D.		eng		Department of Neurology, University of Missouri School of Medicine, Columbia, MO, USA. Comprehensive Sleep Medicine Program, University of Missouri School of Medicine, Columbia, MO, USA. Comprehensive Sleep Medicine Program, University of Missouri School of Medicine, Columbia, MO, USA. gozald@health.missouri.edu. Department of Child Health and the Child Health Research Institute, University of Mi…	Obstructive sleep apnea affects a large proportion of otherwise healthy children in the context of interactions between craniofacial elements, adenotonsillar hypertrophy and other anatomical factors, and neuromuscular reflexes of the upper airway. In light of the adverse consequences of sleep apnea, it is important not only to proceed with early diagnosis but also to implement adequate treatment …	Damian, Allan Gozal, David Journal Article United States 2022/10/11 Adv Exp Med Biol. 2022;1384:339-350. doi: 10.1007/978-3-031-06413-5_20. | RAYYAN-INCLUSION: {"Pedro"=>"Excluded"} | RAYYAN-EXCLUSION-REASONS: wrong population	10.1007/978-3-031-06413-5_20	Adenoidectomy;Child;Humans;Hypertrophy;*Sleep Apnea Syndromes;*Sleep Apnea, Obstructive/diagnosis/therapy;*Tonsillectomy;Adenotonsillar hypertrophy;Anti-inflammatory;Bilevel PAP;Cpap;Dise;Diet;High flow nasal cannula;Intra-oral appliances;Leukotriene receptor modifiers;Mandibular advancement;Myofunctional therapy;Nasal corticosteroids;Obesity;Orthodontics;Tonsillectomy;Weigh management;Sleep Apne…
rayyan-636940520	Volume estimation of tonsil phantoms using an oral camera with 3D imaging	2016	4	1	Biomed Opt Express	2156-7085 (Print) 2156-7085	7	4	1445-57	Das, A. J. and Valdez, T. A. and Vargas, J. A. and Saksupapchon, P. and Rachapudi, P. and Ge, Z. and Estrada, J. C. and Raskar, R.		eng		MIT Media Lab, Massachusetts Institute of Technology, 75 Amherst St., Cambridge, MA 02139, USA ajdas@mit.edu. Connecticut Children's Medical Center, 282 Washington Street, Hartford, CT 06106, USA Laser Biomedical Research Center, Massachusetts Institute of Technology, 77 Mass Ave., Cambridge, MA 02139, USA tvaldez1@mit.edu. Connecticut Children's Medical Center, 282 Washington Street, Hartford, C…	Three-dimensional (3D) visualization of oral cavity and oropharyngeal anatomy may play an important role in the evaluation for obstructive sleep apnea (OSA). Although computed tomography (CT) and magnetic resonance (MRI) imaging are capable of providing 3D anatomical descriptions, this type of technology is not readily available in a clinic setting. Current imaging of the oropharynx is performed …	2156-7085 Das, Anshuman J Valdez, Tulio A Vargas, Jose Arbouin Saksupapchon, Punyapat Rachapudi, Pushyami Ge, Zhifei Estrada, Julio C Raskar, Ramesh Journal Article United States 2016/07/23 Biomed Opt Express. 2016 Mar 22;7(4):1445-57. doi: 10.1364/BOE.7.001445. eCollection 2016 Apr 1. | RAYYAN-INCLUSION: {"Pedro"=>"Excluded"} | RAYYAN-EXCLUSION-REASONS: wrong outcome,wrong population	10.1364/boe.7.001445	(110.1758) Computational imaging;(110.2650) Fringe analysis;(110.3010) Image reconstruction techniques;(110.6880) Three-dimensional image acquisition;(120.3890) Medical optics instrumentation;(150.0155) Machine vision optics;(150.6044) Smart cameras;Tonsillitis;Palatine Tonsil
rayyan-636940522	Orthoimplants: an alternative treatment for SAHS?	2010	6		Sleep Breath	1520-9512	14	2	171-4	de Carlos, F. and Cobo, J. and Fernandez Mondragon, M. P. and Alvarez Suarez, A. and Calvo Blanco, J.		eng		Department of Surgery and Medical-Surgical Specialities, Area of Orthodontics, Faculty of Medicine, Universidad de Oviedo, Clinica Universitaria de Odontologia, C/Catedrático José Serrano, Oviedo, Spain. fcarlos@uniovi.es	Numerous sleep studies have been published recently regarding the use of intraoral devices (ODs) for the treatment of sleep apnea-hypopnea syndrome (SAHS). The effectiveness of these devices varies, however, according to the series studied (patient characteristics, parameters assessed, type of device, etc.). Two factors should always be assessed: the presence of an appropriate dental support and …	1522-1709 de Carlos, Felix Cobo, Juan Fernandez Mondragon, Maria Pilar Alvarez Suarez, Alberto Calvo Blanco, Juan Case Reports Journal Article Germany 2009/09/19 Sleep Breath. 2010 Jun;14(2):171-4. doi: 10.1007/s11325-009-0302-2. Epub 2009 Sep 18. | RAYYAN-INCLUSION: {"Pedro"=>"Excluded"}	10.1007/s11325-009-0302-2	Cephalometry;Dental Implantation, Endosseous/*instrumentation;Follow-Up Studies;Humans;Male;Mandibular Advancement/*instrumentation;Middle Aged;*Orthodontic Appliance Design;*Orthodontic Appliances, Functional;Polysomnography;*Prostheses and Implants;Sleep Apnea, Obstructive/diagnosis/*surgery;*Suture Anchors;Subarachnoid Hemorrhage
rayyan-636940527	Impact of nasal airway obstruction on dentofacial development and sleep disturbances in children: preliminary notes	2003			J Clin Pediatr Dent	1053-4628 (Print) 1053-4628	27	2	95-100	Defabjanis, P.		eng		Department of Odontostomatology, Saint John the Baptiste Hospital, University of Torino, Italy. patrizia.defabjams@virgilio.it	Respiratory disorders in the upper respiratory tract during sleep are most often part of a continuous pathological process of long standing. Schematically, three clinical syndromes with increasing severity are described: breathing with the mouth open, snoring and sleep apneal hypopnea syndrome. Obstructive sleep apnea syndrome (OSAS) is a subtle, but severe sleep disorder of early childhood. It i…	Defabjanis, Patrizia Journal Article Review Singapore 2003/02/25 J Clin Pediatr Dent. 2003 Winter;27(2):95-100. doi: 10.17796/jcpd.27.2.27934221l1846711. | RAYYAN-INCLUSION: {"Pedro"=>"Excluded"} | RAYYAN-EXCLUSION-REASONS: wrong population	10.17796/jcpd.27.2.27934221l1846711	Bottle Feeding/adverse effects;Cephalometry;Child, Preschool;Face/anatomy & histology;Humans;Malocclusion/complications/therapy;*Maxillofacial Development;Mouth Breathing/*diagnosis/etiology/prevention & control;Nasal Obstruction/*complications;Pacifiers/adverse effects;Pulmonary Ventilation;Radiography, Panoramic;Retrognathia/complications;Sleep Apnea, Obstructive/*diagnosis/etiology/prevention …
rayyan-636940533	Oral Appliances in Obstructive Sleep Apnea	2016	12		Otolaryngol Clin North Am	0030-6665	49	6	1343-1357	Dioguardi, A. and Al-Halawani, M.		eng		Sleep Apnea and Snoring Dental Therapy of Connecticut, 123 York Street, Suite 2J, New Haven, CT 06511, USA. Electronic address: adioguardi01@gmail.com. Sleep Medicine Fellowship Program, Section of Pulmonary, Critical Care and Sleep Medicine, Yale University School of Medicine, 20 York Street, New Haven, CT 06510, USA.	Oral appliance therapy (OAT) has become an increasingly popular nonsurgical option for the treatment of obstructive sleep disorders. Recent research supports its efficacy and high levels of compliance for patients with obstructive sleep disorders. Common side effects of OAT include temporomandibular joint-related symptoms, bite changes, and tooth movement. These side effects can be minimized by t…	1557-8259 Dioguardi, Anthony Al-Halawani, Moh'd Journal Article Review United States 2016/11/05 Otolaryngol Clin North Am. 2016 Dec;49(6):1343-1357. doi: 10.1016/j.otc.2016.07.005. Epub 2016 Oct 6. | RAYYAN-INCLUSION: {"Pedro"=>"Excluded"}	10.1016/j.otc.2016.07.005	Bruxism/complications;Dental Caries/prevention & control;Equipment Design;Humans;*Orthodontic Appliances, Removable;Patient Compliance;Practice Guidelines as Topic;Referral and Consultation;Sleep Apnea, Obstructive/*therapy;Snoring/*prevention & control;Bruxism;Dental sleep medicine;Home sleep testing;Mandibular advancement device;Obstructive sleep apnea;Oral appliance therapy;Snoring;Temporomand…
rayyan-636940536	Pediatric Obstructive Sleep Apnea	2016	12		Otolaryngol Clin North Am	0030-6665	49	6	1449-1464	Ehsan, Z. and Ishman, S. L.		eng		Division of Pulmonary Medicine, Cincinnati Children's Hospital Medical Center, 3333 Burnet Avenue, MLC 2021, Cincinnati, OH 45229, USA. Division of Pulmonary Medicine, Cincinnati Children's Hospital Medical Center, 3333 Burnet Avenue, MLC 2021, Cincinnati, OH 45229, USA Division of Pediatric Otolaryngology - Head & Neck Surgery, Cincinnati Children's Hospital Medical Center, 3333 Burnet Avenue, M…	Screening for obstructive sleep apnea (OSA) with in-laboratory polysomnography is recommended for children with sleep disordered breathing. Adenotonsillectomy is the first-line therapy for pediatric OSA, although intranasal steroids and montelukast can be considered for those with mild OSA and continuous positive airway pressure for those with moderate to severe OSA awaiting surgery, poor surgica…	1557-8259 Ehsan, Zarmina Ishman, Stacey L Journal Article Review United States 2016/11/05 Otolaryngol Clin North Am. 2016 Dec;49(6):1449-1464. doi: 10.1016/j.otc.2016.07.001. | RAYYAN-INCLUSION: {"Pedro"=>"Excluded"} | RAYYAN-EXCLUSION-REASONS: wrong population	10.1016/j.otc.2016.07.001	Adenoidectomy;Administration, Intranasal;Anesthetics/administration & dosage;Child;Continuous Positive Airway Pressure;Endoscopy;Glucocorticoids;Humans;Magnetic Resonance Imaging, Cine;Medical History Taking;Nasal Obstruction/surgery;Oral Surgical Procedures;Orthodontic Appliances, Removable;Perioperative Care;Physical Examination;Polysomnography;Sleep Apnea, Obstructive/*diagnosis/*therapy;Tonsi…
rayyan-636940538	A Randomized Crossover Trial Evaluating Continuous Positive Airway Pressure Versus Mandibular Advancement Device on Health Outcomes in Veterans With Posttraumatic Stress Disorder	2017	11	15	J Clin Sleep Med	1550-9389 (Print) 1550-9389	13	11	1327-1335	El-Solh, A. A. and Homish, G. G. and Ditursi, G. and Lazarus, J. and Rao, N. and Adamo, D. and Kufel, T.		eng		VA Western New York Healthcare System, Buffalo, New York. Division of Pulmonary, Critical Care, and Sleep Medicine, Department of Medicine, School of Medicine and Biomedical Sciences, University at Buffalo, Buffalo, New York. Department of Epidemiology and Environmental Health, School of Public Health and Health Professions, University at Buffalo, Buffalo, New York. Department of Community and He…	STUDY OBJECTIVES: Despite the overall improvement in posttraumatic stress disorder (PTSD) symptomatology with continuous positive airway pressure (CPAP) therapy, adherence to CPAP is far worse in veterans with PTSD compared to the general population with obstructive sleep apnea (OSA). The aim of this study was to compare the efficacy, adherence, and preference of CPAP versus mandibular advancemen…	1550-9397 El-Solh, Ali A Homish, Gregory G Ditursi, Guy Lazarus, John Rao, Nithin Adamo, David Kufel, Thomas Comparative Study Journal Article Randomized Controlled Trial United States 2017/10/27 J Clin Sleep Med. 2017 Nov 15;13(11):1327-1335. doi: 10.5664/jcsm.6808. | RAYYAN-INCLUSION: {"Pedro"=>"Excluded"}	10.5664/jcsm.6808	Continuous Positive Airway Pressure/*methods;Cross-Over Studies;Female;Humans;Male;Mandibular Advancement/*methods;Middle Aged;Patient Compliance/statistics & numerical data;Polysomnography;Sleep Apnea, Obstructive/*complications/*therapy;Stress Disorders, Post-Traumatic/*complications;Treatment Outcome;Veterans/*statistics & numerical data;continuous positive airway pressure;health outcomes;mand…
rayyan-636940539	Posterior Pharyngeal Flap for Velopharyngeal Insufficiency Patients: A New L-Shaped Flap	2016	1		J Craniofac Surg	1049-2275	27	1	204-8	Elsheikh, E. and El-Anwar, M. W.		eng		Otorhinolaryngology-Head and Neck Surgery Department, Faculty of Medicine, Zagazig University, Zagazig, Egypt.	OBJECTIVE: To describe and assess the results of central inset L-shaped posterior pharyngeal flap (PF) for treatment of velopharyngeal incompetence. METHODS: This study included 12 patients who were diagnosed as persistent velopharyngeal insufficiency. L-shaped central inset superiorly based PF was harvested from oropharynx and inserted into the soft palate through a transverse full-thickness pal…	1536-3732 Elsheikh, Ezzeddin El-Anwar, Mohammad Waheed Journal Article United States 2015/12/18 J Craniofac Surg. 2016 Jan;27(1):204-8. doi: 10.1097/SCS.0000000000002314. | RAYYAN-INCLUSION: {"Pedro"=>"Excluded"}	10.1097/scs.0000000000002314	Adolescent;Child;Child, Preschool;Endoscopy/methods;Female;Follow-Up Studies;Graft Survival;Humans;Male;Oropharynx/surgery;Palate, Hard/surgery;Palate, Soft/physiology/surgery;Pharynx/physiology/*surgery;Pressure;Prospective Studies;Speech/physiology;Surgical Flaps/*transplantation;Transplant Donor Site/surgery;Treatment Outcome;Velopharyngeal Insufficiency/*surgery;Video Recording;Voice/physiolo…
rayyan-636940540	Cephalometric evaluation of craniofacial and upper airway structures in Japanese patients with obstructive sleep apnea	2003	3		J Med Dent Sci	1342-8810 (Print) 1342-8810	50	1	109-20	Endo, S. and Mataki, S. and Kurosaki, N.		eng		General Dentistry, Department of Comprehensive Oral Health Care, Division of Comprehensive Patient Care, Graduate School, Tokyo Medical and Dental University, Japan.	In order to investigate the morphological characteristics of Japanese patients with obstructive sleep apnea (OSA) and basis for selection of an oral appliance (OA) therapy, the craniofacial skeleton, soft tissue and upper airway were analyzed on lateral cephalograms from 103 patients with OSA and 98 control subjects. At first, the 103 OSA patients were divided into two groups according to their b…	Endo, Satoshi Mataki, Shiro Kurosaki, Norimasa Journal Article Japan 2003/04/29 J Med Dent Sci. 2003 Mar;50(1):109-20. | RAYYAN-INCLUSION: {"Pedro"=>"Excluded"}		Adult;Analysis of Variance;Body Mass Index;Case-Control Studies;Cephalometry;Humans;Hyoid Bone/pathology;Hypopharynx/pathology;Japan;Maxillofacial Development;Micrognathism/complications;Occlusal Splints;Oropharynx/pathology;Sleep Apnea, Obstructive/*etiology/therapy;Tongue/pathology;Sleep Apnea Syndromes;Sleep Apnea, Obstructive;Apnea
rayyan-636940541	Preliminary radiographic observations of the tongue-repositioning manoeuvre	2006	12		Eur J Orthod	0141-5387 (Print) 0141-5387	28	6	618-23	Engelke, W. G. and Mendoza, M. and Repetto, G.		eng		Department of Oral Surgery, Georg-August-Universität Göttingen, Germany. wengelke@med.uni-goettingen.de	The tongue-repositioning manoeuvre (TRM) is a method to place the tongue in direct contact with the hard palate. The TRM makes use of voluntary generation of negative interocclusal pressure controlled by an intra-extraoral pressure indicator device in combination with an oral shield. The aim of the study was to investigate whether the TRM influences vertical tongue position and/or tongue-velum co…	Engelke, Wilfried G H Mendoza, Milagros Repetto, German Journal Article England 2006/11/15 Eur J Orthod. 2006 Dec;28(6):618-23. doi: 10.1093/ejo/cjl051. Epub 2006 Nov 13. | RAYYAN-INCLUSION: {"Pedro"=>"Excluded"}	10.1093/ejo/cjl051	Adult;Aged;Cephalometry;Deglutition/physiology;Female;Humans;Male;Middle Aged;Palate, Hard/diagnostic imaging;Palate, Soft/diagnostic imaging;Radiography;Sleep Apnea, Obstructive/*therapy;Snoring/therapy;Sucking Behavior;Tongue/diagnostic imaging/*physiopathology;Vacuum;Tongue
rayyan-636940542	Cephalometric evaluation of the upper airway in patients with complete dentures	2005	5		Minerva Stomatol	0026-4970 (Print) 0026-4970	54	5	293-301	Erovigni, F. and Graziano, A. and Ceruti, P. and Gassino, G. and De Lillo, A. and Carossa, S.		eng ita		Unit of Radiodiagnosis I, S. Giovanni Battista Hospital, School of Dentistry and Prosthodontics, University of Turin, Via Breglio 112, 10100 Turin, Italy. franz.erov@tiscali.it	AIM: Obstructive sleep apnea syndrome (OSAS) is a disorder characterised by repeated obstructions of the upper airway, with consequent episodes of apnea and hypopnea during sleep, snoring, and daytime sleepiness. Recently, a role of edentulism in the occurrence or in the worsening of this disorder was suspected. The aim of the study was to assess, through a cephalometric analysis, if the removal …	Erovigni, F Graziano, A Ceruti, P Gassino, G De Lillo, A Carossa, S Journal Article Italy 2005/06/30 Minerva Stomatol. 2005 May;54(5):293-301. | RAYYAN-INCLUSION: {"Pedro"=>"Excluded"}		Adult;Aged;Aged, 80 and over;Airway Obstruction/*diagnostic imaging/etiology;*Cephalometry;*Denture, Complete;Female;Humans;Jaw/*diagnostic imaging;Male;Middle Aged;Mouth, Edentulous/complications/*diagnostic imaging;Pharynx/*diagnostic imaging;Radiography;Sleep Apnea, Obstructive/*diagnostic imaging/etiology/prevention & control;Supine Position;Tongue/*diagnostic imaging;Uvula
rayyan-636940544	Three-dimensional changes of the upper airway in patients with obstructive sleep apnea syndrome after a non-adjustable oral appliance treatment	2013	4		Minerva Stomatol	0026-4970 (Print) 0026-4970	62	4	107-16	Farronato, G. and Storti, E. and Cuzzocrea, M. L. and Lucchese, A. and Cossellu, G. and Assandri, F. and Biagi, R.		eng ita		Department of Orthodontics, University of Milan, Milan, Italy. roberto.biagi@unimi.it	The diagnosis, the therapy and the monitoring of the obstructive sleep apnea syndrome (OSAS) are to be considered as critical factors in order to prevent severe systemic complications that can be caused by this pathological condition. This work presents three cases of adult patients affected by OSAS, undergoing therapy with oral appliances (OAs), meant to remove the pharyngeal obstruction caused …	Farronato, G Storti, E Cuzzocrea, M L Lucchese, A Cossellu, G Assandri, F Biagi, R Case Reports Journal Article Italy 2013/04/17 Minerva Stomatol. 2013 Apr;62(4):107-16. | RAYYAN-INCLUSION: {"Pedro"=>"Excluded"}		Adult;Aged;*Cone-Beam Computed Tomography;Female;Humans;*Imaging, Three-Dimensional;Male;Middle Aged;Orthodontics, Corrective/*instrumentation;Pharynx/*diagnostic imaging;Sleep Apnea, Obstructive/*diagnostic imaging/*therapy;Sleep Apnea Syndromes;Sleep Apnea, Obstructive
rayyan-636940545	The Le Fort III osteotomy: to distract or not to distract?	2001	4	15	Plast Reconstr Surg	0032-1052 (Print) 0032-1052	107	5	1091-103; discussion 1104-6	Fearon, J. A.		eng		Craniofacial Center, Medical City Dallas Hospital, Dallas, TX, USA.	Treatment of the craniofacial dysostoses (e.g., Crouzon, Apert, Pfeiffer, Saethre-Chotzen syndromes) is critically dependent on the successful advancement of the midface with a Le Fort III procedure. The purpose of this retrospective clinical outcome study was to evaluate a new technique for distracting the Le Fort III procedure and to compare its results in growing children with those of the sta…	Fearon, J A Comparative Study Journal Article United States 2001/05/25 Plast Reconstr Surg. 2001 Apr 15;107(5):1091-103; discussion 1104-6. doi: 10.1097/00006534-200104150-00001. | RAYYAN-INCLUSION: {"Pedro"=>"Excluded"} | RAYYAN-EXCLUSION-REASONS: wrong population	10.1097/00006534-200104150-00001	Cephalometry;Child;Craniofacial Dysostosis/diagnostic imaging/*surgery;*External Fixators;Female;Humans;Male;Maxilla/surgery;Osteogenesis, Distraction;Osteotomy, Le Fort/*methods;Tomography, X-Ray Computed;Osteotomy
rayyan-636940546	Simultaneous correction of bilateral temporomandibular joint ankylosis with mandibular micrognathia using internal distraction osteogenesis and 3-dimensional craniomaxillofacial models	2010	3		J Oral Maxillofac Surg	0278-2391	68	3	571-7	Feiyun, P. and Wei, L. and Jun, C. and Xin, X. and Zhuojin, S. and Fengguo, Y.		eng		Department of Oral and Maxillofacial Surgery, 2nd Affiliated Hospital, School of Medicine, Zhejiang University, Hangzhou, People's Republic of China.	PURPOSE: The present study evaluated the simultaneous correction of bilateral temporomandibular joint ankylosis with mandibular micrognathia using internal distraction osteogenesis (DO) with the help of a 3-dimensional craniomaxillofacial model technique. MATERIALS AND METHODS: A total of 16 patients (age 18 to 43 years) with bilateral temporomandibular joint ankylosis and mandibular micrognathia…	1531-5053 Feiyun, Ping Wei, Liu Jun, Chen Xin, Xu Zhuojin, Shi Fengguo, Yan Journal Article United States 2009/12/04 J Oral Maxillofac Surg. 2010 Mar;68(3):571-7. doi: 10.1016/j.joms.2009.07.022. Epub 2009 Dec 2. | RAYYAN-INCLUSION: {"Pedro"=>"Excluded"}	10.1016/j.joms.2009.07.022	Adolescent;Adult;Ankylosis/complications/*surgery;Arthroplasty/methods;Cephalometry;Computer Simulation;Female;Humans;Imaging, Three-Dimensional;Internal Fixators;Male;Mandible/abnormalities/*surgery;Micrognathism/etiology/*surgery;Models, Anatomic;Oral Surgical Procedures/*methods;Osteogenesis, Distraction/*instrumentation;Sleep Apnea, Obstructive/etiology/*surgery;Surgery, Computer-Assisted/*me…
rayyan-636940547	Effect of mandibular and tongue protrusion on upper airway size during wakefulness	1997	5		Am J Respir Crit Care Med	1073-449X (Print) 1073-449x	155	5	1748-54	Ferguson, K. A. and Love, L. L. and Ryan, C. F.		eng		Department of Medicine, University of British Columbia, Vancouver, Canada.	Oral appliances for the treatment of obstructive sleep apnea (OSA) produce either mandibular or tongue protrusion, and are thought to enlarge the upper airway (UA). We used videoendoscopy to measure UA cross-sectional area (CSA) and shape in the hypopharynx, oropharynx, and velopharynx during various stages of active mandibular and tongue protrusion during wakefulness in 10 patients with OSA and …	Ferguson, K A Love, L L Ryan, C F Journal Article Research Support, Non-U.S. Gov't United States 1997/05/01 Am J Respir Crit Care Med. 1997 May;155(5):1748-54. doi: 10.1164/ajrccm.155.5.9154887. | RAYYAN-INCLUSION: {"Pedro"=>"Excluded"}	10.1164/ajrccm.155.5.9154887	Endoscopy;Humans;Mandible/*pathology;Obesity/complications/pathology;Pharynx/*pathology;Polysomnography;Sleep Apnea Syndromes/complications/*pathology/physiopathology;Supine Position;Tongue/*pathology;Wakefulness
rayyan-636940548	A short-term controlled trial of an adjustable oral appliance for the treatment of mild to moderate obstructive sleep apnoea	1997	4		Thorax	0040-6376 (Print) 0040-6376	52	4	362-8	Ferguson, K. A. and Ono, T. and Lowe, A. A. and al-Majed, S. and Love, L. L. and Fleetham, J. A.		eng		Division of Respiratory Medicine, University of British Columbia, Vancouver, Canada.	BACKGROUND: Although oral appliances are effective in some patients with obstructive sleep apnoea (OSA), they are not universally effective. A novel anterior mandibular positioner (AMP) has been developed with an adjustable hinge that allows progressive advancement of the mandible. The objective of this prospective crossover study was to compare efficacy, side effects, patient compliance, and pre…	1468-3296 Ferguson, K A Ono, T Lowe, A A al-Majed, S Love, L L Fleetham, J A Clinical Trial Controlled Clinical Trial Journal Article Research Support, Non-U.S. Gov't England 1997/04/01 Thorax. 1997 Apr;52(4):362-8. doi: 10.1136/thx.52.4.362. | RAYYAN-INCLUSION: {"Pedro"=>"Excluded"}	10.1136/thx.52.4.362	Adult;Cephalometry;Cross-Over Studies;Female;Humans;Male;Orthodontic Appliances/*adverse effects;Patient Compliance;Patient Satisfaction;Polysomnography;Positive-Pressure Respiration/adverse effects;Prospective Studies;Severity of Illness Index;Sleep Apnea Syndromes/*therapy;Treatment Outcome;Sleep
rayyan-636940551	Lymphocyte-driven regional immunopathology in pneumonitis caused by impaired central immune tolerance	2019	6	5	Sci Transl Med	1946-6234 (Print) 1946-6234	11	495		Ferré, E. M. N. and Break, T. J. and Burbelo, P. D. and Allgäuer, M. and Kleiner, D. E. and Jin, D. and Xu, Z. and Folio, L. R. and Mollura, D. J. and Swamydas, M. and Gu, W. and Hunsberger, S. and Lee, C. R. and Bondici, A. and Hoffman, K. W. and Lim, J. K. and Dobbs, K. and Niemela, J. E. and Fleisher, T. A. and Hsu, A. P. and Snow, L. N. and Darnell, D. N. and Ojaimi, S. and Cooper, M. A. and …		eng		Fungal Pathogenesis Section, LCIM, National Institute of Allergy and Infectious Diseases (NIAID), National Institutes of Health (NIH), Bethesda, MD 20892, USA. Dental Clinical Research Core, National Institute of Dental and Craniofacial Research (NIDCR), NIH, Bethesda, MD 20892, USA. Laboratory of Pathology, Center for Cancer Research, NCI, NIH, Bethesda, MD 20892, USA. Institute of Pathology, Un…	Autoimmune polyendocrinopathy-candidiasis-ectodermal dystrophy (APECED), a monogenic disorder caused by AIRE mutations, presents with several autoimmune diseases. Among these, endocrine organ failure is widely recognized, but the prevalence, immunopathogenesis, and treatment of non-endocrine manifestations such as pneumonitis remain poorly characterized. We enrolled 50 patients with APECED in a p…	1946-6242 Ferré, Elise M N Orcid: 0000-0002-3285-7768 Break, Timothy J Burbelo, Peter D Orcid: 0000-0003-1717-048x Allgäuer, Michael Orcid: 0000-0003-4518-7887 Kleiner, David E Orcid: 0000-0003-3442-4453 Jin, Dakai Orcid: 0000-0002-4806-2943 Xu, Ziyue Orcid: 0000-0002-5728-6869 Folio, Les R Orcid: 0000-0003-2655-7483 Mollura, Daniel J Swamydas, Muthulekha Orcid: 0000-0002-8665-7016 Gu, Wenjuan Hu…	10.1126/scitranslmed.aav5597	Adolescent;Adult;Autoantibodies/immunology;Autoimmune Diseases/*immunology/metabolism/*pathology;Autoimmunity/*physiology;B-Lymphocytes/immunology/metabolism;Child;Child, Preschool;Female;Humans;Infant;Infant, Newborn;Lymphocytes/*immunology/metabolism;Male;Middle Aged;Pneumonia/*immunology/metabolism/*pathology;Prospective Studies;T-Lymphocytes/immunology/metabolism;Young Adult;Lymphocytes
rayyan-636940552	Current trends in the treatment of obstructive sleep apnea	2007	10		J Oral Maxillofac Surg	0278-2391 (Print) 0278-2391	65	10	2056-68	Fleisher, K. E. and Krieger, A. C.		eng		Department of Oral and Maxillofacial Surgery, New York University College of Dentistry, New York University Medical Center, and Bellevue Hospital Center, New York, NY, USA.	Obstructive sleep apnea (OSA) is a condition of partial or complete upper airway obstruction leading to increased resistance to airflow and potential cessation of breathing during sleep. Effective treatment of OSA is challenging and there has been greater recognition by the medical and dental disciplines. By understanding the rationale, indications, benefits, risks and success of the various trea…	Fleisher, Kenneth E Krieger, Ana C Journal Article Review United States 2007/09/22 J Oral Maxillofac Surg. 2007 Oct;65(10):2056-68. doi: 10.1016/j.joms.2006.11.058. | RAYYAN-INCLUSION: {"Pedro"=>"Excluded"}	10.1016/j.joms.2006.11.058	Cephalometry;*Continuous Positive Airway Pressure;Humans;*Orthodontic Appliances, Removable;Patient Care Planning;Polysomnography;Plastic Surgery Procedures/*trends;Risk Assessment;Sleep Apnea, Obstructive/diagnosis/physiopathology/*therapy;Sleep Apnea Syndromes;Sleep Apnea, Obstructive;Apnea
rayyan-636940553	Effect of a Mandibular Advancement Device on the Upper Airway in a Patient With Obstructive Sleep Apnea	2020	1		J Craniofac Surg	1049-2275	31	1	e32-e35	Flores-Orozco, E. I. and Tiznado-Orozco, G. E. and Díaz-Peña, R. and Orozco, E. I. F. and Galletti, C. and Gazia, F. and Galletti, F.		eng		Department of Prosthodontics, Faculty of Dentistry, Autonomous University of Nayarit, Tepic, Mexico. Department of Restorative Dentistry, Endodontic Division, São Paulo State University (UNESP), São José dos Campos, Brazil. Comprehensive Dentistry Department, Faculty of Dentistry, Universitat de Barcelona, L'Hospitalet de Llobregat (Barcelona), Catalonia, Spain. Department of Adult and Developmen…	The authors present a case of a 33-year-old male patient with obstructive sleep apnea syndrome who was treated with a mandibular advancement device with excellent results. The aim of this study is to underline the importance of new instruments that allow evaluating the upper airway with greater precision, such as cone beam tomography. Given the diagnosis and treatment, the upper airway was assess…	1536-3732 Flores-Orozco, Elan Ignacio Tiznado-Orozco, Gaby Esthela Díaz-Peña, Rogelio Orozco, Esteban Isaí Flores Galletti, Cosimo Gazia, Francesco Galletti, Francesco Case Reports Journal Article United States 2019/08/27 J Craniofac Surg. 2020 Jan/Feb;31(1):e32-e35. doi: 10.1097/SCS.0000000000005838. | RAYYAN-INCLUSION: {"Pedro"=>"Excluded"}	10.1097/scs.0000000000005838	Adult;Cone-Beam Computed Tomography;Humans;Larynx/*diagnostic imaging;Male;Mandibular Advancement;Nose/*diagnostic imaging;*Occlusal Splints;Sleep Apnea, Obstructive/physiopathology/*therapy;Sleep Apnea Syndromes;Sleep Apnea, Obstructive;Apnea
rayyan-636940554	A mandibular protruding device in obstructive sleep apnea and snoring	2003			Swed Dent J Suppl	0348-6672 (Print) 0348-6672		163	1-49	Fransson, A.		eng		Department of Stomatognathic Physiology, Faculty of Odontology, The Sahlgrenska Academy at Göteborg University, Sweden.	The overall purpose behind treatment in sleep-breathing disorders is to ease breathing and thereby reduce the risk of morbidity. The mandibular protruding device (MPD) is one method of treating both obstructive sleep apnea (OSA) and snoring. The aims of the studies were to study MPD users after 2 years and evaluate the following aspects of the MPD: subjective and objective effects on sleep, influ…	Fransson, Anette Clinical Trial Journal Article Research Support, Non-U.S. Gov't Review Sweden 2004/01/10 Swed Dent J Suppl. 2003;(163):1-49. | RAYYAN-INCLUSION: {"Pedro"=>"Maybe"}		Adult;Aged;Female;Humans;Male;Mandibular Advancement/*instrumentation;Middle Aged;*Occlusal Splints/adverse effects;Open Bite/etiology;Oxygen/blood;Palate, Soft/anatomy & histology;Pharynx/anatomy & histology;Posture;Prospective Studies;Sleep Apnea, Obstructive/*therapy;Snoring/*therapy;Temporomandibular Joint Dysfunction Syndrome/etiology;Snoring;Sleep Apnea, Obstructive;Sleep Apnea Syndromes
rayyan-636940556	The effect of posture and a mandibular protruding device on pharyngeal dimensions: a cephalometric study	2002	6		Sleep Breath	1520-9512 (Print) 1520-9512	6	2	55-68	Fransson, A. M. and Svenson, B. A. and Isacsson, G.		eng		Department of Stomatognathic Physiology, Postgraduate Dental Education Center, Orebro, Sweden. anette.fransson@orebroll.se	The objectives were to evaluate the impact of body posture on cephalometric measures and the level and the extent to which treatment with a mandibular protruding device (MPD) affects pharyngeal width. The study was composed of 77 patients: 50 were diagnosed with obstructive sleep apnea (OSA) and 27 snored. After each patient underwent a baseline medical (including a somnographic registration), de…	Fransson, Anette M C Svenson, Björn A H Isacsson, Göran Journal Article Research Support, Non-U.S. Gov't Validation Study Germany 2002/06/21 Sleep Breath. 2002 Jun;6(2):55-68. doi: 10.1007/s11325-002-0055-7. | RAYYAN-INCLUSION: {"Pedro"=>"Excluded"}	10.1007/s11325-002-0055-7	Adult;Aged;Cephalometry/*instrumentation;Female;Humans;Male;Mandibular Advancement/*methods;Middle Aged;Pharynx/diagnostic imaging/physiopathology;*Posture;Radiography;Reproducibility of Results;Sleep Apnea, Obstructive/physiopathology/*therapy;Posture
rayyan-636940562	Surgery of the palate and oropharynx	2007	8		Otolaryngol Clin North Am	0030-6665 (Print) 0030-6665	40	4	829-43	Friedman, M. and Schalch, P.		eng		Section of Head and Neck Surgery, Department of Otolaryngology and Bronchoesophagology, Rush-Presbyterian-St. Luke's Medical Center, 30 North Michigan Avenue, Suite 1107, Chicago, IL 60657, USA. hednnek@aol.com	Progress in successful surgical treatment of the obstructive sleep apnea/hypopnea syndrome (OSAHS) has been based on adjunctive treatment of the hypopharynx. Still the palate and oropharynx are the major areas of intervention, and certainly the most commonly operated upon. To ensure a successful outcome, appropriate surgical candidates must be identified. The authors present a method of clinical …	Friedman, Michael Schalch, Paul Comparative Study Journal Article Review United States 2007/07/04 Otolaryngol Clin North Am. 2007 Aug;40(4):829-43. doi: 10.1016/j.otc.2007.04.010. | RAYYAN-INCLUSION: {"Pedro"=>"Excluded"}	10.1016/j.otc.2007.04.010	Cephalometry;Humans;Oropharynx/*surgery;Outcome and Process Assessment, Health Care;Palate, Hard/*surgery;Palate, Soft/*surgery;Polysomnography;Prostheses and Implants;Sleep Apnea, Obstructive/classification/diagnosis/*surgery;Palate
rayyan-636940564	Do oral appliances enlarge the airway in patients with obstructive sleep apnoea? A prospective computerized tomographic study	2000	4		Eur J Orthod	0141-5387 (Print) 0141-5387	22	2	159-68	Gale, D. J. and Sawyer, R. H. and Woodcock, A. and Stone, P. and Thompson, R. and O'Brien, K.		eng		Department of Orthodontics, Countess of Chester Hospital, UK.	This study evaluated the effect of an anterior mandibular positioning appliance (AMPA) on minimum pharyngeal cross-sectional area (MPCSA) in 32 conscious supine obstructive sleep apnoea (OSA) subjects. The change in MPCSA was measured using low dose computerized tomography, with and without an AMPA in situ. The results showed that the mean presenting respiratory disturbance index (RDI) was 26.6 e…	Gale, D J Sawyer, R H Woodcock, A Stone, P Thompson, R O'Brien, K Comparative Study Journal Article England 2000/05/24 Eur J Orthod. 2000 Apr;22(2):159-68. doi: 10.1093/ejo/22.2.159. | RAYYAN-INCLUSION: {"Pedro"=>"Excluded"}	10.1093/ejo/22.2.159	Adult;Aged;Anatomy, Cross-Sectional;Body Mass Index;Cephalometry;Cross-Over Studies;Female;Humans;Male;Mandible/diagnostic imaging;Middle Aged;*Orthodontic Appliances;Pharynx/*diagnostic imaging;Polysomnography;Prospective Studies;Pulmonary Ventilation/physiology;Reproducibility of Results;Sleep Apnea Syndromes/diagnostic imaging/physiopathology/*therapy;Supine Position;*Tomography, X-Ray Computed
rayyan-636940567	Symphyseal distraction in the context of orthodontic treatment: a series of 35 cases	2015	3		Int Orthod	1761-7727	13	1	81-95	Garreau, É and Wojcik, T. and Rakotomalala, H. and Raoul, G. and Ferri, J.		eng		Département Universitaire de Chirurgie Maxillofaciale et Stomatologie, Hôpital Roger-Salengro, CHU de Lille, rue Émile-Laine, 59037 Lille, France Association Internationale de Médecine Orale et Maxillofaciale, 7bis, rue de la Créativité, 59650 Villeneuve-d'Ascq, France. Electronic address: emilie.garreau@gmail.com. Département Universitaire de Chirurgie Maxillofaciale et Stomatologie, Hôpital Rog…	INTRODUCTION: Use of symphyseal distraction osteogenesis to treat a mandibular bone deficit with tooth-jaw discrepancy due to lack of space makes it possible to avoid the risks associated with the techniques usually envisaged (stripping, labioversion of incisors, extractions). PATIENTS AND METHOD: This retrospective study presents the symphyseal distraction technique used in the maxillofacial sur…	1879-680x Garreau, Émilie Wojcik, Thomas Rakotomalala, Hervey Raoul, Gwenaël Ferri, Joël Journal Article France 2015/02/24 Int Orthod. 2015 Mar;13(1):81-95. doi: 10.1016/j.ortho.2014.12.003. Epub 2015 Feb 19. | RAYYAN-INCLUSION: {"Pedro"=>"Excluded"}	10.1016/j.ortho.2014.12.003	Adolescent;Adult;Cephalometry/methods;Dental Arch/surgery;Dental Occlusion;Female;Follow-Up Studies;Gingivitis/etiology;Humans;Male;Malocclusion/*surgery;Malocclusion, Angle Class II/surgery;Mandible/pathology/*surgery;Mandibular Advancement/methods;Mandibular Osteotomy/methods;Middle Aged;*Orthodontics, Corrective;Osteogenesis, Distraction/instrumentation/*methods;Patient Care Planning;Patient C…
rayyan-636940568	Correlation between short-time and whole-night obstruction level tests for patients with obstructive sleep apnea	2021	1		Scientific Reports	2045-2322	11	1		Kim, J. W. and Ahn, J. C. and Choi, Y. S. and Rhee, C. S. and Jung, H. J.	<Go to ISI>://WOS:000609782400030				Identification of obstructive level is crucial for successful surgical outcomes in patients with obstructive sleep apnea (OSA). Unfortunately, most of the dynamic airway evaluations are performed for a short duration under drug-induced sleep; therefore, it is uncertain whether they represent airway events that occur during a whole night of sleep. This study was aimed to evaluate the correlation b…	Kim, Jeong-Whun Ahn, Jae-Cheul Choi, Young-Seok Rhee, Chae-Seo Jung, Hahn Jin | RAYYAN-INCLUSION: {"Pedro"=>"Excluded"}	10.1038/s41598-020-80825-w	Sleep Apnea Syndromes;Sleep Apnea, Obstructive;Apnea
rayyan-636940569	How has our interest in the airway changed over 100 years?	2015	11		American Journal of Orthodontics and Dentofacial Orthopedics	0889-5406	148	5	740-747	Kim, K. B.	<Go to ISI>://WOS:000366200800014				Since the beginning of our specialty, our understanding of the link between function and facial growth and development has progressively improved. Today, we know that children with sleep-related breathing problems will often develop distinctive facial characteristics. In adults, sleep apnea can result in serious morbidity and mortality. Orthodontists can ask sleep-related questions in the health …	Kim, Ki Beom 1097-6752 | RAYYAN-INCLUSION: {"Pedro"=>"Excluded"} | RAYYAN-EXCLUSION-REASONS: wrong population	10.1016/j.ajodo.2015.08.002
rayyan-636940570	Influencing factors on the effect of mandibular advancement device in obstructive sleep apnea patients: analysis on cephalometric and polysomnographic parameters	2014	5		Sleep and Breathing	1520-9512	18	2	305-311	Kim, Y. K. and Kim, J. W. and Yoon, I. Y. and Rhee, C. S. and Lee, C. H. and Yun, P. Y.	<Go to ISI>://WOS:000335577900016				The purposes of this study were to evaluate clinical outcome of mandibular advancement device (MAD) for obstructive sleep apnea (OSA) patients and to estimate influencing factors on MAD effect. From the patients who were diagnosed as OSA by polysomnography at Seoul National University Bundang Hospital from January 2007 to February 2009, the patients who chose MAD as initial treatment option were …	Kim, Young-Kyun Kim, Jeong-Whun Yoon, In-Young Rhee, Chae Seo Lee, Chul Hee Yun, Pil-Young Yun, Pil-Young/D-5753-2012; Lee, Chul Hee/J-5609-2012 1522-1709 | RAYYAN-INCLUSION: {"Pedro"=>"Excluded"} | RAYYAN-EXCLUSION-REASONS: wrong outcome	10.1007/s11325-013-0885-5	Sleep Apnea Syndromes;Sleep Apnea, Obstructive
rayyan-636940571	Patient Phenotyping in OSA	2019	3		Current Otorhinolaryngology Reports		7	1	10-17	Kitipornchai, L. and Jones, A. and MacKay, S. G.	<Go to ISI>://WOS:000702478300002				Purpose of ReviewOSA treatment paradigms are evolving from a "one treatment for all" philosophy to personalised therapeutic options based on anatomical and physiological phenotypes. Understanding these different phenotypes will become vital for clinicians as OSA testing and treatment become more targeted.Recent FindingsPhenotyping of the pharynx and upper airway is vital to inform anatomical trea…	Kitipornchai, Leon Jones, Andrew MacKay, Stuart Grayson 2167-583x | RAYYAN-INCLUSION: {"Pedro"=>"Excluded"} | RAYYAN-EXCLUSION-REASONS: wrong study design	10.1007/s40136-019-00221-5	Phenotype
rayyan-636940572	Long-term side effects on the temporomandibular joints and oro-facial function in patients with obstructive sleep apnoea treated with a mandibular advancement device	2017	5		Journal of Oral Rehabilitation	0305-182X	44	5	354-362	Knappe, S. W. and Bakke, M. and Svanholt, P. and Petersson, A. and Sonnesen, L.	<Go to ISI>://WOS:000398851100004				Patients with obstructive sleep apnoea (OSA) in long-term treatment with a mandibular advancement device (MAD) to increase the upper airway space may develop changes in the temporomandibular joint (TMJ) and the oro-facial function due to the protruded jaw position during sleep. The aim was to investigate the influence of long-term MAD treatment on the TMJs, oro-facial function and occlusion. This…	Knappe, S. W. Bakke, M. Svanholt, P. Petersson, A. Sonnesen, L. Bakke, Merete/0000-0003-0398-6541; Sonnesen, Liselotte/0000-0003-0320-8096 1365-2842 | RAYYAN-INCLUSION: {"Pedro"=>"Excluded"}	10.1111/joor.12485
rayyan-636940573	Improved Apnea-Hypopnea Index and Lowest Oxygen Saturation After Maxillomandibular Advancement With or Without Counterclockwise Rotation in Patients With Obstructive Sleep Apnea: A Meta-Analysis	2015	4		Journal of Oral and Maxillofacial Surgery	0278-2391	73	4	719-726	Knudsen, T. B. and Laulund, A. S. and Ingerslev, J. and Homoe, P. and Pinholt, E. M.	<Go to ISI>://WOS:000351240100026				Purpose: This study investigated whether patients with obstructive sleep apnea (OSA) who undergo maxillomandibular advancement (MMA) with counterclockwise (CCW) rotation compared with those who undergo MMA without CCW rotation have better outcomes. Materials and Methods: This was a systematic review with meta-analysis. The Medline and Cochrane databases were searched for randomized controlled tri…	Knudsen, Thorkild B. Laulund, Anne S. Ingerslev, Janne Homoe, Preben Pinholt, Else M. Pinholt, Else Marie/0000-0002-4002-0095; Homoe, Preben/0000-0003-2877-3518 1531-5053 | RAYYAN-INCLUSION: {"Pedro"=>"Excluded"} | RAYYAN-EXCLUSION-REASONS: wrong study design	10.1016/j.joms.2014.08.006	Sleep Apnea Syndromes;Sleep Apnea, Obstructive;Rotation
rayyan-636940574	Effects of Rapid Maxillary Expansion on Upper Airway Volume in Growing Children: A Three- Dimensional Cone-Beam Computed Tomography Study	2023	1		Cureus Journal of Medical Science		15	1		Korayem, M. A.	<Go to ISI>://WOS:000945749100007				Background: Rapid maxillary expansion (RME) is a common orthodontic procedure that widens the maxillary arch to treat moderate to mild overcrowding and transverse skeletal and dental abnormalities. Orthodontic equipment applies lateral tension on posterior maxilla teeth or palate mucosa to the mid-palatal suture. The maxilla may grow transversely when force is applied at right angles to the mid-p…	Korayem, Mohammed A. 2168-8184 | RAYYAN-INCLUSION: {"Pedro"=>"Excluded"} | RAYYAN-EXCLUSION-REASONS: wrong population	10.7759/cureus.34274	Only Child;Child
rayyan-636940575	Occlusal Stabilization Splint Therapy in Orofacial Pain and Tension-Type Headache	2013			Neurobiology of Respiration	978-94-007-6627-3; 978-94-007-6626-6	788		181-188	Kostrzewa-Janicka, J. and Mierzwinska-Nastalska, E. and Rolski, D. and Szczyrek, P. and Pokorski, M.	<Go to ISI>://WOS:000333215200028				Studies suggest an association between orofacial pain, accompanying temporomandibular disorders of myogenous origin, and headache, especially its tension-type. The occlusal appliance therapy is one of the options for the treatment of orofacial pain due to masticatory muscles tenderness. The aim of the present study was to assess the effectiveness of occlusal stabilization splint therapy in myofas…	Kostrzewa-Janicka, J. Mierzwinska-Nastalska, E. Rolski, D. Szczyrek, P. Mierzwińska-Nastalska, Elzbieta/X-4406-2018 Mierzwińska-Nastalska, Elzbieta/0000-0002-4307-3758 0065-2598 | RAYYAN-INCLUSION: {"Pedro"=>"Excluded"}	10.1007/978-94-007-6627-3_27	Facial Pain;Tension-Type Headache
rayyan-636940576	Drug induced sleep endoscopy: its role in evaluation of the upper airway obstruction and patient selection for surgical and nonsurgical treatment	2018	1		Journal of Thoracic Disease	2072-1439	10		S40-S47	Kotecha, B. and De Vito, A.	<Go to ISI>://WOS:000427726300005				Sleep related breathing disorders cause obstruction of the upper airway which can be alleviated by continuous positive airway pressure (CPAP) therapy, oral devices or surgical intervention. Non-surgical treatment modalities are not always accepted by patients and in order to attain successful surgical outcomes, evaluation of the upper airway is necessary to carefully select the patients who would…	Kotecha, Bhik De Vito, Andrea 3rd International Conference on Clinical Update Sleep Feb 23, 2018 Royal Coll Phys, London, ENGLAND De Vito, Andrea/I-1311-2019 De Vito, Andrea/0000-0002-9802-7716 2077-6624 1 | RAYYAN-INCLUSION: {"Pedro"=>"Excluded"} | RAYYAN-EXCLUSION-REASONS: wrong study design	10.21037/jtd.2017.10.32	Patient Selection
rayyan-636940577	The role of sleep endoscopy in oral appliance therapy for obstructive sleep apnea	2021	4		Auris Nasus Larynx	0385-8146	48	2	255-260	Koutsourelakis, I. and Kontovazainitis, G. and Lamprou, K. and Gogou, E. and Samartzi, E. and Tzakis, M.	<Go to ISI>://WOS:000672318700012				Objective: Although oral appliance therapy is considered a validated treatment for obstructive sleep apnea, its therapeutic success varies significantly among patients. Drug-induced sleep endoscopy is often employed in order to identify candidates for upper airway surgery; however, it remains unknown whether its findings can be associated with success of oral appliance therapy. This study tested …	Koutsourelakis, Ioannis Kontovazainitis, George Lamprou, Kallirroi Gogou, Evgenia Samartzi, Eliana Tzakis, Michalis Lamprou, Kallirroi/HMV-0893-2023 Koutsourelakis, Ioannis/0000-0002-0626-9006 1879-1476 | RAYYAN-INCLUSION: {"Pedro"=>"Maybe"}	10.1016/j.anl.2020.08.015	Sleep Apnea Syndromes;Sleep Apnea, Obstructive
rayyan-636940579	Dentoskeletal sequellae after wearing of a mandibular advancement device in an OSAHS setting	2017	6		International Orthodontics	1761-7227	15	2	251-262	Laborde, A. and Tison, C. and Drumez, E. and Garreau, E. and Ferri, J. and Raoul, G.	<Go to ISI>://WOS:000405941400008				Mandibular advancement devices (MAD) are recommended in certain cases for the treatment of obstructive sleep apnea and hypopnea syndrome (OSAHS). The aim of this study was to make a retrospective investigation into the dental and skeletal effects in patients suffering from OSAHS after wearing an MAD, and according to the type of device, rigid or semi-rigid. Cephalometric criteria on lateral cepha…	Laborde, Amelie Tison, Cyrille Drumez, Elodie Garreau, Emilie Ferri, Joel Raoul, Gwenael Drumez, Elodie/G-6855-2016 Drumez, Elodie/0000-0003-4103-236X; Raoul, Gwenael/0000-0002-0925-4838 1879-680x | RAYYAN-INCLUSION: {"Pedro"=>"Excluded"}	10.1016/j.ortho.2017.03.015	Sleep Apnea, Obstructive
rayyan-636940580	Obstructive sleep apnoea in Asia	2007	1		International Journal of Tuberculosis and Lung Disease	1027-3719	11	1	2-11	Lam, B. and Lam, D. C. L. and Ip, M. S. M.	<Go to ISI>://WOS:000243146500001				Obstructive sleep apnoea (OSA) syndrome is the commonest sleep-related breathing disorder worldwide. In Asia, the prevalence of symptomatic OSA in middle-aged men and women is 4.1-7.5% and 2.1-3.2%, respectively. These prevalence rates are similar to those reported in Caucasian populations. Obesity, an established major risk factor for OSA, is less common among Asians, and the reported values of …	Lam, B. Lam, D. C. L. Ip, M. S. M. Lam, David/E-9868-2010; Lam, David/AAI-3657-2020; Ip, Mary Sau Man/C-4284-2009 Ip, Mary Sau Man/0000-0002-8692-6933 1815-7920 | RAYYAN-INCLUSION: {"Pedro"=>"Excluded"}		Asia
rayyan-636940581	The efficacy of oral appliances in the treatment of severe obstructive sleep apnea	2011	5		Sleep and Breathing	1520-9512	15	2	195-201	Lam, B. and Sam, K. and Lam, J. C. M. and Lai, A. Y. K. and Lam, C. L. and Ip, M. S. M.	<Go to ISI>://WOS:000290939000007				The purpose of this study is to evaluate the efficacy of oral appliance (OA) treatment for subjects with severe obstructive sleep apnea (OSA) and to determine the dental parameters associated with treatment outcomes. This study uses a prospective longitudinal design. Consecutive Chinese subjects with severe OSA who refused continuous positive airway pressure treatment were recruited. Their dental…	Lam, Bing Sam, Kim Lam, Jamie C. M. Lai, Agnes Y. K. Lam, Chi-Leung Ip, Mary S. M. ; Ip, Mary Sau Man/C-4284-2009; /E-9868-2010 LAI, Agnes Yuen Kwan/0000-0002-7321-2632; Ip, Mary Sau Man/0000-0002-8692-6933; /0000-0002-0004-2660 1522-1709 | RAYYAN-INCLUSION: {"Pedro"=>"Excluded"}	10.1007/s11325-011-0496-y	Sleep Apnea Syndromes;Sleep Apnea, Obstructive
rayyan-636940582	The predictive value of drug-induced sleep endoscopy for CPAP titration in OSA patients	2018	12		Sleep and Breathing	1520-9512	22	4	949-954	Lan, M. C. and Hsu, Y. B. and Lan, M. Y. and Huang, Y. C. and Kao, M. C. and Huang, T. T. and Chiu, T. J. and Yang, M. C.	<Go to ISI>://WOS:000452078700008				Purpose The aim of this study was to identify possible upper airway obstructions causing a higher continuous positive airway pressure (CPAP) titration level, utilizing drug-induced sleep endoscopy (DISE). Methods A total of 76 patients with obstructive sleep apnea (OSA) underwent CPAP titration and DISE. DISE findings were recorded using the VOTE classification system. Polysomnographic (PSG) data…	Lan, Ming-Chin Hsu, Yen-Bin Lan, Ming-Ying Huang, Yun-Chen Kao, Ming-Chang Huang, Tung-Tsun Chiu, Tsan-Jen Yang, Mei-Chen Lan, Ming-Chin/AAA-1325-2020; Kao, Ming-Chang/HGA-5761-2022 Lan, Ming-Chin/0000-0002-9979-3260; Kao, Ming-Chang/0000-0003-3639-5318; Yang, Mei-Chen/0000-0002-6503-5189 1522-1709 | RAYYAN-INCLUSION: {"Pedro"=>"Excluded"}	10.1007/s11325-017-1600-8
rayyan-636940583	Modelling the Upper Airways of Mandibular Advancement Surgery: A Systematic Review	2023	1		Mathematics		11	1		Latif, M. F. A. and Ghazali, N. N. N. and Abdullah, M. F. and Ibrahim, N. B. and Razi, R. M. and Badruddin, I. A. and Kamangar, S. and Hussien, M. and Ahammad, N. A. and Khan, A.	<Go to ISI>://WOS:000909190500001				Obstructive sleep apnea syndrome is a conceivably hazardous ailment. Most end up with non-reversible surgical techniques, such as the maxillomandibular advancement (MMA) procedure. MMA is an amazingly obtrusive treatment, regularly connected to complexities and facial change. Computational fluid dynamic (CFD) is broadly utilized as an instrument to comprehend the stream system inside the human up…	Latif, Mohd Faruq Abdul Ghazali, Nik Nazri Nik Abdullah, M. F. Ibrahim, Norliza Binti Razi, Roziana M. Badruddin, Irfan Anjum Kamangar, Sarfaraz Hussien, Mohamed Ahammad, N. Ameer Khan, Azeem dessokey, mohamed hussien/GQH-3025-2022; mohd razi, roziana/G-4994-2011; NIK GHAZALI, NIK NAZRI/B-9246-2010; AHAMMAD, N. AMEER/ABB-7120-2020; Abdullah, Mohd Faizal/ABH-3388-2021; Abdul Latif, Mohd Faruq/E-79…	10.3390/math11010219
rayyan-636940584	A review on drug-induced sedation endoscopy - Technique, grading systems and controversies	2018	10		Sleep Medicine Reviews	1087-0792	41		141-148	Lechner, M. and Wilkins, D. and Kotecha, B.	<Go to ISI>://WOS:000443990200011				Sleep disordered breathing (SDB) comprises a spectrum of disorders, ranging from simple snoring to severe obstructive sleep apnoea (OSA), with a significant burden to health care systems in high income countries. If left untreated, OSA has significant cumulative, long-term health consequences. In the 1990s drug induced sedation endoscopy (DISE) has been developed to become a primary tool in the d…	Lechner, Matt Wilkins, Dominic Kotecha, Bhik 1532-2955 | RAYYAN-INCLUSION: {"Pedro"=>"Excluded"}	10.1016/j.smrv.2018.02.001
rayyan-636940585	Determinants of Treatment Outcome After Use of the Mandibular Advancement Device in Patients With Obstructive Sleep Apnea	2010	7		Archives of Otolaryngology-Head & Neck Surgery	0886-4470	136	7	677-681	Lee, C. H. and Kim, J. W. and Lee, H. J. and Seo, B. S. and Yun, P. Y. and Kim, D. Y. and Yoon, I. Y. and Rhee, C. S. and Park, J. W. and Mo, J. H.	<Go to ISI>://WOS:000279926300005				Objective: To determine the predictors affecting treatment outcome after application of the mandibular advancement device (MAD). Design: Retrospective analysis. Setting: Tertiary care university hospital. Patients: A total of 76 patients (68 men and 8 women) who were treated with the MAD for obstructive sleep apnea (OSA) were included from September 2005 through August 2008. All the subjects unde…	Lee, Chul Hee Kim, Jeong-Whun Lee, Hyun Jong Seo, Beam Seok Yun, Pit-Young Kim, Dong-Young Yoon, In-Young Rhee, Chae Sea Park, Jong-Wan Mo, Ji-Hun Yun, Pil-Young/D-5753-2012; Rhee, Chae-Seo/D-5904-2012; Kim, Dong-Young/J-2737-2012; Yoon, In-Young/J-5562-2012; Park, Jong-Wan/J-2758-2012; Lee, Chul Hee/J-5609-2012; KIM, JEONG- WHUN/D-6593-2012; Mo, Ji-Hun/E-5586-2011 Mo, Ji-Hun/0000-0003-1331-364X …	10.1001/archoto.2010.106	Sleep Apnea Syndromes;Sleep Apnea, Obstructive
rayyan-636940587	Risk factors for the efficacy of oral appliance for treating obstructive sleep apnea: A preliminary study	2018	11		Cranio-the Journal of Craniomandibular & Sleep Practice	0886-9634	36	6	352-359	Lee, G. S. and Kim, H. K. and Kim, M. E.	<Go to ISI>://WOS:000447561900003				Objective: To identify potential risk factors of response to oral appliance in patients with obstructive sleep apnea (OSA). Methods: Fifteen OSA patients were enrolled. Clinical characteristics, cephalometric measurements, and the results of home sleep testing were retrospectively obtained at baseline, and a sleep test was done again at the end of treatment. Results: Twelve subjects were responde…	Lee, Geun-Shin Kim, Hye-Kyoung Kim, Mee-Eun Kim, Hye Kyoung/GQB-4102-2022 2151-0903 | RAYYAN-INCLUSION: {"Pedro"=>"Excluded"} | RAYYAN-EXCLUSION-REASONS: wrong outcome	10.1080/08869634.2017.1398285	Risk Factors;Sleep Apnea Syndromes;Sleep Apnea, Obstructive
rayyan-636940588	Biomechanical effect of mandibular advancement device with different protrusion positions for treatment of obstructive sleep apnoea on tooth and facial bone: A finite element study	2018	12		Journal of Oral Rehabilitation	0305-182X	45	12	948-958	Lee, J. S. and Choi, H. I. and Lee, H. and Ahn, S. J. and Noh, G.	<Go to ISI>://WOS:000449693300006				Background The mandibular advancement device (MAD) is widely used for obstructive sleep apnoea (OSA) treatment, and several studies have demonstrated its effectiveness. However, no comprehensive studies have yet examined the biomechanical safety of the MAD. Objectives The objective of this study was to analyse the biomechanical effect of different protrusion positions of a MAD on the teeth and fa…	Lee, Ji-Soo Choi, Hye-In Lee, Hyeonjong Ahn, Su-Jin Noh, Gunwoo Lee, Hyeonjong/J-1209-2016; Lee, Hyeonjong/HDM-6492-2022 Lee, Hyeonjong/0000-0002-1669-2975; Lee, Hyeonjong/0000-0002-1669-2975; Noh, Gunwoo/0000-0003-4817-7932 1365-2842 | RAYYAN-INCLUSION: {"Pedro"=>"Excluded"}	10.1111/joor.12709
rayyan-636940589	CBCT Evaluation of the Upper Airway Morphological Changes in Growing Patients of Class II Division 1 Malocclusion with Mandibular Retrusion Using Twin Block Appliance: A Comparative Research	2014	4		Plos One	1932-6203	9	4		Li, L. and Liu, H. and Cheng, H. J. and Han, Y. Z. and Wang, C. L. and Chen, Y. and Song, J. L. and Liu, D. X.	<Go to ISI>://WOS:000334107500139				Objective: The purpose of this study was to evaluate the morphological changes of upper airway after Twin Block (TB) treatment in growing patients with Class II division 1 malocclusion and mandibular retrusion compared with untreated Class II patients by cone beam computed tomography (CBCT). Materials and Methods: Thirty growing patients who have completed TB treatment were recruited into TB grou…	Li, Liang Liu, Hong Cheng, Huijuan Han, Yanzhao Wang, Chunling Chen, Yu Song, Jinlin Liu, Dongxu Wang, Wenjun/GPP-3970-2022; Liu, Hong/D-7288-2019; Wang, Jin/GYA-2019-2022 Wang, Wenjun/0000-0003-1302-694X; Liu, Hong/0000-0003-1640-9620; | RAYYAN-INCLUSION: {"Pedro"=>"Excluded"}	10.1371/journal.pone.0094378	Retrognathia;Twins
rayyan-636940590	Efficacy of orthodontic treatment versus adenotonsillectomy in children with moderate obstructive sleep apnoea and mandibular retrognathia: study design and protocol for a non-inferiority randomised controlled trial	2022	4		Bmj Open	2044-6055	12	4		Li, Y. Y. and Lu, Y. and Li, X. and Zhao, L. M. and Guo, J. H. and Yu, L. M. and Feng, J. Q. and Li, B. and Li, X. Y. and Liu, Y. H.	<Go to ISI>://WOS:000788209000027				Introduction Orthodontic treatment and adenotonsillectomy (AT) are both conventional treatments for paediatric obstructive sleep apnoea (OSA). Each approach has distinct treatment advantages; however, there is currently a lack of solid evidence to support their efficacy comparison. We hypothesise that the objective effect of orthodontic treatment is not inferior to AT in children with moderate OS…	Li, Yuanyuan Lu, Yun Li, Xuan Zhao, Limin Guo, Jinghan Yu, Liming Feng, Jinqiu Li, Bing Li, Xiaoyan Liu, Yuehua feng, jin/ISS-3921-2023; Liming, Yu/Y-4291-2019; li, yuanyuan/GZA-4435-2022 Liu, Yuehua/0000-0003-3033-8873 | RAYYAN-INCLUSION: {"Pedro"=>"Excluded"} | RAYYAN-EXCLUSION-REASONS: wrong population	10.1136/bmjopen-2021-055964	Retrognathia;Only Child;Child
rayyan-636940591	The preliminary results of the differences in craniofacial and airway morphology between preterm and full-term children with obstructive sleep apnea	2017	9		Journal of Dental Sciences	1991-7902	12	3	253-260	Lian, Y. C. and Huang, Y. S. and Guilleminault, C. and Chen, K. T. and Hervy-Auboiron, M. and Chuang, L. C. and Tsai, A. I.	<Go to ISI>://WOS:000423451400009				Background/purpose: The prematurely born and obstructive sleep apnea (OSA) could affect craniofacial and airway growth. The purpose of this study is to compare the differences in craniofacial and airway morphology between preterm and full-term children both with OSA problem. Materials and methods: The differences in craniofacial and airway morphology between preterm children and full-term childre…	Lian, Yun-Chia Huang, Yu-Shu Guilleminault, Christian Chen, Kuang-Tai Hervy-Auboiron, Michele Chuang, Li-Chuan Tsai, Aileen I. 2213-8862 | RAYYAN-INCLUSION: {"Pedro"=>"Excluded"} | RAYYAN-EXCLUSION-REASONS: wrong population	10.1016/j.jds.2017.03.005	Only Child;Sleep Apnea Syndromes;Child;Sleep Apnea, Obstructive;Apnea
rayyan-636940592	Upper Airway Surgery or Weight Control? Modified Drug-Induced Sleep Endoscopy for Obstructive Sleep Apnea	2023	5		Otolaryngology-Head and Neck Surgery	0194-5998				Lin, H. C. and Wang, C. H. and Kuo, T. B. J. and Yang, C. C. H. and Lee, J. C. and Chiu, F. S. and Chang, Y. and Jacobowitz, O. and Chu, C. M. and Hsu, Y. S.	<Go to ISI>://WOS:000990199100001				ObjectiveTo identify the value of head rotation in the supine position and oral appliance (OA) use in drug-induced sleep endoscopy (DISE). Study DesignEighty-three sleep apnea adults undergoing target-controlled infusion-DISE (TCI-DISE) were recruited from a tertiary academic medical center. SettingDuring DISE, 4 positions were utilized: supine position (position 1), head rotation (position 2), m…	Lin, Hung-Che Wang, Chih-Hung Kuo, Terry B. J. Yang, Cheryl C. H. Lee, Jih-Chin Chiu, Feng-Shiang Chang, Yi Jacobowitz, Ofer Chu, Chi-Ming Hsu, Ying-Shuo 1097-6817 | RAYYAN-INCLUSION: {"Pedro"=>"Excluded"} | RAYYAN-EXCLUSION-REASONS: wrong outcome	10.1002/ohn.364	Sleep Apnea Syndromes;Sleep Apnea, Obstructive;Sleep
rayyan-636940593	Upper Airway Flow Dynamics in Obstructive Sleep Apnea Patients with Various Apnea-Hypopnea Index	2022	7		Life-Basel		12	7		Lin, S. M. and Premaraj, T. S. and Gamage, P. T. and Dong, P. F. and Premaraj, S. and Gu, L. X.	<Go to ISI>://WOS:000831760800001				Background and aim: This study evaluates the upper airway flow characteristics, anatomical features and analyzes their correlations with AHI in patients with varied degrees of OSA severity seeking for discernments of the underlying pathophysiological profile. Materials and Methods: Patient-specific computational fluid dynamics models were reconstructed from high-resolution cone-beam computed tomo…	Lin, Shengmao Premaraj, Thyagaseely Sheela Gamage, Peshala T. Dong, Pengfei Premaraj, Sundaralingam Gu, Linxia ; gu, linxia/A-5645-2013 PREMARAJ, SUNDARALINGAM/0000-0002-3481-8770; gu, linxia/0000-0003-2637-0299; Gamage, Peshala/0000-0002-3317-4811 2075-1729 | RAYYAN-INCLUSION: {"Pedro"=>"Excluded"}	10.3390/life12071080	Sleep Apnea, Obstructive;Sleep Apnea Syndromes;Apnea
rayyan-636940595	Combining MAD and CPAP as an effective strategy for treating patients with severe sleep apnea intolerant to high-pressure PAP and unresponsive to MAD	2017	10		Plos One	1932-6203	12	10		Liu, H. W. and Chen, Y. J. and Lai, Y. C. and Huang, C. Y. and Huang, Y. L. and Lin, M. T. and Han, S. Y. and Chen, C. L. and Yu, C. J. and Lee, P. L.	<Go to ISI>://WOS:000413845400098				Introduction This study aimed to determine the effect of combining positive airway pressure (PAP) therapy and mandibular advancement device (MAD) in patients with severe obstructive sleep apnea (OSA) who were pressure intolerant for PAP and were unresponsive to MAD. Methods This retrospective study reviewed the medical records of severe OSA patients with apneahypopnea index (AHI) >= 30/hr who wer…	Liu, Hsiang-Wen Chen, Yunn-Jy Lai, Yi-Chun Huang, Ching-Yi Huang, Ya-Ling Lin, Ming-Tzer Han, Sung-Ying Chen, Chi-Ling Yu, Chong-Jen Lee, Pei-Lin Lee, Pei-Lin/L-5564-2019 Lee, Pei-Lin/0000-0002-6883-9502; Yu, Chong-Jen/0000-0001-5664-9392 | RAYYAN-INCLUSION: {"Pedro"=>"Excluded"}	10.1371/journal.pone.0187032	Sleep Apnea Syndromes;Sleep Apnea, Obstructive;Apnea
rayyan-636940596	Surgical Algorithm for Obstructive Sleep Apnea: An Update	2020	8		Clinical and Experimental Otorhinolaryngology	1976-8710	13	3	215-224	Liu, S. Y. C. and Riley, R. W. and Yu, M. S.	<Go to ISI>://WOS:000558640300003				Sleep surgery is part of a continuum of care for obstructive sleep apnea (OSA) that involves medical, pharmacologic, and behavioral therapy. Upper airway surgery for OSA can significantly improve stability by way of modulating the critical negative closing pressure. This is the same mechanism of action as positive airway pressure or oral appliance therapy. The updated surgical algorithm in this r…	Liu, Stanley Yung-Chuan Riley, Robert Wayne Yu, Myeong Sang Liu, Stanley Yung Chuan/AAE-6557-2020 Liu, Stanley Yung Chuan/0000-0001-6885-7885 2005-0720 | RAYYAN-INCLUSION: {"Pedro"=>"Excluded"} | RAYYAN-EXCLUSION-REASONS: wrong study design	10.21053/ceo.2020.01053	Algorithms;Sleep Apnea Syndromes;Sleep Apnea, Obstructive;Apnea
rayyan-636940597	Cephalometric and physiologic predictors of the efficacy of an adjustable oral appliance for treating obstructive sleep apnea	2001	12		American Journal of Orthodontics and Dentofacial Orthopedics	0889-5406	120	6	639-647	Liu, Y. H. and Lowe, A. A. and Fleetham, J. A. and Park, Y. C.	<Go to ISI>://WOS:000172906100010				The purpose of this study was to investigate whether any physiologic or cephalometric parameters could be used to predict the efficacy of an adjustable mandibular advancement appliance for treating obstructive sleep apnea (OSA). Forty-two male and 5 female patients with OSA were recruited on the basis of baseline polysomnography with a documented Apnea and Hypopnea Index (AHI) greater than 15 per…	Liu, YH Lowe, AA Fleetham, JA Park, YC | RAYYAN-INCLUSION: {"Pedro"=>"Excluded"}	10.1067/mod.2001.118782	Sleep Apnea Syndromes;Sleep Apnea, Obstructive
rayyan-636940598	Effects of a mandibular repositioner on obstructive sleep apnea	2000	9		American Journal of Orthodontics and Dentofacial Orthopedics	0889-5406	118	3	248-256	Liu, Y. H. and Zeng, X. L. and Fu, M. K. and Huang, X. Z. and Lowe, A. A.	<Go to ISI>://WOS:000089330200003				The purpose of this study was to investigate the effects of a mandibular repositioner on airway, sleep, and respiratory variables in patients with obstructive sleep apnea, Twenty-two patients selected for this study were confirmed with a diagnosis of obstructive sleep apnea based on initial nocturnal polysomnography, The patients were fitted with a mandibular repositioner designed to hold the man…	Liu, YH Zeng, XL Fu, MK Huang, XZ Lowe, AA | RAYYAN-INCLUSION: {"Pedro"=>"Excluded"}	10.1067/mod.2000.104831	Sleep Apnea Syndromes;Sleep Apnea, Obstructive;Apnea
rayyan-636940599	Treatment, airway and compliance effects of a titratable oral appliance	2000	6		Sleep	0161-8105	23		S172-S178	Lowe, A. A. and Sjöholm, T. T. and Ryan, C. F. and Fleetham, J. A. and Ferguson, K. A. and Remmers, J. E.	<Go to ISI>://WOS:000087868200020				Study Objectives: To measure the effects of a titratable anterior mandibular repositioner on airway size and Obstructive Sleep Apnea (OSA) and to evaluate its compliance. Design: Before and after insertion sleep studies were obtained in a total of 38 OSA patients of varying severity from three different sites. Covert compliance was measured by means of a newly-developed, miniaturized, temperature…	Lowe, AA Sjöholm, TT Ryan, CF Fleetham, JA Ferguson, KA Remmers, JE 3rd Symposium on Diagnosis and Treatment of Sleep Breathing Disorders Dec, 1998 Grenoble, france Amer Acad Sleep Med, Sleep Res Soc 4 | RAYYAN-INCLUSION: {"Pedro"=>"Excluded"} | RAYYAN-EXCLUSION-REASONS: wrong outcome
rayyan-636940600	An animal model of obstructive sleep apnoea-hypopnea syndrome corrected by mandibular advancement device	2015	6		European Journal of Orthodontics	0141-5387	37	3	284-289	Lu, H. Y. and Dong, F. S. and Liu, C. Y. and Wang, J. and Liu, Y. and Xiao, W.	<Go to ISI>://WOS:000357855200009				Objective: The aim of the study is to establish a stable animal model of obstructive sleep apnoea-hypopnea syndrome (OSAHS) and assess the effectiveness of a mandibular advancement device (MAD). Materials and methods: Eighteen 6-month-old male New Zealand white rabbits were randomized into three groups according to intervention: Group OSAHS, Group MAD, and a control group (n = 6 for each group). …	Lu, Hai-yan Dong, Fusheng Liu, Chun-yan Wang, Jie Liu, Ye Xiao, Wei 1460-2210 | RAYYAN-INCLUSION: {"Pedro"=>"Excluded"} | RAYYAN-EXCLUSION-REASONS: wrong population,wrong study design	10.1093/ejo/cju041	Animals;Animal Shells
rayyan-636940601	Efficacy and mechanism of mandibular advancement devices for persistent sleep apnea after surgery: a prospective study	2016	11		Journal of Otolaryngology-Head & Neck Surgery	1916-0216	45			Luo, H. P. and Tang, X. L. and Xiong, Y. P. and Meng, L. L. and Yi, H. L. and Yin, S. K.	<Go to ISI>://WOS:000386749000001				Background: To explore the feasibility, the efficacy, and the mechanism of mandibular advancement devices (MAD) in the treatment of persistent sleep apnea after surgery. Methods: Nineteen patients who failed uvulopalatopharyngoplasty (UPPP) or UPPP plus genioglossus advancement and hyoid myotomy (GAHM) were given a non-adjustable MAD for treatment. All patients had polysomnography (PSG) at least …	Luo, Huiping Tang, Xulan Xiong, Yuanping Meng, Lili Yi, Hongliang Yin, Shankai meng, li/HTQ-7341-2023; Xiong, Yuanping/GRJ-8094-2022; meng, li/GVT-2063-2022 Xiong, Yuanping/0000-0001-7317-0295; | RAYYAN-INCLUSION: {"Pedro"=>"Maybe"}	10.1186/s40463-016-0167-x	Sleep Apnea Syndromes;Prospective Studies;Sleep Apnea, Obstructive;Apnea
rayyan-636940602	Role of craniofacial phenotypes in the response to oral appliance therapy for obstructive sleep apnea	2023	4		Journal of Oral Rehabilitation	0305-182X	50	4	308-317	Ma, Y. Y. and Yu, M. and Gao, X. M.	<Go to ISI>://WOS:000920046300001				Background: Mandibular advancement device (MAD) is a good alternative for patients with obstructive sleep apnea (OSA). However, the treatment response varies amongst individuals. Objective: This study aimed to explore the role of craniofacial features in the response to MADs to improve prognostication and patient selection. Methods: The retrospective trial contained 42 males aged 41.5 +/- 9.0 yea…	Ma, Yanyan Yu, Min Gao, Xuemei MA, YAN/HHN-2912-2022; Yanyan, Ma/HPD-3799-2023 Yu, Min/0000-0001-7208-2197; Gao, Xuemei/0000-0001-5690-9385; Yanyan, Ma/0000-0003-2847-3726 1365-2842 | RAYYAN-INCLUSION: {"Pedro"=>"Maybe"}	10.1111/joor.13418	Phenotype;Sleep Apnea Syndromes;Sleep Apnea, Obstructive
rayyan-636940603	Maxillomandibular Advancement Surgery for Patients Who Are Refractory to Continuous Positive Airway Pressure: Are There Predictors of Success?	2017	2		Journal of Oral and Maxillofacial Surgery	0278-2391	75	2	363-370	Makovey, I. and Shelgikar, A. V. and Stanley, J. J. and Robinson, A. and Aronovich, S.	<Go to ISI>://WOS:000399221600030				Purpose: This pilot study was conducted to determine the effectiveness of maxillomandibular advancement (MMA) in the treatment of patients with moderate to severe obstructive sleep apnea (OSA). The predictive value of clinical, radiographic, and treatment-related variables also was investigated in relation to the success or failure of MMA as treatment for OSA. Materials and Methods: A retrospecti…	Makovey, Igor Shelgikar, Anita Valanju Stanley, Jeffrey J. Robinson, Adina Aronovich, Sharon Robinson, Adina/0000-0002-7586-6293; Stanley, Jeffrey/0000-0003-4462-3528 1531-5053 | RAYYAN-INCLUSION: {"Pedro"=>"Excluded"} | RAYYAN-EXCLUSION-REASONS: wrong outcome	10.1016/j.joms.2016.10.011	Continuous Positive Airway Pressure
rayyan-636940604	The role of masseter muscle EMG during DISE to predict the effectiveness of MAD: preliminary results	2016	12		Acta Otorhinolaryngologica Italica	0392-100X	36	6	486-489	Marchese, M. R. and Scarano, E. and Rizzotto, G. and Grippaudo, C. and Paludetti, G.	<Go to ISI>://WOS:000392920100006				The use of a mandibular advancement device (MAD) increases the activity of the temporo-mandibular (TM) complex and masseter (MM) muscles with the risk of reducing treatment compliance. Predictors of treatment outcome are of importance in selecting patients who might benefit from MAD without side effects. The role of mandibular advancement (MA) during drug-induced sleep endoscopy (DISE) is controv…	Marchese, M. R. Scarano, E. Rizzotto, G. Grippaudo, C. Paludetti, G. Marchese, Maria Raffaella/GNP-7812-2022 GRIPPAUDO, Cristina/0000-0002-9499-0556; Marchese, Maria Raffaella/0000-0003-0751-0882 1827-675x | RAYYAN-INCLUSION: {"Pedro"=>"Excluded"} | RAYYAN-EXCLUSION-REASONS: wrong outcome	10.14639/0392-100x-1474	Masseter Muscle
rayyan-636940605	Oral appliances for the treatment of obstructive sleep apnea in patients with low C-PAP compliance: a long-term case series	2014	10		Cranio-the Journal of Craniomandibular & Sleep Practice	0886-9634	32	4	254-259	Marchese-Ragona, R. and Manfredini, D. and Mion, M. and Vianello, A. and Staffieri, A. and Guarda-Nardini, L.	<Go to ISI>://WOS:000346161600003				Objectives: To assess the effectiveness of mandibular advancement devices (MADs) for the treatment of obstructive sleep apnea syndrome (OSAS) over a long-term follow-up in patients non-compliant with continuous positive airway pressure (CPAP) and to identify potential predictive factors of response to MADs. Methods: Fifteen OSAS patients were enrolled. Apnea-hypopnea index (AHI) and daytime sleep…	Marchese-Ragona, Rosario Manfredini, Daniele Mion, Marta Vianello, Andrea Staffieri, Alberto Guarda-Nardini, Luca Manfredini, Daniele/F-9979-2012; Vianello, Andrea/AHD-3398-2022; Vianello, Andrea/IZP-9702-2023 MARCHESE RAGONA, ROSARIO/0000-0001-6269-961X; GUARDA NARDINI, Luca/0000-0002-9561-0850; Manfredini, Daniele/0000-0002-4352-3085; Vianello, Andrea/0000-0002-8790-6029 2151-0903 | RAYYAN-INCL…	10.1179/2151090314y.0000000003	Sleep Apnea Syndromes;Sleep Apnea, Obstructive;Apnea
rayyan-636940606	Do Mandibular Advancement Devices Influence Patients' Snoring and Obstructive Sleep Apnea? A Cone-Beam Computed Tomography Analysis of the Upper Airway Volume	2015	9		Journal of Oral and Maxillofacial Surgery	0278-2391	73	9	1816-1826	Marcussen, L. and Henriksen, J. E. and Thygesen, T.	<Go to ISI>://WOS:000360017800029				Purpose: The upper airway volume is central to the development and treatment of snoring and obstructive sleep apnea, and mandibular advancement devices (MADs) have increasingly been used as an effective alternative to continuous positive airway pressure for these 2 conditions. We investigated the changes in breathing patterns and upper airway volume parameters measured on cone-beam computed tomog…	Marcussen, Lillian Henriksen, Jan Erik Thygesen, Torben Henriksen, Jan Erik/0000-0002-1908-7017 1531-5053 | RAYYAN-INCLUSION: {"Pedro"=>"Maybe"}	10.1016/j.joms.2015.02.023	Sleep Apnea Syndromes;Snoring;Sleep Apnea, Obstructive
rayyan-636940607	Mandibular morphology and the efficacy of a mandibular advancement device in patients with sleep apnoea	1998	10		European Journal of Oral Sciences	0909-8836	106	5	914-921	Marklund, M. and Franklin, K. A. and Stenlund, H. and Persson, M.	<Go to ISI>://WOS:000076333300003				The aim of the present study was to evaluate whether the outcome of treatment using an intraoral mandibular advancement device in patients with obstructive sleep apnoea is associated with the mandibular morphology. The effects of the device on apnoeas and sleep were evaluated in 32 men with obstructive sleep apnoea in continuous polysomnographic sleep recordings including body position, during on…	Marklund, M Franklin, KA Stenlund, H Persson, M Franklin, Karl/0000-0002-5306-1697 | RAYYAN-INCLUSION: {"Pedro"=>"Excluded"} | RAYYAN-EXCLUSION-REASONS: wrong outcome	10.1046/j.0909-8836.1998.eos106503.x	Sleep
rayyan-636940608	Structure and severity of pharyngeal obstruction determine oral appliance efficacy in sleep apnoea	2019	11		Journal of Physiology-London	0022-3751	597	22	5399-5410	Marques, M. and Genta, P. R. and Azarbarzin, A. and Taranto-Montemurro, L. and Messineo, L. and Hess, L. B. and Demko, G. and White, D. P. and Sands, S. A. and Wellman, A.	<Go to ISI>://WOS:000488342700001				Key points Some patients with obstructive sleep apnoea (OSA) respond well to oral appliance therapy, whereas others do not for reasons that are unclear. In the present study, we used gold-standard measurements to demonstrate that patients with a posteriorly-located tongue (natural sleep endoscopy) exhibit a preferential improvement in collapsibility (lowered critical closing pressure) with oral a…	Marques, Melania Genta, Pedro R. Azarbarzin, Ali Taranto-Montemurro, Luigi Messineo, Ludovico Hess, Lauren B. Demko, Gail White, David P. Sands, Scott A. Wellman, Andrew Montemurro, Luigi Taranto/C-2418-2017; Marques, Melania/AAG-1171-2020; Genta, Pedro/D-4411-2011; Messineo, Ludovico/W-2237-2019; Azarbarzin, Ali/AAH-8045-2021 Montemurro, Luigi Taranto/0000-0001-7080-0335; Marques, Melania/0000-0…	10.1113/jp278164
rayyan-636940609	How to Obtain an Orthodontic Virtual Patient through Superimposition of Three-Dimensional Data: A Systematic Review	2020	8		Applied Sciences-Basel		10	15		Marradi, F. and Staderini, E. and Zimbalatti, M. A. and Rossi, A. and Grippaudo, C. and Gallenzi, P.	<Go to ISI>://WOS:000559219900001				Featured Application This systematic review summarizes the available literature about integration of CBCT scans, digital casts, and facial scans. Background: This systematic review summarizes the current knowledge on the superimposition of three-dimensional (3D) diagnostic records to realize an orthodontic virtual patient. The aim of this study is to analyze the accuracy of the state-of-the-art d…	Marradi, Francesca Staderini, Edoardo Zimbalatti, Maria Antonietta Rossi, Andrea Grippaudo, Cristina Gallenzi, Patrizia Staderini, Edoardo/ABH-6597-2020 Staderini, Edoardo/0000-0003-1339-9172; Gallenzi, Patrizia/0009-0001-0011-9840; GRIPPAUDO, Cristina/0000-0002-9499-0556 2076-3417 | RAYYAN-INCLUSION: {"Pedro"=>"Excluded"} | RAYYAN-EXCLUSION-REASONS: wrong study design	10.3390/app10155354
rayyan-636940610	The Hypoglossal Nerve Stimulation as a Novel Therapy for Treating Obstructive Sleep Apnea-A Literature Review	2021	2		International Journal of Environmental Research and Public Health		18	4		Mashaqi, S. and Patel, S. I. and Combs, D. and Estep, L. and Helmick, S. and Machamer, J. and Parthasarathy, S.	<Go to ISI>://WOS:000623600400001				Obstructive sleep apnea (OSA) is a common sleep disorder that affects all age groups and is associated with many co-morbid diseases (especially cardiovascular diseases). Continuous positive airway pressure (CPAP) is the gold standard for treating OSA. However, adherence to PAP therapy has been a major challenge with an estimated adherence between 20% and 80%. Mandibular advancement devices (MAD) …	Mashaqi, Saif Patel, Salma Imran Combs, Daniel Estep, Lauren Helmick, Sonia Machamer, Joan Parthasarathy, Sairam Parthasarathy, Sairam/JFB-6298-2023 Mashaqi, Saif/0000-0003-3978-5338; Patel, Salma Imran/0000-0003-0900-043X 1660-4601 | RAYYAN-INCLUSION: {"Pedro"=>"Excluded"}	10.3390/ijerph18041642	Sleep Apnea Syndromes;Sleep Apnea, Obstructive;Apnea
rayyan-636940611	Good esthetic results after modified maxillomandibular advancement for obstructive sleep apnea syndrome	2009	1		Sleep and Biological Rhythms	1446-9235	7	1	3-10	Matsuo, A. and Nakai, T. and Toyoda, J. and Takahashi, H. and Suzuki, I. and Chiba, H.	<Go to ISI>://WOS:000264187900002				Recently, obstructive sleep apnea syndrome (OSAS) is commonly treated conservatively, in particular with continuous positive airway pressure and oral appliance. However, these methods provide only symptomatic relief, and compliance is low. On the other hand, various types of surgical treatment for OSAS have been reported, and maxillomandibular advancement (MMA) is one of the best established and …	Matsuo, Akira Nakai, Takayuki Toyoda, Jun Takahashi, Hidetoshi Suzuki, Iwao Chiba, Hiroshige | RAYYAN-INCLUSION: {"Pedro"=>"Excluded"} | RAYYAN-EXCLUSION-REASONS: wrong outcome	10.1111/j.1479-8425.2008.00379.x	Sleep Apnea Syndromes;Sleep Apnea, Obstructive;Apnea
rayyan-636940612	CEPHALOMETRIC PREDICTORS FOR ORTHOPEDIC MANDIBULAR ADVANCEMENT IN OBSTRUCTIVE SLEEP-APNEA	1995	2		European Journal of Orthodontics	0141-5387	17	1	35-43	Mayer, G. and Meierewert, K.	<Go to ISI>://WOS:A1995QT30000005				The cephalometric analysis of two groups: 30 sleep apnoea patients, and 30 age- and sex-matched control patients, established predictors for the orthopaedic mandibular advancement by means of the Esmarch device (ED) in treating obstructive sleep apnoea (OSA). Polysomnographic sleep and ventilation data gathered for each patient with and without mandibular advancement by means of the ED were compa…	Mayer, g meierewert, k | RAYYAN-INCLUSION: {"Pedro"=>"Excluded"}	10.1093/ejo/17.1.35	Orthopedics;Sleep Apnea Syndromes;Sleep Apnea, Obstructive
rayyan-636940613	The mandibular repositioning device: Role in the treatment of obstructive sleep apnea	1996	12		Sleep	0161-8105	19	10	794-800	Menn, S. J. and Loube, D. I. and Morgan, T. D. and Mitler, M. M. and Berger, J. S. and Erman, M. K.	<Go to ISI>://WOS:A1996WN94700007				The role of oral appliances in the routine treatment of obstructive sleep apnea (OSA) is not well defined. This prospective study attempts to clarify the clinical role of a specific oral appliance, the mandibular repositioning device (MRD). This study evaluated the demographic, polysomnographic, and cephalometric radiographic findings predictive of treatment success or failure with the MRD. Twent…	Menn, SJ Loube, DI Morgan, TD Mitler, MM Berger, JS Erman, MK | RAYYAN-INCLUSION: {"Pedro"=>"Excluded"} | RAYYAN-EXCLUSION-REASONS: wrong outcome	10.1093/sleep/19.10.794	Sleep Apnea Syndromes;Sleep Apnea, Obstructive;Apnea
rayyan-636940614	Mandibular Distraction Osteogenesis for Pediatric Airway Management	2010	7		Journal of Oral and Maxillofacial Surgery	0278-2391	68	7	1512-1523	Miloro, M.	<Go to ISI>://WOS:000279571500008				Purpose: Mandibular retrognathia may cause upper airway obstruction in the pediatric patient due to tongue collapse and physical obstruction in the hypopharyngeal region. Mandibular distraction osteogenesis (DO) may be a useful treatment option to avoid tracheostomy. This study reviews 35 patients who underwent DO as treatment for concomitant jaw discrepancy and corrective airway management. Pati…	Miloro, Michael Miloro, Michael/0000-0002-0030-7411 | RAYYAN-INCLUSION: {"Pedro"=>"Excluded"} | RAYYAN-EXCLUSION-REASONS: wrong outcome,wrong population,wrong study design	10.1016/j.joms.2009.09.099	Osteogenesis
rayyan-636940615	Predictors of Side Effects With Long-Term Oral Appliance Therapy for Obstructive Sleep Apnea	2018			Journal of Clinical Sleep Medicine	1550-9389	14	1	119-125	Minagi, H. O. and Okuno, K. and Nohara, K. and Sakai, T.	<Go to ISI>://WOS:000419952500017				Study Objectives: The aim of this study was to investigate the predictors of dental changes associated with long-term treatment with oral appliances (OAs) in patients with obstructive sleep apnea (OSA). Methods: This was a retrospective study to investigate Japanese patients with OSA receiving long-term treatment with OAs. Comparisons of cephalometric analysis were carried out between the initial…	Minagi, Hitomi Ono Okuno, Kentaro Nohara, Kanji Sakai, Takayoshi Minagi, Hitomi Ono/ABA-2862-2020; OKUNO, KENTARO/AAT-3010-2020; Sakai, Takayoshi/L-1456-2019 OKUNO, KENTARO/0000-0003-1737-7958; Sakai, Takayoshi/0000-0003-4348-4896 1550-9397 | RAYYAN-INCLUSION: {"Pedro"=>"Excluded"}	10.5664/jcsm.6896	Sleep Apnea Syndromes;Sleep Apnea, Obstructive
rayyan-636940616	Altered jaw posture and occlusal disruption patterns following mandibular advancement therapy for sleep apnea: A preliminary study of cephalometric predictors	2004	5		International Journal of Prosthodontics	0893-2174	17	3	274-280	Monteith, B. D.	<Go to ISI>://WOS:000221576700003				Purpose: Reports of irreversible alteration in jaw posture and destructive occlusal contact relationships in individuals using mandibular advancement devices for obstructive sleep apnea are beginning to appear. This study sought cephalometric means of identifying such individuals before commencing therapy. Materials and Methods: Cephalograms of 34 obstructive sleep apnea sufferers who had worn ma…	Monteith, BD Meeting of the New-Zealand-Association-of-Restorative-Dentists-and-Prosthodontists Aug 02-03, 2002 Wellington, NEW ZEALAND New Zealand Assoc Restorat Dentists & Prosthodontists 1942-4426 | RAYYAN-INCLUSION: {"Pedro"=>"Excluded"} | RAYYAN-EXCLUSION-REASONS: wrong outcome		Posture;Sleep Apnea, Obstructive;Sleep Apnea Syndromes;Apnea
rayyan-636940617	Design of Thermoplastic Oral Appliance With Mouth Opening Control to Treat Obstructive Sleep Apnea	2019	10	16	7th International Conference on Technological Ecosystems for Enhancing Multiculturality (TEEM)	978-1-4503-7191-9			404-410	Montesdeoca, N. and Lechosa, E. and Haro, F. B. and D'Amato, R. and Juanes, J. A. and eLearning and Univ Leon, Robot Grp Univ Salamanca Res Grp InterAct	<Go to ISI>://WOS:000525516700063			Leon, SPAIN	Obstructive Sleep apnea is associated with daytime sleepiness, increased motor vehicle accidents, heart failure and stroke. Treatment options include weight loss, positive airway pressure, pharyngeal and orthognatic surgery. However, selected patients have good response to oral appliances devices that intended to protrude and stabilize the mandible mechanically during the night in order to reduce…	Montesdeoca, Nestor Lechosa, Emilio Haro, Fernando Blaya D'Amato, Roberto Juanes, Juan A. Haro, Fernando Blaya/V-7378-2017; D'Amato, Roberto/L-9153-2014; Juanes, Juan A/D-8675-2018 Haro, Fernando Blaya/0000-0001-9151-9067; D'Amato, Roberto/0000-0001-8090-922X; Juanes, Juan A/0000-0003-2749-3426 | RAYYAN-INCLUSION: {"Pedro"=>"Excluded"}	10.1145/3362789.3362864	Sleep Apnea Syndromes;Sleep Apnea, Obstructive;Apnea
rayyan-636940622	Maxillomandibular advancement surgery: an alternative treatment option for obstructive sleep apnea	2007	9		Atlas Oral Maxillofac Surg Clin North Am	1061-3315 (Print) 1061-3315	15	2	163-77	George, L. T. and Barber, H. D. and Smith, B. M.		eng		Siouxland Oral and Maxillofacial Surgery, 6401 South Minnesota Avenue, Sioux Falls, SD 57108, USA.		George, Louis T Barber, H Dexter Smith, Brian M Journal Article United States 2007/09/08 Atlas Oral Maxillofac Surg Clin North Am. 2007 Sep;15(2):163-77. doi: 10.1016/j.cxom.2007.05.006. | RAYYAN-INCLUSION: {"Pedro"=>"Excluded"} | RAYYAN-EXCLUSION-REASONS: wrong outcome	10.1016/j.cxom.2007.05.006	Adult;Cephalometry;Chin/surgery;Endoscopy;Humans;Jaw Fixation Techniques;Jaw Relation Record;Mandibular Advancement/instrumentation/*methods;Maxilla/*surgery;Middle Aged;Osteogenesis, Distraction/methods;Osteotomy/instrumentation/methods;Osteotomy, Le Fort/methods;Patient Care Planning;Positive-Pressure Respiration;Postoperative Complications/prevention & control;Sleep Apnea, Obstructive/diagnosi…
rayyan-636940623	Soft tissue changes after maxillo-mandibular advancement in OSAS patients: a three-dimensional study	2014	1		J Craniomaxillofac Surg	1010-5182	42	1	66-72	Gerbino, G. and Bianchi, F. A. and Verzé, L. and Ramieri, G.		eng		Division of Maxillofacial Surgery (Head: Prof. S. Berrone, MD, DDS), Department of Head and Neck Surgery, San Giovanni Battista Hospital, University of Turin, Turin, Italy. Division of Maxillofacial Surgery (Head: Prof. S. Berrone, MD, DDS), Department of Head and Neck Surgery, San Giovanni Battista Hospital, University of Turin, Turin, Italy. Electronic address: p_f_bianchi@libero.it. Department…	INTRODUCTION: Maxillo-mandibular advancement (MMA) is the most successful surgical treatment for OSAS. This study prospectively evaluated soft tissue changes in typical OSAS patient before and after MMA. MATERIAL AND METHODS: Ten patients with severe OSAS, who underwent MMA, were considered. Age, BMI, polysomnographic recordings and cephalometric data were examined. Facial surface data acquired u…	1878-4119 Gerbino, Giovanni Bianchi, Francesca Antonella Verzé, Laura Ramieri, Guglielmo Comparative Study Journal Article Scotland 2013/03/23 J Craniomaxillofac Surg. 2014 Jan;42(1):66-72. doi: 10.1016/j.jcms.2013.02.004. Epub 2013 Mar 19. | RAYYAN-INCLUSION: {"Pedro"=>"Excluded"} | RAYYAN-EXCLUSION-REASONS: wrong outcome	10.1016/j.jcms.2013.02.004	Adult;Age Factors;Body Mass Index;Cephalometry/methods;Cheek/anatomy & histology;Chin/anatomy & histology;Face/*anatomy & histology;Follow-Up Studies;Holography/methods;Humans;Image Processing, Computer-Assisted/methods;Imaging, Three-Dimensional/methods;Lasers;Lip/anatomy & histology;Male;Mandibular Advancement/*methods;Maxilla/*surgery;Middle Aged;Osteotomy, Le Fort/methods;Osteotomy, Sagittal …
rayyan-636940624	Effects of twin-block appliance on the anatomy of pharyngeal airway passage (PAP) in class II malocclusion subjects	2014	12	23	Prog Orthod	1723-7785 (Print) 1723-7785	15	1	68	Ghodke, S. and Utreja, A. K. and Singh, S. P. and Jena, A. K.		eng		Unit of Orthodontics, Department of Dental Surgery, All India Institute of Medical Sciences, Sijua, Dumduma, Bhubaneswar, India. ashokkjena@yahoo.co.in.	BACKGROUND: The use of functional appliances for the correction of retrognathic mandible is very common in orthodontics. Similar appliances known as oral appliances are also frequently used in adults for the treatment of mild to moderate obstructive sleep apnea (OSA). Many studies have reported improvement of pharyngeal airway passage (PAP) dimensions following functional appliance therapy in chi…	2196-1042 Ghodke, Swapnil Utreja, Ashok Kumar Singh, Satinder Pal Jena, Ashok Kumar Comparative Study Journal Article Germany 2014/12/24 Prog Orthod. 2014 Dec 23;15(1):68. doi: 10.1186/s40510-014-0068-3. | RAYYAN-INCLUSION: {"Pedro"=>"Excluded"} | RAYYAN-EXCLUSION-REASONS: wrong population	10.1186/s40510-014-0068-3	Adolescent;Anatomic Landmarks/pathology;Body Mass Index;Cephalometry/methods;Child;Female;Follow-Up Studies;Humans;Hypopharynx/pathology;Longitudinal Studies;Male;Malocclusion, Angle Class II/*therapy;Mandible/pathology;Nasal Bone/pathology;Nasopharynx/pathology;Oropharynx/pathology;*Orthodontic Appliances, Functional;Pharynx/*pathology;Prospective Studies;Retrognathia/therapy;Sella Turcica/patho…
rayyan-636940625	Treatment of obstructive sleep apnea using an adjustable mandibular repositioning appliance fitted to a total prosthesis in a maxillary edentulous patient	2008	3		Sleep Breath	1520-9512	12	1	91-5	Giannasi, L. C. and Magini, M. and de Oliveira, C. S. and de Oliveira, L. V.		eng		IP&D-Institute for Research and Development, University of Vale do Paraíba, São José dos Campos, São Paulo, Brazil. odontogiannasi@uol.com.br	This paper reports on the case of an oral appliance used in the treatment of obstructive sleep apnea syndrome (OSAS) fitted to a superior total prosthesis. In this case, the chosen device was the adjustable PMPositioner, a mandibular repositioning appliance. A polysomnogram (PSG) both prior and with the oral appliance "in situ" was applied to evaluate the effect of the adaptation of the adjustabl…	1522-1709 Giannasi, Lílian Chrystiane Magini, Márcio de Oliveira, Cláudia Santos de Oliveira, Luis Vicente Franco Case Reports Journal Article Research Support, Non-U.S. Gov't Germany 2007/09/18 Sleep Breath. 2008 Mar;12(1):91-5. doi: 10.1007/s11325-007-0134-x. | RAYYAN-INCLUSION: {"Pedro"=>"Excluded"} | RAYYAN-EXCLUSION-REASONS: wrong study design	10.1007/s11325-007-0134-x	Cephalometry;*Denture, Complete, Upper;Humans;Male;Mandibular Advancement/*instrumentation;Middle Aged;*Mouth, Edentulous;*Occlusal Splints;Polysomnography;Sleep Apnea, Obstructive/*therapy;Sleep Apnea Syndromes;Sleep Apnea, Obstructive;Prostheses and Implants
rayyan-636940626	Obstructive sleep apnoea: investigations, diagnostic techniques and predicting surgical success	2012	4		Ann R Australas Coll Dent Surg	0158-1570 (Print) 0158-1570	21		64-5	Gillingham, W.		eng			Obstructive sleep apnoea (OSA) is diagnosed using a sleep study or Polysomnogram. The paper discusses the role of imaging and other examination techniques to assess the nature of OSA and what treatment you can offer a patient. When should a patient be offered a mandibular advancement splint? What type should be used? How do we know it is working? Surgical treatment of OSA is a controversial area.…	Gillingham, Wayne Journal Article Australia 2012/04/01 Ann R Australas Coll Dent Surg. 2012 Apr;21:64-5. | RAYYAN-INCLUSION: {"Pedro"=>"Excluded"} | RAYYAN-EXCLUSION-REASONS: wrong outcome		Cephalometry/methods;Endoscopy/methods;Forecasting;Humans;Imaging, Three-Dimensional/methods;Mandibular Advancement/instrumentation/methods;Orthognathic Surgical Procedures/methods;Pharynx/pathology;Polysomnography/methods;Sleep Apnea, Obstructive/diagnosis/*surgery;Treatment Outcome;Sleep
rayyan-636940629	Upper Airway Changes following Functional Treatment with the Headgear Herbst or Headgear Twin Block Appliance Assessed on Lateral Cephalograms and Magnetic Resonance Imaging	2019			ScientificWorldJournal	2356-6140 (Print) 1537-744x	2019		1807257	Gu, M. and Savoldi, F. and Hägg, U. and McGrath, C. P. J. and Wong, R. W. K. and Yang, Y.		eng		Orthodontics, Faculty of Dentistry, The University of Hong Kong, Hong Kong. Department of Orthodontics, Dental School, University of Brescia, Brescia, Italy. Faculty of Dentistry, The University of Hong Kong, Hong Kong. Dental Public Health, Faculty of Dentistry, The University of Hong Kong, Hong Kong. Department of Dentistry and Maxillofacial Surgery, United Christian Hospital, Hong Kong.	OBJECTIVE: The present study compared the changes in the upper airway dimensions and sleep-related breathing disorder (SRBD) condition between functional treatment with the headgear Herbst (HG-Herbst) and headgear Twin Block (HG-TB) appliance. Soft tissues were assessed on lateral cephalometric X-ray and magnetic resonance imaging (MRI). MATERIALS AND METHODS: Consecutive patients who sought orth…	1537-744x Gu, Min Orcid: 0000-0001-6447-9573 Savoldi, Fabio Hägg, Urban Orcid: 0000-0002-5433-5477 McGrath, Colman P J Wong, Ricky W K Yang, Yanqi Orcid: 0000-0003-0350-352x Journal Article United States 2019/08/21 ScientificWorldJournal. 2019 Jul 25;2019:1807257. doi: 10.1155/2019/1807257. eCollection 2019. | RAYYAN-INCLUSION: {"Pedro"=>"Excluded"}	10.1155/2019/1807257	Adolescent;Anatomic Landmarks;*Cephalometry;Child;*Extraoral Traction Appliances;Female;Humans;*Magnetic Resonance Imaging;Male;*Orthodontic Appliances, Functional;Respiratory System/*diagnostic imaging;Treatment Outcome;Twins;Magnetic Resonance Imaging
rayyan-636940631	Teenage sleep-disordered breathing: recurrence of syndrome	2013	1		Sleep Med	1389-9457	14	1	37-44	Guilleminault, C. and Huang, Y. S. and Quo, S. and Monteyrol, P. J. and Lin, C. H.		eng		Stanford University Sleep Medicine Division, Redwood City, CA, USA. cguil@stanford.edu	OBJECTIVES: The study aims to better understand the reappearance of sleep apnoea in adolescents considered cured of obstructive sleep apnoea (OSA) following adenotonsillectomy and orthodontic treatment. STUDY DESIGN: The study employs a retrospective analysis of 29 adolescents (nine girls and 20 boys) with OSA previously treated with adenotonsillectomy and orthodontia at a mean age of 7.5years. D…	1878-5506 Guilleminault, Christian Huang, Yu-Shu Quo, Stacey Monteyrol, Pierre-Jean Lin, Cheng-Hui Journal Article Research Support, Non-U.S. Gov't Netherlands 2012/10/03 Sleep Med. 2013 Jan;14(1):37-44. doi: 10.1016/j.sleep.2012.08.010. Epub 2012 Sep 29. | RAYYAN-INCLUSION: {"Pedro"=>"Excluded"} | RAYYAN-EXCLUSION-REASONS: wrong population	10.1016/j.sleep.2012.08.010	Adenoidectomy;Adolescent;Child;Fatigue/etiology;Female;Humans;Male;Orthodontic Appliances;Polysomnography;Recurrence;Sleep Apnea Syndromes/*etiology/surgery/therapy;Sleep Apnea, Obstructive/etiology;Snoring/etiology;Syndrome;Tonsillectomy;Wakefulness;Sleep Disorders;Sleep Apnea Syndromes
rayyan-636940632	Cephalometric evaluation of the effect of complete dentures on retropharyngeal space and its effect on spirometric values in altered vertical dimension	2011			ISRN Dent	2090-4371 (Print) 2090-4371	2011		516969	Gupta, P. and Thombare, R. and Pakhan, A. J. and Singhal, S.		eng		Department of Prosthodontics, Sharad Pawar Dental College, Datta Meghe Institute of Medical Sciences (Deemed University), Wardha 442004, Maharashtra, India.	Role of complete dentures in reducing apnea-hypoapnea index in edentulous obstructive sleep apnea patient has shown promising results in previous studies. This study was undertaken to ascertain the role of complete denture and complete denture with slight increase in vertical dimension using custom made occlussal jig, on retropharyngeal space, posterior airway space, pharyngeal depth, and spirome…	2090-438x Gupta, Prachi Thombare, Ram Pakhan, A J Singhal, Sameer Journal Article Egypt 2011/10/13 ISRN Dent. 2011;2011:516969. doi: 10.5402/2011/516969. Epub 2011 Jul 4. | RAYYAN-INCLUSION: {"Pedro"=>"Excluded"}	10.5402/2011/516969
rayyan-636940633	Upper Airway (Hypoglossal Nerve) Stimulation for Treatment of Obstructive Sleep Apnea	2019	3		Atlas Oral Maxillofac Surg Clin North Am	1061-3315	27	1	53-58	Gupta, R. J. and Kademani, D. and Liu, S. Y.		eng		Oral and Maxillofacial Surgery Section, Department of Dental Service, San Francisco VA Health Care System, 4150 Clement Street (160), San Francisco, CA 94121, USA Department of Oral and Maxillofacial Surgery, University of California, San Francisco, 707 Parnassus Ave, San Francisco, CA 94143, USA Department of Otolaryngology Head and Neck Surgery, University of California, Davis, 2521 Stockton Bl…		1558-4275 Gupta, Rishi Jay Kademani, Deepak Liu, Stanley Yung-Chuan Journal Article Review United States 2019/02/06 Atlas Oral Maxillofac Surg Clin North Am. 2019 Mar;27(1):53-58. doi: 10.1016/j.cxom.2018.11.004. | RAYYAN-INCLUSION: {"Pedro"=>"Excluded"}	10.1016/j.cxom.2018.11.004	Electric Stimulation Therapy/instrumentation/*methods;Electrodes, Implanted;Endoscopy/methods;Humans;Hypoglossal Nerve/*physiopathology;Patient Selection;Polysomnography;Quality of Life;Sleep Apnea, Obstructive/diagnosis/*therapy;Treatment Outcome;Drug induced sleep endoscopy;Hypoglossal nerve stimulation;Implant;Obstructive sleep apnea;Sleep surgery;Upper airway stimulation;Sleep Apnea Syndromes…
rayyan-636940636	Clinical presentation, aetiology and outcome of infective endocarditis. Results of the ESC-EORP EURO-ENDO (European infective endocarditis) registry: a prospective cohort study	2019	10	14	Eur Heart J	0195-668x	40	39	3222-3232	Habib, G. and Erba, P. A. and Iung, B. and Donal, E. and Cosyns, B. and Laroche, C. and Popescu, B. A. and Prendergast, B. and Tornos, P. and Sadeghpour, A. and Oliver, L. and Vaskelyte, J. J. and Sow, R. and Axler, O. and Maggioni, A. P. and Lancellotti, P.		eng		Cardiology Department, APHM, La Timone Hospital, Boulevard Jean Moulin, Marseille, France. Aix Marseille University, IRD, APHM, MEPHI, IHU-Méditerranée Infection, Marseille, France. Nuclear Medicine, Department of Translational Research and New Technology, Medicine University of Pisa and Azienda Ospedaliero Universitaria Pisana, Pisa, Italy. Medical Imaging Center, University Medical Center Groni…	AIMS: The EURO-ENDO registry aimed to study the management and outcomes of patients with infective endocarditis (IE). METHODS AND RESULTS: Prospective cohort of 3116 adult patients (2470 from Europe, 646 from non-ESC countries), admitted to 156 hospitals in 40 countries between January 2016 and March 2018 with a diagnosis of IE based on ESC 2015 diagnostic criteria. Clinical, biological, microbio…	1522-9645 Habib, Gilbert Erba, Paola Anna Iung, Bernard Donal, Erwan Cosyns, Bernard Laroche, Cécile Popescu, Bogdan A Prendergast, Bernard Tornos, Pilar Sadeghpour, Anita Oliver, Leopold Vaskelyte, Jolanta-Justina Sow, Rouguiatou Axler, Olivier Maggioni, Aldo P Lancellotti, Patrizio EURO-ENDO Investigators Journal Article Multicenter Study Observational Study Research Support, Non-U.S. Gov't Eng…	10.1093/eurheartj/ehz620	Adult;Africa, Northern/epidemiology;Aged;Aged, 80 and over;Asia/epidemiology;Community-Acquired Infections/diagnostic imaging/epidemiology;Echocardiography/statistics & numerical data;Embolism/*microbiology;Endocarditis, Bacterial/*diagnostic imaging/epidemiology/microbiology/*therapy;Enterococcus;Europe/epidemiology;Female;Fluorodeoxyglucose F18;Heart Valve Prosthesis/adverse effects;Hospital Mo…
rayyan-636940639	An interview with Mark G. Hans	2014	5		Dental Press J Orthod	2176-9451 (Print) 2176-9451	19	3	26-35	Hans, M. G. and Nojima Mda, C.		eng			It is a great honor to conduct an interview with Professor Mark G. Hans, after following his outstanding work ahead of the Bolton-Brush Growth Study Center and the Department of Orthodontics at the prestigious Case Western Reserve School of Dental Medicine (CWRU) in Cleveland, Ohio. Born in Berea, Ohio, Professor Mark Hans attended Yale University in New Haven, CT, and earned his Bachelor of Scie…	2177-6709 Hans, Mark G Nojima, Matilde da Cunha Gonçalves Interview Brazil 2014/08/28 Dental Press J Orthod. 2014 May-Jun;19(3):26-35. doi: 10.1590/2176-9451.19.3.026-035.int. | RAYYAN-INCLUSION: {"Pedro"=>"Excluded"}	10.1590/2176-9451.19.3.026-035.int	Adolescent;Adult;Age Determination by Skeleton;Age Factors;Bone Development/physiology;Bone Remodeling/physiology;Cephalometry/trends;Child;Extraoral Traction Appliances;Facial Bones/growth & development;Humans;Longitudinal Studies;Malocclusion/therapy;Malocclusion, Angle Class II/therapy;Malocclusion, Angle Class III/therapy;Mandible/growth & development;Maxilla/growth & development;Maxillofacia…
rayyan-636940640	Mandibular lengthening by distraction osteogenesis for treatment of obstructive sleep apnea syndrome: a case report	2003	1		Cranio	0886-9634 (Print) 0886-9634	21	1	61-7	Harada, K. and Higashinakagawa, M. and Omura, K.		eng		Branch of Oral Surgery, Department of Oral Restitution, Division of Oral Health Sciences, Graduate School, Tokyo Medical and Dental University, Japan. harada.osur@tmd.ac.jp	A 31-year-old man who had been diagnosed with obstructive sleep apnea syndrome (OSAS) due to retrognathia was referred to our hospital. Before treatment, the angle of the sella-nasion-point B (SNB) was 67 degrees. The lowest oxygen saturation (SpO2) during sleep was 77%, the longest-running episode of sleep apnea was 128 seconds, and his apnea index (AI) was 29.9. He underwent bilateral horizonta…	Harada, Kiyoshi Higashinakagawa, Makiko Omura, Ken Case Reports Journal Article England 2003/01/31 Cranio. 2003 Jan;21(1):61-7. doi: 10.1080/08869634.2003.11746233. | RAYYAN-INCLUSION: {"Pedro"=>"Excluded"} | RAYYAN-EXCLUSION-REASONS: wrong study design	10.1080/08869634.2003.11746233	Adult;Cephalometry;Follow-Up Studies;Humans;Internal Fixators;Male;Malocclusion, Angle Class II/complications/surgery;Mandible/pathology/*surgery;Nose/pathology;*Osteogenesis, Distraction/instrumentation;Oxygen/blood;Polysomnography;Retrognathia/complications/surgery;Sella Turcica/pathology;Sleep Apnea, Obstructive/etiology/physiopathology/*surgery;Time Factors;Treatment Outcome;Sleep Apnea Syndr…
rayyan-636940641	Changes in oropharyngeal airway and respiratory function during sleep after orthognathic surgery in patients with mandibular prognathism	2011	6		Int J Oral Maxillofac Surg	0901-5027	40	6	584-92	Hasebe, D. and Kobayashi, T. and Hasegawa, M. and Iwamoto, T. and Kato, K. and Izumi, N. and Takata, Y. and Saito, C.		eng		Division of Reconstructive Surgery for Oral and Maxillofacial Region, Department of Tissue Regeneration and Reconstruction, Niigata University Graduate School of Medical and Dental Sciences, Niigata, Japan. hasebe@dent.niigat-u.ac.jp	The aim of this study was to examine the effects of mandibular setback surgery on pharyngeal airway space and respiratory function during sleep. The subjects were 22 patients in whom mandibular prognathism was corrected by bilateral sagittal split ramus osteotomy; either one jaw or two jaw surgery. Polysomnography was performed before surgery and 6 months after surgery, and the apnea hypopnea ind…	1399-0020 Hasebe, D Kobayashi, T Hasegawa, M Iwamoto, T Kato, K Izumi, N Takata, Y Saito, C Journal Article Research Support, Non-U.S. Gov't Denmark 2011/03/05 Int J Oral Maxillofac Surg. 2011 Jun;40(6):584-92. doi: 10.1016/j.ijom.2011.01.011. Epub 2011 Mar 2. | RAYYAN-INCLUSION: {"Pedro"=>"Excluded"} | RAYYAN-EXCLUSION-REASONS: wrong outcome	10.1016/j.ijom.2011.01.011	Adaptation, Physiological/physiology;Adolescent;Adult;Cephalometry/methods;Facial Asymmetry/surgery;Female;Follow-Up Studies;Humans;Male;Malocclusion, Angle Class III/surgery;Mandible/pathology/*surgery;Maxilla/pathology/surgery;Nasopharynx/pathology;Open Bite/surgery;Oropharynx/*pathology;Orthognathic Surgical Procedures/instrumentation/*methods;Osteotomy/instrumentation/methods;Osteotomy, Le Fo…
rayyan-636940644	Does Mandibular Distraction Change the Laryngoscopy Grade in Infants With Robin Sequence?	2019	2		J Oral Maxillofac Surg	0278-2391	77	2	371-379	Heffernan, C. B. and Calabrese, C. E. and Resnick, C. M.		eng		Clinical Fellow, Department of Otolaryngology and Communication Enhancement, Boston Children's Hospital, Boston, MA. Clinical Research Specialist, Department of Plastic and Oral Surgery, Boston Children's Hospital, Boston, MA. Assistant Professor, Harvard School of Dental Medicine and Harvard Medical School Department of Plastic and Oral Surgery, Boston Children's Hospital, Boston, MA. Electronic…	PURPOSE: To review a series of infants with Robin sequence (RS) who underwent mandibular distraction osteogenesis (MDO) at the authors' institution and document changes in pre- and postoperative laryngoscopy grades. MATERIALS AND METHODS: Consecutive patients with RS who underwent MDO from March 2005 to June 2017 were identified. Patients were included if they had a preoperative polysomnogram con…	1531-5053 Heffernan, Colleen B Calabrese, Carly E Resnick, Cory M Journal Article United States 2018/06/30 J Oral Maxillofac Surg. 2019 Feb;77(2):371-379. doi: 10.1016/j.joms.2018.05.032. Epub 2018 Jun 4. | RAYYAN-INCLUSION: {"Pedro"=>"Excluded"}	10.1016/j.joms.2018.05.032	*Airway Obstruction;Humans;Infant;Laryngoscopy;Mandible;Osteogenesis, Distraction;*Pierre Robin Syndrome;Retrospective Studies;Treatment Outcome
rayyan-636940645	Phenotypes to Predict Response to Mandibular Advancement Device Therapy	2019	8	15	J Clin Sleep Med	1550-9389 (Print) 1550-9389	15	8	1073-1074	Heiser, C.		eng		Klinikum rechts der Isar, Technical University of Munich, Germany.	Heiser C. Phenotypes to predict response to mandibular advancement device therapy. JClin SleepMed. 2019;15(8):1073-1074.	1550-9397 Heiser, Clemens Comment Journal Article United States 2019/09/05 J Clin Sleep Med. 2019 Aug 15;15(8):1073-1074. doi: 10.5664/jcsm.7860. | RAYYAN-INCLUSION: {"Pedro"=>"Maybe"}	10.5664/jcsm.7860	Endoscopy;Humans;*Mandibular Advancement;Occlusal Splints;Patient Selection;Phenotype;Prospective Studies;*Sleep Apnea, Obstructive;Treatment Outcome
rayyan-636940646	Palatoglossus coupling in selective upper airway stimulation	2017	10		Laryngoscope	0023-852x	127	10	E378-e383	Heiser, C. and Edenharter, G. and Bas, M. and Wirth, M. and Hofauer, B.		eng		Department of Otorhinolaryngology-Head and Neck Surgery, Technical University of Munich, Munich, Germany. Department of Anesthesiology, Rechts der Isar Hospital, Technical University of Munich, Munich, Germany.	OBJECTIVES/HYPOTHESIS: Selective upper airway stimulation (sUAS) of the hypoglossal nerve is a useful therapy to treat patients with obstructive sleep apnea. Is it known that multiple obstructions can be solved by this stimulation technique, even at the retropalatal region. The aim of this study was to verify the palatoglossus coupling at the soft palate during stimulation. STUDY DESIGN: Single-c…	1531-4995 Heiser, Clemens Edenharter, Günther Bas, Murat Wirth, Markus Hofauer, Benedikt Clinical Trial Journal Article United States 2017/01/21 Laryngoscope. 2017 Oct;127(10):E378-E383. doi: 10.1002/lary.26487. Epub 2017 Jan 20. | RAYYAN-INCLUSION: {"Pedro"=>"Excluded"} | RAYYAN-EXCLUSION-REASONS: wrong publication type	10.1002/lary.26487	Aged;Electric Stimulation Therapy/instrumentation/*methods;*Excitation Contraction Coupling;Humans;Hypoglossal Nerve/physiopathology;Male;Middle Aged;Natural Orifice Endoscopic Surgery/methods;Nose/surgery;Palatal Muscles/innervation/*physiopathology;Palate, Soft/innervation/physiopathology;Prospective Studies;Prosthesis Implantation/methods;Sleep Apnea, Obstructive/physiopathology/*surgery;Tongu…
rayyan-636940647	Evaluation of acoustic characteristics of snoring sounds obtained during drug-induced sleep endoscopy	2015	9		Sleep Breath	1520-9512	19	3	1011-9	Herzog, M. and Plößl, S. and Glien, A. and Herzog, B. and Rohrmeier, C. and Kühnel, T. and Plontke, S. and Kellner, P.		eng		Department of Otorhinolaryngology, Head and Neck Surgery, Martin-Luther-University Halle-Wittenberg, Ernst-Grube-Straße 40, 01620, Halle (Saale), Germany, michael.herzog@uk-halle.de.	INTRODUCTION: Snoring sounds are discussed to contain acoustic information about their geneses. Nocturnal snoring can easily be recorded acoustically but it is difficult to visually verify its genesis. Contrary, snoring patterns induced by drug-induced sleep endoscopy (DISE) can be visually differentiated. The aim of the study was to classify patterns of obstructions and vibration during DISE and…	1522-1709 Herzog, Michael Plößl, Sebastian Glien, Alexander Herzog, Beatrice Rohrmeier, Christian Kühnel, Thomas Plontke, Stefan Kellner, Patrick Journal Article Germany 2014/11/28 Sleep Breath. 2015 Sep;19(3):1011-9. doi: 10.1007/s11325-014-1085-7. Epub 2014 Nov 27. | RAYYAN-INCLUSION: {"Pedro"=>"Excluded"}	10.1007/s11325-014-1085-7	Airway Obstruction/diagnosis/physiopathology;*Anesthesia, Intravenous;Diagnosis, Differential;*Endoscopy;Humans;Male;Middle Aged;Palate, Soft/physiopathology;Palatine Tonsil/physiopathology;*Polysomnography;*Propofol;Sleep Apnea, Obstructive/*diagnosis/*physiopathology;Snoring/*diagnosis/*physiopathology;Sound Spectrography;Vibration;Video Recording;Snoring
rayyan-636940648	Radiological airway changes following bipolar radiofrequency volumetric tissue reduction	2010	10		J Laryngol Otol	0022-2151	124	10	1078-84	Heywood, R. L. and Khalil, H. M. and Kothari, S. and Chawda, S. and Kotecha, B. T.		eng		Department of Otolaryngology, Queen's Hospital, Romford, UK.	OBJECTIVE: To characterise the appearance of lesions of the tongue base and soft palate induced by bipolar radiofrequency volumetric tissue reduction, using magnetic resonance imaging up to six weeks post-procedure. METHODS: Five men with sleep-disordered breathing were treated with one session of bipolar radiofrequency volumetric tissue reduction to a number of sites, including the tongue base a…	1748-5460 Heywood, R L Khalil, H M B Kothari, S Chawda, S Kotecha, B T Journal Article England 2010/04/30 J Laryngol Otol. 2010 Oct;124(10):1078-84. doi: 10.1017/S0022215110000964. Epub 2010 Apr 29. | RAYYAN-INCLUSION: {"Pedro"=>"Excluded"} | RAYYAN-EXCLUSION-REASONS: wrong publication type	10.1017/s0022215110000964	Adult;Aged;Catheter Ablation/*methods;Edema/etiology;Electrodes;Endoscopy;Humans;Magnetic Resonance Imaging/methods;Male;Middle Aged;Palate, Soft/pathology/*surgery;Pilot Projects;Postoperative Period;Sleep Apnea Syndromes/pathology/physiopathology/*surgery;Time Factors;Tongue/pathology/*surgery;Tonsillectomy;Treatment Outcome;Wound Healing/*physiology
rayyan-636940649	Influence of interface and position on upper airway collapsibility assessed by negative expiratory pressure	2017	9		Sleep Breath	1520-9512	21	3	631-638	Hirata, R. P. and Kayamori, F. and Schorr, F. and Moriya, H. T. and Romano, S. and Insalaco, G. and Gebrim, E. and de Oliveira, L. V. F. and Genta, P. R. and Lorenzi-Filho, G.		eng		Sleep Laboratory, Pulmonary Division, Heart Institute (InCor), Hospital das Clínicas da Faculdade de Medicina da Universidade de São Paulo, Avenida Doutor Eneas de Carvalho Aguiar, 44, 8° Andar, Bloco I, CEP, São Paulo, SP, 05403-900, Brazil. Biomedical Engineering Laboratory, Escola Politécnica, Universidade de São Paulo, São Paulo, Brazil. Italian National Research Council, Institute of Biomedi…	PURPOSE: Negative expiratory pressure (NEP) is a simple technique for the evaluation of upper airway collapsibility in patients with obstructive sleep apnea (OSA). Most studies evaluated NEP using a mouthpiece that may exclude the cephalic portion of the upper airway. We hypothesize that NEP determination is influenced by interface and position. METHODS: We evaluated patients with suspected OSA u…	1522-1709 Hirata, Raquel Pastrello Kayamori, Fabiane Schorr, Fabiola Moriya, Henrique Takachi Romano, Salvatore Insalaco, Giuseppe Gebrim, Eloisa de Oliveira, Luis Vicente Franco Genta, Pedro Rodrigues Lorenzi-Filho, Geraldo Journal Article Germany 2017/01/09 Sleep Breath. 2017 Sep;21(3):631-638. doi: 10.1007/s11325-016-1445-6. Epub 2017 Jan 7. | RAYYAN-INCLUSION: {"Pedro"=>"Excluded"}	10.1007/s11325-016-1445-6	Female;Humans;Male;*Masks;Nose/physiopathology;Pharynx/physiopathology;Polysomnography;*Positive-Pressure Respiration;*Prone Position;Sleep Apnea, Obstructive/*therapy;Tongue/physiopathology;Anatomy;Obstructive sleep apnea;Pathophysiology;Pharynx;Supine position
rayyan-636940650	Predictors of obstructive sleep apnea-hypopnea treatment outcome	2007	12		J Dent Res	0022-0345 (Print) 0022-0345	86	12	1181-6	Hoekema, A. and Doff, M. H. and de Bont, L. G. and van der Hoeven, J. H. and Wijkstra, P. J. and Pasma, H. R. and Stegenga, B.		eng		Department of Oral and Maxillofacial Surgery, University Medical Center Groningen, University of Groningen, Hanzeplein 1, PO Box 30.001, 9700 RB, Groningen, The Netherlands. a.hoekema@kchir.umcg.nl	Oral appliance therapy is an alternative to continuous positive airway pressure (CPAP) for treating the obstructive sleep apnea-hypopnea syndrome. However, the ability to pre-select suitable candidates for either treatment is limited. The aim of this study was to assess the value of relevant variables that can predict the outcome of oral appliance and CPAP therapy. Fifty-one patients treated with…	Hoekema, A Doff, M H J de Bont, L G M van der Hoeven, J H Wijkstra, P J Pasma, H R Stegenga, B Comparative Study Evaluation Study Journal Article Research Support, Non-U.S. Gov't United States 2007/11/27 J Dent Res. 2007 Dec;86(12):1181-6. doi: 10.1177/154405910708601208. | RAYYAN-INCLUSION: {"Pedro"=>"Excluded"}	10.1177/154405910708601208	Adult;*Body Mass Index;Cephalometry;*Continuous Positive Airway Pressure;Dental Occlusion;Humans;Logistic Models;Mandible;Middle Aged;*Occlusal Splints;Polysomnography;Sleep Apnea, Obstructive/*therapy;Statistics, Nonparametric;Treatment Outcome;Sleep Apnea Syndromes;Sleep Apnea, Obstructive;Apnea
rayyan-636940651	Enhanced increase in pharyngeal airway size in Japanese class II children following a 1-year treatment with an activator appliance	2013			Int J Orthod Milwaukee	1539-1450 (Print) 1539-1450	24	4	35-40	Horihata, A. and Ueda, H. and Koh, M. and Watanabe, G. and Tanne, K.		eng			OBJECTIVE: The aim of this study was to assess the upper airway soft-tissue structures in Class IIJapanese children following activator treatment by means of cephalometric analysis. STUDY DESIGN: A lateral cephalometric radiograph was taken of each patient at Ti (prior to the placement of the activator; mean age: 11 years, 5 months) and T2 (after 1 year of activator treatment; mean age: 12 years,…	Horihata, Atsushi Ueda, Hiroshi Koh, Myongsun Watanabe, Genki Tanne, Kazuo Comparative Study Journal Article United States 2013/01/01 Int J Orthod Milwaukee. 2013 Winter;24(4):35-40. | RAYYAN-INCLUSION: {"Pedro"=>"Excluded"} | RAYYAN-EXCLUSION-REASONS: wrong population		*Activator Appliances;Anatomy, Cross-Sectional/methods;Cephalometry/methods;Child;Female;Follow-Up Studies;Humans;Hyoid Bone/pathology;Hypopharynx/pathology;Image Processing, Computer-Assisted/methods;Japan;Male;Malocclusion, Angle Class I/pathology/therapy;Malocclusion, Angle Class II/pathology/*therapy;Mandible/pathology;Maxilla/pathology;Nasopharynx/pathology;Oropharynx/pathology;Palate, Soft/…
rayyan-636940652	Measurement techniques predicting the effectiveness of an oral appliance for obstructive sleep apnea hypopnea syndrome	2005	11		Angle Orthod	0003-3219 (Print) 0003-3219	75	6	1003-11	Horiuchi, A. and Suzuki, M. and Ookubo, M. and Ikeda, K. and Mitani, H. and Sugawara, J.		eng		Division of Orthodontics and Dentofacial Orthopedics, Tohoku University Graduate School of Dentistry, Sendai, Japan.	The purpose of this study is to determine the measurement techniques that can predict the effectiveness of an oral appliance (OA) for the treatment of patients with obstructive sleep apnea hypopnea syndrome (OSAHS). Split-night polysomnography and esophageal pressure (Pes) were recorded, and cephalometric tracings were superimposed for 25 OSAHS patients. The patients were classified into good and…	Horiuchi, Atsushi Suzuki, Masaaki Ookubo, Mau Ikeda, Katsuhisa Mitani, Hideo Sugawara, Junji Journal Article United States 2006/02/02 Angle Orthod. 2005 Nov;75(6):1003-11. doi: 10.1043/0003-3219(2005)75[1003:MTPTEO]2.0.CO;2. | RAYYAN-INCLUSION: {"Pedro"=>"Maybe"}	10.1043/0003-3219(2005)75[1003:mtpteo]2.0.co;2	Cephalometry/*statistics & numerical data;Esophagus/physiopathology;Forecasting;Humans;Incisor/pathology;Male;Mandible/pathology;Maxilla/pathology;Middle Aged;Orthodontic Appliance Design;*Orthodontic Appliances;Palate, Soft/pathology;Pharynx/pathology;Polysomnography;Pressure;Rotation;Sleep Apnea, Obstructive/*therapy;Treatment Outcome;Vertical Dimension;Sleep Apnea Syndromes;Sleep Apnea, Obstru…
rayyan-636940653	Long-term dentofacial changes in Chinese obstructive sleep apnea patients after treatment with a mandibular advancement device	2006	5		Angle Orthod	0003-3219 (Print) 0003-3219	76	3	432-40	Hou, H. M. and Sam, K. and Hägg, U. and Rabie, A. B. and Bendeus, M. and Yam, L. Y. and Ip, M. S.		eng		Faculty of Dentistry, The University of Hong Kong, Prince Philip Dental Hospital, 34 Hospital Road, Hong Kong SAR, People's Republic of China.	The objective of this study was to evaluate long-term dentofacial changes in Chinese obstructive sleep apnea (OSA) patients treated with a mandibular advancement device (MAD). Lateral cephalograms in natural head posture were obtained from 67 consecutive OSA patients (mean age = 46.9 +/- 8.9 years) treated with an MAD. The cephalograms were obtained at start of treatment (T0), after 1 year (T1), …	Hou, H M Sam, K Hägg, U Rabie, A B M Bendeus, M Yam, L Y C Ip, M S Journal Article United States 2006/04/28 Angle Orthod. 2006 May;76(3):432-40. doi: 10.1043/0003-3219(2006)076[0432:LDCICO]2.0.CO;2. | RAYYAN-INCLUSION: {"Pedro"=>"Excluded"}	10.1043/0003-3219(2006)076[0432:ldcico]2.0.co;2	Activator Appliances;Adult;Aged;Cephalometry;China/ethnology;Dental Occlusion;*Face;Facial Bones/*pathology;Female;Follow-Up Studies;Hong Kong;Humans;Image Processing, Computer-Assisted;Longitudinal Studies;Male;Mandible/pathology;Mandibular Advancement/*instrumentation;Middle Aged;Orthodontic Appliance Design;Patient Compliance;Skull Base/pathology;Sleep Apnea, Obstructive/*pathology/therapy;Ver…
rayyan-636940654	Changes of epiglottis and hyoid bone position after orthodontic treatment with cast splint fixed functional appliances	2021	3		Clin Oral Investig	1432-6981	25	3	1525-1534	Hourfar, J. and Lisson, J. A. and Kinzinger, G. S. M.		eng		Department of Orthodontics, Saarland University, Homburg/Saar, Germany. hourfar@t-online.de. Department of Orthodontics, Saarland University, Homburg/Saar, Germany.	OBJECTIVES: Angle Class II malocclusions including a retrognathic mandible are the most frequent orthodontic problems. Both removable and fixed functional appliances can be used for mandibular advancement. Mandibular advancement after treatment with any fixed functional appliance has numerous therapeutic effects, such as stretching of masticatory muscles, ligaments, membranes and surrounding soft…	1436-3771 Hourfar, Jan Orcid: 0000-0002-8692-4516 Lisson, Jörg Alexander Kinzinger, Gero Stefan Michael Journal Article Germany 2021/01/08 Clin Oral Investig. 2021 Mar;25(3):1525-1534. doi: 10.1007/s00784-020-03460-9. Epub 2021 Jan 6. | RAYYAN-INCLUSION: {"Pedro"=>"Excluded"}	10.1007/s00784-020-03460-9	Cephalometry;Epiglottis;Humans;Hyoid Bone;*Malocclusion, Angle Class II/therapy;Mandible;Orthodontic Appliances, Fixed;*Orthodontic Appliances, Functional;Retrospective Studies;Splints;Class II;Fixed functional appliance;Functional mandibular advancer;Herbst appliance;Hyoid bone position
rayyan-636940655	Computer-assisted quantitative upper airway analysis following modified uvulopalatal flap and lateral pharyngoplasty for obstructive sleep apnoea: a prospective case-controlled study	2012	6		Clin Otolaryngol	1749-4478	37	3	188-96	Hsu, P. P. and Tan, A. K. and Gan, E. C. and Chan, Y. H. and Goh, M. M. and Lu, P. K. and Howe, W. L.		eng		Department of Otolaryngology, Changi General Hospital, 2 Simei Street 3, Singapore.	OBJECTIVES: The study aims to perform static and dynamic quantitative assessment of the anatomical changes of the upper airway before and after modified uvulopalatal flap and lateral pharyngoplasty and comparison of the improvement in airway dimensions, collapsibility and extent of normalisation to that of control patients. DESIGN: Prospective case-controlled study. SETTING: Computer-assisted qua…	1749-4486 Hsu, P P Tan, A K L Gan, E C Chan, Y H Goh, M M Lu, P K S Howe, W L Journal Article England 2012/05/09 Clin Otolaryngol. 2012 Jun;37(3):188-96. doi: 10.1111/j.1749-4486.2012.02491.x. | RAYYAN-INCLUSION: {"Pedro"=>"Excluded"} | RAYYAN-EXCLUSION-REASONS: wrong publication type	10.1111/j.1749-4486.2012.02491.x	Case-Control Studies;Endoscopy/*methods;Female;Humans;Image Processing, Computer-Assisted/*instrumentation;Male;Middle Aged;Palate, Soft/*surgery;Pharynx/*surgery;Polysomnography;Prospective Studies;Sleep Apnea, Obstructive/*physiopathology/*surgery;*Surgical Flaps;Tonsillectomy;Treatment Outcome;Uvula/*surgery;Videotape Recording
rayyan-636940656	Uvulopalatopharyngoplasty outcome assessment with quantitative computer-assisted videoendoscopic airway analysis	2007	1		Acta Otolaryngol	0001-6489 (Print) 0001-6489	127	1	65-70	Hsu, P. P. and Tan, A. K. and Tan, B. Y. and Gan, E. C. and Chan, Y. H. and Blair, R. L. and Lu, P. K.		eng		Division of Otolaryngology, Changi General Hospital, Singapore, Republic of Singapore.	CONCLUSION: Quantitative digital imaging upper airway analysis enables surgeons to assess the pre- and postoperative upper airway morphology quantitatively, objectively and accurately, and to correlate these changes in surgical parameters with improvement of obstructive sleep apnea. OBJECTIVE: This was a prospective study using a new method of quantitative computer-assisted digital-imaging videoe…	Hsu, Pon Poh Tan, Alvin Kah Leong Tan, Barrie Yau Boon Gan, Eng Cern Chan, Yiong Huak Blair, Robin L Lu, Peter Kuo Sun Journal Article England 2007/03/17 Acta Otolaryngol. 2007 Jan;127(1):65-70. doi: 10.1080/00016480600672659. | RAYYAN-INCLUSION: {"Pedro"=>"Excluded"} | RAYYAN-EXCLUSION-REASONS: wrong outcome,wrong publication type	10.1080/00016480600672659	Adult;Airway Obstruction/*diagnosis;Diagnosis, Computer-Assisted/*instrumentation;Endoscopy/*methods;Humans;Male;Otorhinolaryngologic Surgical Procedures/*methods;Palate, Soft/*surgery;Pharynx/*surgery;Prospective Studies;Sleep Apnea, Obstructive/*surgery;Treatment Outcome;Uvula/*surgery;Video-Assisted Surgery/*methods
rayyan-636940657	A combined method of conventional and endoscopic adenoidectomy	1998	7		Laryngoscope	0023-852X (Print) 0023-852x	108	7	1104-6	Huang, H. M. and Chao, M. C. and Chen, Y. L. and Hsiao, H. R.		eng		Department of Otorhinolaryngology, Taipei Municipal Women and Children Hospital, Taiwan, Republic of China.		Huang, H M Chao, M C Chen, Y L Hsiao, H R Journal Article United States 1998/07/17 Laryngoscope. 1998 Jul;108(7):1104-6. doi: 10.1097/00005537-199807000-00028. | RAYYAN-INCLUSION: {"Pedro"=>"Excluded"}	10.1097/00005537-199807000-00028	Adenoidectomy/instrumentation/*methods;Adenoids/diagnostic imaging/*pathology/*surgery;Child;Child, Preschool;Combined Modality Therapy;Endoscopes;Endoscopy/*methods;Female;Humans;Hypertrophy/complications;Male;Mouth Breathing/etiology;Nasal Obstruction/etiology;Radiography;Snoring/etiology;Adenoidectomy
rayyan-636940660	Myofunctional Therapy: Role in Pediatric OSA	2019	3		Sleep Med Clin	1556-407x	14	1	135-142	Huang, Y. S. and Hsu, S. C. and Guilleminault, C. and Chuang, L. C.		eng		Department of Child Psychiatry and Sleep Center, Chang Gung Memorial Hospital and College of Medicine, No. 5, Fuxing Street, Guishan, Taoyuan 333, Taiwan. Department of Psychiatry and Sleep Center, Chang Gung Memorial Hospital and College of Medicine, No. 5, Fuxing Street, Guishan, Taoyuan 333, Taiwan. Division of Sleep Medicine, Stanford University, 450 Broadway Pavillion C 2nd Floor, Redwood Ci…	Myofunctional therapy (MFT) has been reported to be an alternative treatment to obstructive sleep apnea (OSA), but compliance and long-term outcome in the children were considered as an issue. A prospective study was performed on age-matched children submitted to MFT or to a functional oral device used during sleep (passive MFT) and compared with no-treatment control group. Compliance is a major …	1556-4088 Huang, Yu-Shu Hsu, Shih-Chieh Guilleminault, Christian Chuang, Li-Chuan Journal Article United States 2019/02/03 Sleep Med Clin. 2019 Mar;14(1):135-142. doi: 10.1016/j.jsmc.2018.10.004. Epub 2018 Nov 30. | RAYYAN-INCLUSION: {"Pedro"=>"Excluded"} | RAYYAN-EXCLUSION-REASONS: wrong population	10.1016/j.jsmc.2018.10.004	Adolescent;Child;Child, Preschool;Female;Humans;Male;*Myofunctional Therapy;Polysomnography;Prospective Studies;Sleep;Sleep Apnea, Obstructive/*therapy;Treatment Outcome;Functional oral appliance;Lateral cephalometric;Myofunctional therapy;Obstructive sleep apnea syndrome
rayyan-636940662	Predicting Success of Oral Appliance Therapy in Treating Obstructive Sleep Apnea Using Drug-Induced Sleep Endoscopy	2018	8	15	J Clin Sleep Med	1550-9389 (Print) 1550-9389	14	8	1333-1337	Huntley, C. and Cooper, J. and Stiles, M. and Grewal, R. and Boon, M.		eng		Department of Otolaryngology - Head and Neck Surgery, Thomas Jefferson University, Philadelphia, Pennsylvania. Sidney Kimmel Medical College, Thomas Jefferson University, Philadelphia, Pennsylvania. Department of Oral and Maxillofacial Surgery, Thomas Jefferson University, Philadelphia, Pennsylvania. Jefferson Sleep Disorders Center, Thomas Jefferson University, Philadelphia, Pennsylvania.	STUDY OBJECTIVES: Oral appliance therapy (OAT) can be an effective treatment option for patients with obstructive sleep apnea unable to tolerate continuous positive airway pressure. We hypothesize that drug-induced sleep endoscopy (DISE) can be useful in identifying patients who will benefit from OAT. METHODS: A retrospective review of all patients who underwent DISE (DISE group) between January …	1550-9397 Huntley, Colin Cooper, Jeniece Stiles, Marlind Grewal, Ritu Boon, Maurits Journal Article United States 2018/08/11 J Clin Sleep Med. 2018 Aug 15;14(8):1333-1337. doi: 10.5664/jcsm.7266. | RAYYAN-INCLUSION: {"Pedro"=>"Maybe"}	10.5664/jcsm.7266	Cohort Studies;Endoscopy/*methods;Female;Humans;Male;Mandibular Advancement/*instrumentation;Middle Aged;Polysomnography/*methods;Predictive Value of Tests;Retrospective Studies;Sleep Apnea, Obstructive/*diagnosis/physiopathology/*therapy;Treatment Outcome;Dise;Osa;drug-induced sleep endoscopy;obstructive sleep apnea;oral appliance;oral appliance therapy;sleep endoscopy;Sleep Apnea Syndromes;Slee…
rayyan-636940663	Drug-Induced Sleep Endoscopy and Hypoglossal Nerve Stimulation Outcomes: A Multicenter Cohort Study	2021	7		Laryngoscope	0023-852X (Print) 0023-852x	131	7	1676-1682	Huyett, P. and Kent, D. T. and D'Agostino, M. A. and Green, K. K. and Soose, R. J. and Kaffenberger, T. M. and Woodson, B. T. and Huntley, C. and Boon, M. S. and Heiser, C. and Birk, A. and Suurna, M. V. and Lin, H. S. and Waxman, J. A. and Kezirian, E. J.		eng		Department of Otolaryngology-Head and Neck Surgery, Massachusetts Eye and Ear Infirmary, Harvard Medical School, Boston, Massachusetts, U.S.A. Department of Otolaryngology-Head and Neck Surgery, Vanderbilt University Medical Center, Nashville, Tennessee, U.S.A. Southern New England Ear, Nose and Throat Group, Middlesex Hospital, Middlesex, Connecticut, U.S.A. Department of Surgery, Yale Universit…	OBJECTIVES/HYPOTHESIS: To determine the association between findings of blinded reviews of preoperative drug-induced sleep endoscopy (DISE) and outcomes of hypoglossal nerve stimulation (HNS) for obstructive sleep apnea (OSA). STUDY DESIGN: Cohort study. METHODS: A retrospective, multicenter cohort study of 343 adults who underwent treatment of OSA with HNS from 10 academic medical centers was pe…	1531-4995 Huyett, Phillip Orcid: 0000-0002-1951-3266 Kent, David T D'Agostino, Mark A Orcid: 0000-0001-5878-5670 Green, Katherine K Soose, Ryan J Kaffenberger, Thomas M Orcid: 0000-0002-8411-6806 Woodson, B Tucker Orcid: 0000-0003-2396-2926 Huntley, Colin Orcid: 0000-0003-4637-3630 Boon, Maurits S Heiser, Clemens Orcid: 0000-0001-6301-2891 Birk, Amelie Suurna, Maria V Orcid: 0000-0002-7032-0902 L…	10.1002/lary.29396	Aged;Airway Obstruction/*diagnosis/etiology/therapy;Contraindications, Procedure;Counseling;Electric Stimulation Therapy/adverse effects/instrumentation/*methods;Endoscopy/*methods;Female;Humans;Hypnotics and Sedatives/administration & dosage;*Hypoglossal Nerve;Implantable Neurostimulators;Male;Middle Aged;Oropharynx/diagnostic imaging;Palate/diagnostic imaging;Polysomnography;Preoperative Period…
rayyan-636940666	Mandibular advancement appliances for sleep-disordered breathing in children: A randomized crossover clinical trial	2018	4		J Dent	0300-5712	71		9-17	Idris, G. and Galland, B. and Robertson, C. J. and Gray, A. and Farella, M.		eng		Sir John Walsh Research Institute, University of Otago, Dunedin, New Zealand. Electronic address: Ghassan.idris@otagot.ac.nz. Department of Women's and Children's Health, University of Otago, Dunedin, New Zealand. Electronic address: barbara.galland@otago.ac.nz. Sir John Walsh Research Institute, University of Otago, Dunedin, New Zealand. Electronic address: c.robertson@clear.net.nz. Department o…	OBJECTIVE: To test the short-term effectiveness of a mandibular advancement splint (MAS) for the management of sleep-disordered breathing (SDB) in children. METHODS: Eighteen SDB children were enrolled in a crossover randomized clinical trial and assigned to a treatment sequence starting either with an Active or a Sham MAS. Each appliance was worn for three weeks and treatment periods were separa…	1879-176x Idris, Ghassan Galland, Barbara Robertson, Christopher John Gray, Andrew Farella, Mauro Journal Article Randomized Controlled Trial Research Support, Non-U.S. Gov't England 2018/01/23 J Dent. 2018 Apr;71:9-17. doi: 10.1016/j.jdent.2018.01.006. Epub 2018 Jan 31. | RAYYAN-INCLUSION: {"Pedro"=>"Excluded"} | RAYYAN-EXCLUSION-REASONS: wrong population	10.1016/j.jdent.2018.01.006	Anatomic Landmarks;Body Mass Index;Cephalometry;Child;Cross-Over Studies;Equipment Design;Female;Humans;Insulin-Like Growth Factor I;Male;Mandibular Advancement/*instrumentation/*methods;New Zealand;*Orthodontic Appliances;Overbite;Quality of Life;Sleep Apnea Syndromes/*therapy;Snoring/therapy;Splints;Surveys and Questionnaires;Treatment Outcome;Oral appliances;Orthodontics;Quality of life;Sleep …
rayyan-636940667	Pharyngeal airway and hyoid bone position changes of skeletal anchored Forsus Fatigue Resistant Device and activator appliances	2021	8		Clin Oral Investig	1432-6981	25	8	4841-4850	İnce-Bingöl, S. and Kaya, B.		eng		Department of Orthodontics, Faculty of Dentistry, Baskent University, 1. Cad No: 107 Bahcelievler, Ankara, Turkey. hsinemince@gmail.com. Department of Orthodontics, Faculty of Dentistry, Baskent University, 1. Cad No: 107 Bahcelievler, Ankara, Turkey.	OBJECTIVES: To evaluate the effects of miniplate anchored Forsus Fatigue Resistant Device (MAF) and activator treatments in the pharyngeal airway dimensions and hyoid bone position. MATERIALS AND METHODS: Thirty-eight patients with mandibular retrusion who were treated with either MAF or activator were selected retrospectively and compared with an untreated control group. The data of 114 lateral …	1436-3771 İnce-Bingöl, Sinem Orcid: 0000-0002-7014-0784 Kaya, Burçak Journal Article Germany 2021/01/16 Clin Oral Investig. 2021 Aug;25(8):4841-4850. doi: 10.1007/s00784-021-03789-9. Epub 2021 Jan 15. | RAYYAN-INCLUSION: {"Pedro"=>"Excluded"}	10.1007/s00784-021-03789-9	*Activator Appliances;Cephalometry;Humans;Hyoid Bone/diagnostic imaging;*Malocclusion, Angle Class II;Mandible;Pharynx/diagnostic imaging;Retrospective Studies;Class II malocclusion;Hyoid bone;Obstructive sleep apnea;Pharyngeal airway;Skeletal anchorage;Fatigue
rayyan-636940668	Changes in sleep and airway variables in patients with obstructive sleep apnea after mandibular advancement splint treatment	2019	4		American Journal of Orthodontics and Dentofacial Orthopedics	0889-5406	155	4	498-508	Mostafiz, W. R. and Carley, D. W. and Viana, M. G. C. and Ma, S. and Dalci, O. and Darendeliler, M. A. and Evans, C. A. and Kusnoto, B. and Masoud, A. and Galang-Boquiren, M. T. S.	<Go to ISI>://WOS:000462764900013				Introduction: Obstructive sleep apnea (OSA) is an extensive public health problem that imposes considerable morbidity. Mandibular advancement splint (MAS) therapy is a well tolerated treatment, but success rates are difficult to predict. Our objective was to investigate the relationship of oropharyngeal airway dimensions, sleep characteristics, patient biometrics, and treatment response within an…	Mostafiz, Whitney R. Carley, David W. Viana, Maria Grace C. Ma, Serina Dalci, Oyuku Darendeliler, M. Ali Evans, Carla A. Kusnoto, Budi Masoud, Ahmed Galang-Boquiren, Maria Therese S. masoud, ahmed/AHE-7304-2022; masoud, ahmed/HPF-5197-2023 masoud, ahmed/0000-0003-2854-1872; masoud, ahmed/0000-0003-2854-1872; Kusnoto, Budi/0000-0001-5449-4155; Evans, Carla/0000-0002-0473-383X 1097-6752 | RAYYAN-IN…	10.1016/j.ajodo.2018.05.022	Sleep Apnea Syndromes;Sleep Apnea, Obstructive;Apnea
rayyan-636940669	Influence of Oral and Craniofacial Dimensions on Mandibular Advancement Splint Treatment Outcome in Patients With Obstructive Sleep Apnea	2011	6		Chest	0012-3692	139	6	1331-1339	Mostafiz, W. and Dalci, O. and Sutherland, K. and Malhotra, A. and Srinivasan, V. and Darendeliler, M. A. and Cistulli, P. A.	<Go to ISI>://WOS:000291511100015				Background: Mandibular advancement splints (MASs) can effectively treat obstructive sleep apnea (OSA); however, no validated and reliable prediction method for treatment outcome currently exists. The efficacy of MAS may relate to anatomic factors, including craniofacial size and upper-airway soft-tissue volume and anatomic balance between them. We aimed to assess whether craniofacial and oral mea…	Mostafiz, Whitney Dalci, Oyku Sutherland, Kate Malhotra, Atul Srinivasan, Vasanth Darendeliler, M. Ali Cistulli, Peter A. Darendeliler, Mehmet Ali/0000-0002-8906-8153; Sutherland, Kate/0000-0001-6106-7303 1931-3543 | RAYYAN-INCLUSION: {"Pedro"=>"Maybe"}	10.1378/chest.10-2224	Sleep Apnea Syndromes;Sleep Apnea, Obstructive
rayyan-636940670	Success of Hypoglossal Nerve Stimulation Using Mandibular Advancement During Sleep Endoscopy	2020	12		Laryngoscope	0023-852X	130	12	2917-2921	Mulholland, G. B. and Dedhia, R. C.	<Go to ISI>://WOS:000518157100001				Objectives/Hypothesis Hypoglossal nerve stimulation (HGNS) effectively treats obstructive sleep apnea in select patients. Drug-induced sleep endoscopy (DISE) is required for HGNS candidacy. Data suggest that mandibular advancement (MA) devices and HGNS share similar target populations. We aimed to test the association between MA's effect on the velum and lateral walls during DISE in relation to t…	Mulholland, Graeme B. Dedhia, Raj C. Mulholland, Graeme/0000-0002-7419-4739 1531-4995 | RAYYAN-INCLUSION: {"Pedro"=>"Excluded"}	10.1002/lary.28589
rayyan-636940671	The reliability of different methods of manual volumetric segmentation of pharyngeal and sinonasal subregions	2017	12		Oral Surgery Oral Medicine Oral Pathology Oral Radiology	2212-4403	124	6	577-587	Neelapu, B. C. and Kharbanda, O. P. and Sardana, H. K. and Gupta, A. and Vasamsetti, S. and Balachandran, R. and Rana, S. S. and Sardana, V.	<Go to ISI>://WOS:000415921100015				Objectives. The purpose of the study was to test the intra and interobserver reliability of manual volumetric segmentation of pharyngeal and sinonasal airway subregions. Study Design. Cone beam computed tomography data of 15 patients were collected from an orthodontic clinical database. Two experienced orthodontists independently performed manual segmentation of the airway subregions. Four perfor…	Neelapu, Bala Chakravarthy Kharbanda, Om Prakash Sardana, Harish Kumar Gupta, Abhishek Vasamsetti, Srikanth Balachandran, Rajiv Rana, Shailendra Singh Sardana, Viren Sardana, Harish Kumar/AAJ-7718-2020; Balachandran, Rajiv/AAX-5500-2021; Kharbanda, Om P/AAT-4653-2021; Gupta, Abhishek/O-3016-2019; Sardana, Viren/AAM-1816-2021 Sardana, Harish Kumar/0000-0001-6072-3305; Gupta, Abhishek/0000-0002-859…	10.1016/j.oooo.2017.08.020
rayyan-636940672	A pilot study for segmentation of pharyngeal and sino-nasal airway subregions by automatic contour initialization	2017	11		International Journal of Computer Assisted Radiology and Surgery	1861-6410	12	11	1877-1893	Neelapu, B. C. and Kharbanda, O. P. and Sardana, V. and Gupta, A. and Vasamsetti, S. and Balachandran, R. and Rana, S. S. and Sardana, H. K.	<Go to ISI>://WOS:000413841500004				The objective of the present study is to put forward a novel automatic segmentation algorithm to segment pharyngeal and sino-nasal airway subregions on 3D CBCT imaging datasets. A fully automatic segmentation of sino-nasal and pharyngeal airway subregions was implemented in MATLAB programing environment. The novelty of the algorithm is automatic initialization of contours in upper airway subregio…	Neelapu, Bala Chakravarthy Kharbanda, Om Prakash Sardana, Viren Gupta, Abhishek Vasamsetti, Srikanth Balachandran, Rajiv Rana, Shailendra Singh Sardana, Harish Kumar Sardana, Viren/AAM-1816-2021; Kharbanda, Om P/AAT-4653-2021; Gupta, Abhishek/O-3016-2019; Sardana, Harish Kumar/AAJ-7718-2020; Balachandran, Rajiv/AAX-5500-2021 Sardana, Viren/0000-0002-6735-2946; Gupta, Abhishek/0000-0002-8592-9964;…	10.1007/s11548-017-1650-1	Pilot Projects
rayyan-636940673	Cephalometry and prediction of oral appliance treatment outcome	2012	3		Sleep and Breathing	1520-9512	16	1	47-58	Ng, A. T. M. and Darendeliler, M. A. and Petocz, P. and Cistulli, P. A.	<Go to ISI>://WOS:000300324600008				Predicting which patients with obstructive sleep apnea (OSA) will be successfully treated with mandibular advancement splints (MAS) remains elusive. Developing simple daytime measurements and tests to predict treatment outcome would enhance MAS treatment. The purpose of this study was to assess the clinical utility of anthropomorphic measurements and cephalometric X-rays in the prediction of MAS …	Ng, Andrew Tze Ming Darendeliler, M. Ali Petocz, Peter Cistulli, Peter A. Darendeliler, Mehmet Ali/0000-0002-8906-8153 | RAYYAN-INCLUSION: {"Pedro"=>"Maybe"}	10.1007/s11325-011-0484-2	Treatment Outcome
rayyan-636940674	Dental Treatment for Paediatric Obstructive Sleep Apnea	2015	6		Paediatric Respiratory Reviews	1526-0542	16	3	174-181	Ngiam, J. and Cistulli, P. A.	<Go to ISI>://WOS:000359883900009				Paediatric obstructive sleep apnea (OSA) is common and its prevalence is expected to increase due to the rise in childhood obesity. Recent research has shown that many children, both syndromic and non-syndromic, who exhibit mouth breathing as a result of upper airway obstruction, may also exhibit dentofacial anomalies. Although adenotonsillectomy and continuous positive airway pressure have been …	Ngiam, Joachim Cistulli, Peter A. 1526-0550 | RAYYAN-INCLUSION: {"Pedro"=>"Excluded"} | RAYYAN-EXCLUSION-REASONS: wrong population	10.1016/j.prrv.2014.11.002	Sleep Apnea Syndromes;Sleep Apnea, Obstructive
rayyan-636940675	Cephalometric and Pharyngometric Evaluation in Snoring Children with Sleep-Disordered Breathing and Adenotonsillar Hypertrophy Under an Orthodontic or Orthopedic Treatment	2019	1		Journal of Child Science	2474-5871	9	1	E68-E74	Nunes, W. R. and Gozal, D. and Di Francesco, R. C.	<Go to ISI>://WOS:000525148700011				Altered craniofacial growth has been implicated in sleep-disordered breathing (SDB) in children. The authors aimed to evaluate the cephalometric measurements and pharyngeal dimensions related to SDB in snoring children with adenotonsillar hypertrophy (ATH) treated with an orthodontic and orthopedic oral appliance (OOA). Forty habitually snoring children, 6 to 9 years old with evidence of grade 3 …	Nunes Jr, Walter Ribeiro Gozal, David Di Francesco, Renata C. Gozal, David/ABH-3805-2020; Di Francesco, Renata/H-9276-2013 Di Francesco, Renata/0000-0002-6375-6978; Gozal, David/0000-0001-8195-6036 | RAYYAN-INCLUSION: {"Pedro"=>"Excluded"} | RAYYAN-EXCLUSION-REASONS: wrong population	10.1055/s-0039-1692987	Orthopedics;Snoring;Sleep Apnea Syndromes;Sleep Disorders
rayyan-636940676	Computerized tomographic evaluation of effects of mandibular anterior repositioning on the upper airway: A pilot study	2004	8		Journal of Prosthetic Dentistry	0022-3913	92	2	184-189	Ogutcen-Toller, M. and Sarac, Y. S. and Cakir-Ozkan, N. and Sarac, D. and Sakan, B.	<Go to ISI>://WOS:000223287700015				Statement of problem. Snoring is related to narrowing of the upper airway. Treatment options for snoring may have potential side effects or discomfort which may not be tolerated by some patients. Mandibular advancement devices may cause fewer negative side effects than other treatment modatlities and have been advocated as a treatment for snoring. Purpose. The aim of the pilot study was to evalua…	Ogutcen-Toller, M Sarac, YS Cakir-Ozkan, N Sarac, D Sakan, B 16th Congress of the European-Association-for-Cranio-Maxillofacial-Surgery Sep 03-07, 2002 Munster, germany European Assoc Cranio Maxillofac Surg Sarac, Duygu/0000-0003-1076-9334 1097-6841 | RAYYAN-INCLUSION: {"Pedro"=>"Excluded"}	10.1016/j.prosdent.2004.05.003	Pilot Projects
rayyan-636940677	Titration technique using endoscopy for an oral appliance treatment of obstructive sleep apnea	2018	3		Journal of Prosthetic Dentistry	0022-3913	119	3	350-353	Okuno, K. and Ikai, K. and Matsumura-Ai, E. and Araie, T.	<Go to ISI>://WOS:000428228900011				The degree of mandibular protrusion for an oral appliance (OA) should be customized for each patient with obstructive sleep apnea (OSA). This article describes the mandibular titration technique for OAs to effectively treat OSA by using endoscopy to evaluate the change in the airway at the velopharynx. This technique may minimize the degree of mandible protrusion and contribute to both the effica…	Okuno, Kentaro Ikai, Kazuki Matsumura-Ai, Erika Araie, Takafumi Okuno, kentaro/aat-3010-2020 OKUNO, KENTARO/0000-0003-1737-7958; Araie, Takafumi/0000-0001-7620-8105 1097-6841 | RAYYAN-INCLUSION: {"Pedro"=>"Excluded"}	10.1016/j.prosdent.2017.03.005	Sleep Apnea Syndromes;Sleep Apnea, Obstructive
rayyan-636940678	The efficacy of nasal airway stent (Nastent) on obstructive sleep apnoea and prediction of treatment outcomes	2019	1		Journal of Oral Rehabilitation	0305-182X	46	1	51-57	Okuno, K. and Minagi, H. O. and Ikai, K. and Ai, E. M. and Takai, E. and Fukatsu, H. and Uchida, Y. and Sakai, T.	<Go to ISI>://WOS:000453587800007				Background Obstructive sleep apnoea (OSA) is characterised by recurrent episodes of partial or complete upper airway collapse during sleep and is highly prevalent in the general population. The nasopharyngeal airway stent (Nastent) is a specifically designed, preformed silicone tube that intends to maintain the upper airway patency during sleep and reduce snoring and sleep apnoea. Objective(s) Th…	Okuno, Kentaro Minagi, Hitomi Ono Ikai, Kazuki Ai, Erika Matsumura Takai, Etsuko Fukatsu, Hikari Uchida, Yurika Sakai, Takayoshi OKUNO, KENTARO/AAT-3010-2020; Minagi, Hitomi Ono/ABA-2862-2020 OKUNO, KENTARO/0000-0003-1737-7958; Ono Minagi, Hitomi/0000-0003-2993-4635 1365-2842 | RAYYAN-INCLUSION: {"Pedro"=>"Excluded"}	10.1111/joor.12725	Stents;Treatment Outcome
rayyan-636940679	Endoscopy evaluation to predict oral appliance outcomes in obstructive sleep apnoea	2016	5		European Respiratory Journal	0903-1936	47	5	1410-1419	Okuno, K. and Sasao, Y. and Nohara, K. and Sakai, T. and Pliska, B. T. and Lowe, A. A. and Ryan, C. F. and Almeida, F. R.	<Go to ISI>://WOS:000385955800023				The objective of this study was to determine the utility of nasoendoscopy of the upper airway as a predictor of the efficacy of oral appliance treatment in obstructive sleep apnoea (OSA). A total of 61 consecutive patients with moderate-to-severe polysomnographically diagnosed OSA were recruited for this study. Using nasoendoscopy, we prospectively assessed the velopharynx and oro/hypopharynx in …	Okuno, Kentaro Sasao, Yasuhiro Nohara, Kanji Sakai, Takayoshi Pliska, Benjamin T. Lowe, Alan A. Ryan, C. Frank Almeida, Fernanda R. OKUNO, KENTARO/AAT-3010-2020; Sakai, Takayoshi/L-1456-2019 OKUNO, KENTARO/0000-0003-1737-7958; Sakai, Takayoshi/0000-0003-4348-4896; Pliska, Benjamin/0000-0002-8935-7203 1399-3003 | RAYYAN-INCLUSION: {"Pedro"=>"Excluded"}	10.1183/13993003.01088-2015
rayyan-636940680	The effects of oral appliance therapy on occlusal function in patients with obstructive sleep apnea: A short-term prospective study	2007	2		American Journal of Orthodontics and Dentofacial Orthopedics	0889-5406	131	2	176-183	Otsuka, R. and de Almeida, F. R. and Lowe, A. A.	<Go to ISI>://WOS:000244235200004				Introduction: The aim of this study was to objectively and prospectively assess whether oral appliances (OAs) alter occlusal function in patients treated for snoring or obstructive sleep apnea. Methods: The occlusal contact area (OCA) and bite force (Bf) of 12 patients who used OAs were measured with pressure-sensitive sheets in the morning and evening with the Dental Prescale Occluzer System. OC…	Otsuka, Ryo Ribeiro de Almeida, Fernanda Lowe, Alan A. 1097-6752 | RAYYAN-INCLUSION: {"Pedro"=>"Excluded"}	10.1016/j.ajodo.2005.03.028	Sleep Apnea Syndromes;Prospective Studies;Sleep Apnea, Obstructive;Apnea
rayyan-636940681	A comparison of responders and nonresponders to oral appliance therapy for the treatment of obstructive sleep apnea	2006	2		American Journal of Orthodontics and Dentofacial Orthopedics	0889-5406	129	2	222-229	Otsuka, R. and de Almeida, F. R. and Lowe, A. A. and Ryan, F.	<Go to ISI>://WOS:000235384200010				Introduction: This retrospective study compared cephalometric variables between responders and nonresponders to a titratable oral appliance (OA) in a group of subjects matched for sex, pretreatment age, and body mass index (BMI). Methods: Nine nonresponders as defined by an improvement in the apnea hypopnea index (AHI; < 20%) and their individually matched responders were selected for this study.…	Otsuka, R de Almeida, FR Lowe, AA Ryan, F 1097-6752 | RAYYAN-INCLUSION: {"Pedro"=>"Excluded"} | RAYYAN-EXCLUSION-REASONS: wrong outcome	10.1016/j.ajodo.2004.06.035	Sleep Apnea Syndromes;Sleep Apnea, Obstructive;Apnea
rayyan-636940682	Global research trends of obstructive sleep apnea from 2011 to 2020: a 10-year bibliometric analysis	2022	5		Annals of Palliative Medicine	2224-5820	11	5	1671-1686	Pan, L. and Meng, F. Q. and Zhang, L. and Shen, H. and Kong, D. L. and Wang, W. and Kang, J.	<Go to ISI>://WOS:000741520300001				Background: Obstructive sleep apnea (OSA) is a common clinical condition with far-reaching health implications. We aimed to analyze the published articles of OSA and compare the differences in aspects of years, countries, institutions, journals, authors and keywords to evaluate the hotspots and development trends in OSA research. Methods: We screened all associated literature on OSA from Web of S…	Pan, Lei Meng, Fanqi Zhang, Lei Shen, Hui Kong, Delei Wang, Wei Kang, Jian 2224-5839 | RAYYAN-INCLUSION: {"Pedro"=>"Excluded"} | RAYYAN-EXCLUSION-REASONS: wrong population	10.21037/apm-21-2237	Bibliometrics;Sleep Apnea Syndromes;Sleep Apnea, Obstructive;Apnea
rayyan-636940683	The Effect of the Modified Jaw-Thrust Maneuver on the Depth of Sedation During Drug-Induced Sleep Endoscopy	2019	10		Journal of Clinical Sleep Medicine	1550-9389	15	10	1503-1508	Park, D. and Kim, J. S. and Heo, S. J.	<Go to ISI>://WOS:000490159000017				Study Objectives: The modified jaw-thrust maneuver (MJTM) during drug-induced sleep endoscopy (DISE) is known to predict the treatment effect of mandibular advancement devices. However, its effect on the depth of sedation and potential to provoke arousal by awakening patients during the maneuver has not been studied so far. This study investigated the effect of the MJTM on the depth of sedation d…	Park, Donghwi Kim, Jung-Soo Heo, Sung Jae Park, Donghwi/GYQ-6185-2022; 허, 성재/AAU-3921-2020; Park, Donghwi/ABT-2196-2022 Park, Donghwi/0000-0002-7724-4682; 1550-9397 | RAYYAN-INCLUSION: {"Pedro"=>"Excluded"}	10.5664/jcsm.7986	Sleep
rayyan-636940684	Orthopaedic treatment effects of functional therapy on the sagittal pharyngeal dimensions in subjects with sleep-disordered breathing and Class II malocclusion	2017	12		Acta Otorhinolaryngologica Italica	0392-100X	37	6	479-485	Pavoni, C. and Lombardo, E. C. and Lione, R. and Bollero, P. and Ottaviani, F. and Cozza, P.	<Go to ISI>://WOS:000419187800006				The purpose of this cephalometric study was to evaluate the craniofacial changes induced by functional treatment of mandibular advancement with special regard to pharyngeal sagittal airway dimensions, tongue and hyoid bone position in subjects with sleep-disordered breathing (SDB) and dentoskeletal Class II malocclusions compared with an untreated Class II control group. 51 subjects (24 female, 2…	Pavoni, C. Lombardo, E. Cretella Lione, R. Bollero, P. Ottaviani, F. Cozza, P. Pavoni, Chiara/AAH-9788-2019 BOLLERO, Patrizio/0000-0003-2430-2057; COZZA, PAOLA/0000-0003-2663-8291 1827-675x | RAYYAN-INCLUSION: {"Pedro"=>"Excluded"} | RAYYAN-EXCLUSION-REASONS: wrong population	10.14639/0392-100x-1420	Sleep Disorders;Sleep Apnea Syndromes
rayyan-636940685	Long-Term Effects of Distraction Osteogenesis of the Mandible	2018	7		Journal of Oral and Maxillofacial Surgery	0278-2391	76	7	1512-1523	Peacock, Z. S. and Salcines, A. and Troulis, M. J. and Kaban, L. B.	<Go to ISI>://WOS:000436415300025				Purpose: 1) To assess the fate of the permanent teeth in and adjacent to the regenerate in pediatric patients who underwent mandibular distraction osteogenesis (DO) and 2) to compare the postoperative growth of the distracted mandible with age- and gender-matched controls. Patients and Methods: This was a retrospective cohort study of children who underwent mandibular DO during the primary or mix…	Peacock, Zachary S. Salcines, Alfonso Troulis, Maria J. Kaban, Leonard B. Peacock, Zachary/AAF-9942-2019 1531-5053 | RAYYAN-INCLUSION: {"Pedro"=>"Excluded"} | RAYYAN-EXCLUSION-REASONS: wrong population	10.1016/j.joms.2017.12.034	Mandible;Osteogenesis
rayyan-636940686	Changes in the upper airway volume after orthognathic surgery: three-dimensional measurements in a supine body position	2023	9		International Journal of Oral and Maxillofacial Surgery	0901-5027	52	9	948-955	Pellby, D. and Bengtsson, M.	<Go to ISI>://WOS:001055640800001				The objectives of this study were to analyse the changes in airway cross-sectional areas and volumes due to surgical movements of the jaws and to identify any possible correlation with the direction of the movements. Fiftyseven participants, aged 18-28 years (mean 20.8 years) at surgery, were followed up for 12 months postoperatively. Pre-and postoperative measurements of the facial region obtain…	Pellby, D. Bengtsson, M. Bengtsson, Martin/0000-0003-0838-5737 1399-0020 | RAYYAN-INCLUSION: {"Pedro"=>"Excluded"} | RAYYAN-EXCLUSION-REASONS: wrong population,wrong publication type	10.1016/j.ijom.2022.11.012
rayyan-636940687	Mandibular advancement device therapy for obstructive sleep apnea: a prospective study on predictors of treatment success	2019	2		Sleep Medicine	1389-9457	54		187-194	Petri, N. and Christensen, I. J. and Svanholt, P. and Sonnesen, L. and Wildschiodtz, G. and Berg, S.	<Go to ISI>://WOS:000458800800028				Objective: To survey potential predictors of success of mandibular advancement device (MAD) therapy in patients with obstructive sleep apnea (OSA), and in particular, to examine anatomical narrowings and sleep-related collapse levels in the upper airway. Methods: This was a prospective study of 62 OSA patients (median apnea-hypopnea index [AHI] of 34), who were treated with a custom-made, monoblo…	Petri, Niels Christensen, Ib Jarle Svanholt, Palle Sonnesen, Liselotte Wildschiodtz, Gordon Berg, Soren Sonnesen, Liselotte/0000-0003-0320-8096 1878-5506 | RAYYAN-INCLUSION: {"Pedro"=>"Excluded"}	10.1016/j.sleep.2018.09.033	Sleep Apnea Syndromes;Prospective Studies;Sleep Apnea, Obstructive;Apnea
[truncated: 932 more rows]
