# Supplementary material for: Computed tomography versus sleep endoscopy (DISE) to predict the effectiveness of mandibular advancement device in adult patients with obstructive sleep apnea: A systematic review
Source: PLoS One. 2025 Jul 10;20(7):e0327974. doi: 10.1371/journal.pone.0327974 (PMC12244774; doi:10.1371/journal.pone.0327974)
Supplement: S3 File — (CSV) [file pone.0327974.s003.csv]

created_at	user_id	user_email	article_id	key	value
2023-12-10T15:42:21.830Z	461046	cebola_ped@hotmail.com	636940689	included	-1
2023-12-10T15:42:25.549Z	461046	cebola_ped@hotmail.com	636940689	included	-1
2023-12-10T15:42:30.862Z	461046	cebola_ped@hotmail.com	636940269	included	-1
2023-12-10T15:42:33.362Z	461046	cebola_ped@hotmail.com	636940269	included	-1
2023-12-10T15:42:41.846Z	461046	cebola_ped@hotmail.com	636940269	included	-1
2023-12-10T15:42:42.659Z	461046	cebola_ped@hotmail.com	636940269	included	-1
2023-12-29T14:05:11.107Z	461046	cebola_ped@hotmail.com	636940270	"__EXR__wrong population"	1
2023-12-29T14:05:11.138Z	461046	cebola_ped@hotmail.com	636940270	included	-1
2023-12-29T14:08:18.080Z	461046	cebola_ped@hotmail.com	636940272	"__EXR__wrong study design"	1
2023-12-29T14:08:18.095Z	461046	cebola_ped@hotmail.com	636940272	included	-1
2023-12-29T14:08:39.252Z	461046	cebola_ped@hotmail.com	636940273	"__EXR__wrong study design"	1
2023-12-29T14:08:39.283Z	461046	cebola_ped@hotmail.com	636940273	included	-1
2023-12-29T14:10:01.426Z	461046	cebola_ped@hotmail.com	636940304	"__EXR__wrong study design"	1
2023-12-29T14:10:01.457Z	461046	cebola_ped@hotmail.com	636940304	included	-1
2023-12-29T14:10:01.472Z	461046	cebola_ped@hotmail.com	636940339	"__EXR__wrong study design"	1
2023-12-29T14:10:01.488Z	461046	cebola_ped@hotmail.com	636940339	included	-1
2023-12-29T14:10:01.519Z	461046	cebola_ped@hotmail.com	636940391	"__EXR__wrong study design"	1
2023-12-29T14:10:01.535Z	461046	cebola_ped@hotmail.com	636940391	included	-1
2023-12-29T14:10:01.551Z	461046	cebola_ped@hotmail.com	636940414	"__EXR__wrong study design"	1
2023-12-29T14:10:01.582Z	461046	cebola_ped@hotmail.com	636940414	included	-1
2023-12-29T14:10:01.613Z	461046	cebola_ped@hotmail.com	636940417	"__EXR__wrong study design"	1
2023-12-29T14:10:01.629Z	461046	cebola_ped@hotmail.com	636940417	included	-1
2023-12-29T14:10:01.644Z	461046	cebola_ped@hotmail.com	636940436	"__EXR__wrong study design"	1
2023-12-29T14:10:01.676Z	461046	cebola_ped@hotmail.com	636940436	included	-1
2023-12-29T14:10:01.691Z	461046	cebola_ped@hotmail.com	636940466	"__EXR__wrong study design"	1
2023-12-29T14:10:01.722Z	461046	cebola_ped@hotmail.com	636940466	included	-1
2023-12-29T14:10:01.738Z	461046	cebola_ped@hotmail.com	636940506	"__EXR__wrong study design"	1
2023-12-29T14:10:01.754Z	461046	cebola_ped@hotmail.com	636940506	included	-1
2023-12-29T14:10:01.785Z	461046	cebola_ped@hotmail.com	636940573	"__EXR__wrong study design"	1
2023-12-29T14:10:01.801Z	461046	cebola_ped@hotmail.com	636940573	included	-1
2023-12-29T14:10:01.832Z	461046	cebola_ped@hotmail.com	636940583	"__EXR__wrong study design"	1
2023-12-29T14:10:01.847Z	461046	cebola_ped@hotmail.com	636940583	included	-1
2023-12-29T14:10:01.894Z	461046	cebola_ped@hotmail.com	636940609	"__EXR__wrong study design"	1
2023-12-29T14:10:01.910Z	461046	cebola_ped@hotmail.com	636940609	included	-1
2023-12-29T14:10:01.926Z	461046	cebola_ped@hotmail.com	636940703	"__EXR__wrong study design"	1
2023-12-29T14:10:01.957Z	461046	cebola_ped@hotmail.com	636940703	included	-1
2023-12-29T14:10:01.972Z	461046	cebola_ped@hotmail.com	636940788	"__EXR__wrong study design"	1
2023-12-29T14:10:01.988Z	461046	cebola_ped@hotmail.com	636940788	included	-1
2023-12-29T14:10:02.019Z	461046	cebola_ped@hotmail.com	636940809	"__EXR__wrong study design"	1
2023-12-29T14:10:02.035Z	461046	cebola_ped@hotmail.com	636940809	included	-1
2023-12-29T14:10:02.066Z	461046	cebola_ped@hotmail.com	636940905	"__EXR__wrong study design"	1
2023-12-29T14:10:02.082Z	461046	cebola_ped@hotmail.com	636940905	included	-1
2023-12-29T14:10:02.097Z	461046	cebola_ped@hotmail.com	636940908	"__EXR__wrong study design"	1
2023-12-29T14:10:02.129Z	461046	cebola_ped@hotmail.com	636940908	included	-1
2023-12-29T14:10:02.144Z	461046	cebola_ped@hotmail.com	636940914	"__EXR__wrong study design"	1
2023-12-29T14:10:02.176Z	461046	cebola_ped@hotmail.com	636940914	included	-1
2023-12-29T14:10:02.191Z	461046	cebola_ped@hotmail.com	636940922	"__EXR__wrong study design"	1
2023-12-29T14:10:02.222Z	461046	cebola_ped@hotmail.com	636940922	included	-1
2023-12-29T14:10:02.238Z	461046	cebola_ped@hotmail.com	636940956	"__EXR__wrong study design"	1
2023-12-29T14:10:02.254Z	461046	cebola_ped@hotmail.com	636940956	included	-1
2023-12-29T14:10:02.301Z	461046	cebola_ped@hotmail.com	636941104	"__EXR__wrong study design"	1
2023-12-29T14:10:02.347Z	461046	cebola_ped@hotmail.com	636941104	included	-1
2023-12-29T14:10:02.379Z	461046	cebola_ped@hotmail.com	636941132	"__EXR__wrong study design"	1
2023-12-29T14:10:02.394Z	461046	cebola_ped@hotmail.com	636941132	included	-1
2023-12-29T14:10:02.410Z	461046	cebola_ped@hotmail.com	636941300	"__EXR__wrong study design"	1
2023-12-29T14:10:02.441Z	461046	cebola_ped@hotmail.com	636941300	included	-1
2023-12-29T14:10:02.457Z	461046	cebola_ped@hotmail.com	636941520	"__EXR__wrong study design"	1
2023-12-29T14:10:02.472Z	461046	cebola_ped@hotmail.com	636941520	included	-1
2023-12-29T14:10:02.488Z	461046	cebola_ped@hotmail.com	636941643	"__EXR__wrong study design"	1
2023-12-29T14:10:02.504Z	461046	cebola_ped@hotmail.com	636941643	included	-1
2023-12-29T14:10:02.535Z	461046	cebola_ped@hotmail.com	636941645	"__EXR__wrong study design"	1
2023-12-29T14:10:02.551Z	461046	cebola_ped@hotmail.com	636941645	included	-1
2023-12-29T14:10:02.566Z	461046	cebola_ped@hotmail.com	636941654	"__EXR__wrong study design"	1
2023-12-29T14:10:02.582Z	461046	cebola_ped@hotmail.com	636941654	included	-1
2023-12-29T14:10:02.613Z	461046	cebola_ped@hotmail.com	636941875	"__EXR__wrong study design"	1
2023-12-29T14:10:02.629Z	461046	cebola_ped@hotmail.com	636941875	included	-1
2023-12-29T14:13:06.507Z	461046	cebola_ped@hotmail.com	636940324	"__EXR__wrong study design"	1
2023-12-29T14:13:06.523Z	461046	cebola_ped@hotmail.com	636940324	included	-1
2023-12-29T14:13:15.086Z	461046	cebola_ped@hotmail.com	636940325	"__EXR__wrong study design"	1
2023-12-29T14:13:15.101Z	461046	cebola_ped@hotmail.com	636940325	included	-1
2023-12-29T14:13:30.023Z	461046	cebola_ped@hotmail.com	636940326	"__EXR__wrong study design"	1
2023-12-29T14:13:30.055Z	461046	cebola_ped@hotmail.com	636940326	included	-1
2023-12-29T14:14:42.603Z	461046	cebola_ped@hotmail.com	636940340	"__EXR__wrong study design"	1
2023-12-29T14:14:42.619Z	461046	cebola_ped@hotmail.com	636940340	included	-1
2023-12-29T14:14:42.650Z	461046	cebola_ped@hotmail.com	636940340	"__EXR__wrong population"	deleted
2023-12-29T14:15:22.901Z	461046	cebola_ped@hotmail.com	636940394	"__EXR__wrong population"	1
2023-12-29T14:15:22.916Z	461046	cebola_ped@hotmail.com	636940394	included	-1
2023-12-29T14:15:36.526Z	461046	cebola_ped@hotmail.com	636940399	"__EXR__wrong population"	1
2023-12-29T14:15:36.542Z	461046	cebola_ped@hotmail.com	636940399	included	-1
2023-12-29T14:16:17.902Z	461046	cebola_ped@hotmail.com	636940430	"__EXR__wrong outcome"	1
2023-12-29T14:16:17.917Z	461046	cebola_ped@hotmail.com	636940430	included	-1
2023-12-29T14:16:30.808Z	461046	cebola_ped@hotmail.com	636940444	"__EXR__wrong outcome"	1
2023-12-29T14:16:30.886Z	461046	cebola_ped@hotmail.com	636940444	included	-1
2023-12-29T14:16:50.074Z	461046	cebola_ped@hotmail.com	636940447	"__EXR__wrong study design"	1
2023-12-29T14:16:50.153Z	461046	cebola_ped@hotmail.com	636940447	included	-1
2023-12-29T14:16:50.199Z	461046	cebola_ped@hotmail.com	636940447	"__EXR__wrong outcome"	1
2023-12-29T14:16:50.293Z	461046	cebola_ped@hotmail.com	636940447	included	-1
2023-12-29T14:16:50.340Z	461046	cebola_ped@hotmail.com	636940447	"__EXR__wrong population"	1
2023-12-29T14:16:50.403Z	461046	cebola_ped@hotmail.com	636940447	included	-1
2023-12-29T14:16:57.825Z	461046	cebola_ped@hotmail.com	636940472	"__EXR__wrong study design"	1
2023-12-29T14:16:57.840Z	461046	cebola_ped@hotmail.com	636940472	included	-1
2023-12-29T14:17:14.403Z	461046	cebola_ped@hotmail.com	636940487	"__EXR__wrong study design"	1
2023-12-29T14:17:14.419Z	461046	cebola_ped@hotmail.com	636940487	included	-1
2023-12-29T14:17:14.450Z	461046	cebola_ped@hotmail.com	636940487	"__EXR__wrong publication type"	1
2023-12-29T14:17:14.481Z	461046	cebola_ped@hotmail.com	636940487	included	-1
2023-12-29T14:17:14.497Z	461046	cebola_ped@hotmail.com	636940487	"__EXR__wrong population"	1
2023-12-29T14:17:14.528Z	461046	cebola_ped@hotmail.com	636940487	included	-1
2023-12-29T14:17:14.559Z	461046	cebola_ped@hotmail.com	636940487	"__EXR__wrong outcome"	1
2023-12-29T14:17:14.575Z	461046	cebola_ped@hotmail.com	636940487	included	-1
2023-12-29T14:17:22.872Z	461046	cebola_ped@hotmail.com	636940496	"__EXR__wrong study design"	1
2023-12-29T14:17:22.903Z	461046	cebola_ped@hotmail.com	636940496	included	-1
2023-12-29T14:17:22.919Z	461046	cebola_ped@hotmail.com	636940496	"__EXR__wrong population"	1
2023-12-29T14:17:22.934Z	461046	cebola_ped@hotmail.com	636940496	included	-1
2023-12-29T14:21:45.627Z	461046	cebola_ped@hotmail.com	636940517	included	1
2023-12-29T14:21:58.752Z	461046	cebola_ped@hotmail.com	636940604	included	1
2023-12-29T14:23:53.552Z	461046	cebola_ped@hotmail.com	636940616	"__EXR__wrong outcome"	1
2023-12-29T14:23:53.567Z	461046	cebola_ped@hotmail.com	636940616	included	-1
2023-12-29T14:24:32.396Z	461046	cebola_ped@hotmail.com	636940625	"__EXR__wrong study design"	1
2023-12-29T14:24:32.412Z	461046	cebola_ped@hotmail.com	636940625	included	-1
2023-12-29T14:24:46.865Z	461046	cebola_ped@hotmail.com	636940640	"__EXR__wrong study design"	1
2023-12-29T14:24:46.896Z	461046	cebola_ped@hotmail.com	636940640	included	-1
2023-12-29T14:25:34.647Z	461046	cebola_ped@hotmail.com	636940696	included	0
2023-12-29T14:25:46.429Z	461046	cebola_ped@hotmail.com	636940923	"__EXR__wrong study design"	1
2023-12-29T14:25:46.460Z	461046	cebola_ped@hotmail.com	636940923	included	-1
2023-12-29T14:25:46.476Z	461046	cebola_ped@hotmail.com	636940923	"__EXR__wrong outcome"	1
2023-12-29T14:25:46.507Z	461046	cebola_ped@hotmail.com	636940923	included	-1
2023-12-29T14:25:46.523Z	461046	cebola_ped@hotmail.com	636940923	"__EXR__wrong population"	1
2023-12-29T14:25:46.554Z	461046	cebola_ped@hotmail.com	636940923	included	-1
2023-12-29T14:26:51.946Z	461046	cebola_ped@hotmail.com	636940932	"__EXR__wrong outcome"	1
2023-12-29T14:26:52.024Z	461046	cebola_ped@hotmail.com	636940932	included	-1
2023-12-29T14:26:52.055Z	461046	cebola_ped@hotmail.com	636940932	"__EXR__wrong study design"	deleted
2023-12-29T14:27:03.977Z	461046	cebola_ped@hotmail.com	636940934	"__EXR__wrong study design"	1
2023-12-29T14:27:04.009Z	461046	cebola_ped@hotmail.com	636940934	included	-1
2023-12-29T14:27:04.024Z	461046	cebola_ped@hotmail.com	636940934	"__EXR__wrong outcome"	1
2023-12-29T14:27:04.055Z	461046	cebola_ped@hotmail.com	636940934	included	-1
2023-12-29T14:27:04.071Z	461046	cebola_ped@hotmail.com	636940934	"__EXR__wrong population"	1
2023-12-29T14:27:04.102Z	461046	cebola_ped@hotmail.com	636940934	included	-1
2023-12-29T14:27:26.040Z	461046	cebola_ped@hotmail.com	636940962	"__EXR__wrong population"	1
2023-12-29T14:27:26.056Z	461046	cebola_ped@hotmail.com	636940962	included	-1
2023-12-29T14:27:26.072Z	461046	cebola_ped@hotmail.com	636940962	"__EXR__wrong outcome"	1
2023-12-29T14:27:26.103Z	461046	cebola_ped@hotmail.com	636940962	included	-1
2023-12-29T14:27:36.212Z	461046	cebola_ped@hotmail.com	636940969	"__EXR__wrong outcome"	1
2023-12-29T14:27:36.228Z	461046	cebola_ped@hotmail.com	636940969	included	-1
2023-12-29T14:27:36.259Z	461046	cebola_ped@hotmail.com	636940969	"__EXR__wrong population"	1
2023-12-29T14:27:36.275Z	461046	cebola_ped@hotmail.com	636940969	included	-1
2023-12-29T14:27:53.744Z	461046	cebola_ped@hotmail.com	636940979	included	1
2023-12-29T14:28:06.338Z	461046	cebola_ped@hotmail.com	636940981	"__EXR__wrong outcome"	1
2023-12-29T14:28:06.385Z	461046	cebola_ped@hotmail.com	636940981	included	-1
2023-12-29T14:28:26.526Z	461046	cebola_ped@hotmail.com	636941048	"__EXR__wrong population"	1
2023-12-29T14:28:26.557Z	461046	cebola_ped@hotmail.com	636941048	included	-1
2023-12-29T14:28:26.573Z	461046	cebola_ped@hotmail.com	636941048	"__EXR__wrong outcome"	1
2023-12-29T14:28:26.635Z	461046	cebola_ped@hotmail.com	636941048	included	-1
2023-12-29T14:31:28.545Z	461046	cebola_ped@hotmail.com	636941077	"__EXR__wrong population"	1
2023-12-29T14:31:28.576Z	461046	cebola_ped@hotmail.com	636941077	included	-1
2023-12-29T14:31:28.608Z	461046	cebola_ped@hotmail.com	636941077	"__EXR__wrong outcome"	1
2023-12-29T14:31:28.623Z	461046	cebola_ped@hotmail.com	636941077	included	-1
2023-12-29T14:31:38.936Z	461046	cebola_ped@hotmail.com	636941095	"__EXR__wrong study design"	1
2023-12-29T14:31:38.967Z	461046	cebola_ped@hotmail.com	636941095	included	-1
2023-12-29T14:31:38.983Z	461046	cebola_ped@hotmail.com	636941095	"__EXR__wrong population"	1
2023-12-29T14:31:39.030Z	461046	cebola_ped@hotmail.com	636941095	included	-1
2023-12-29T14:31:44.874Z	461046	cebola_ped@hotmail.com	636941101	"__EXR__wrong population"	1
2023-12-29T14:31:44.905Z	461046	cebola_ped@hotmail.com	636941101	included	-1
2023-12-29T14:31:44.936Z	461046	cebola_ped@hotmail.com	636941101	"__EXR__wrong outcome"	1
2023-12-29T14:31:44.952Z	461046	cebola_ped@hotmail.com	636941101	included	-1
2023-12-29T14:31:58.999Z	461046	cebola_ped@hotmail.com	636941110	"__EXR__wrong outcome"	1
2023-12-29T14:31:59.014Z	461046	cebola_ped@hotmail.com	636941110	included	-1
2023-12-29T14:31:59.046Z	461046	cebola_ped@hotmail.com	636941110	"__EXR__wrong study design"	1
2023-12-29T14:31:59.061Z	461046	cebola_ped@hotmail.com	636941110	included	-1
2023-12-29T14:32:07.702Z	461046	cebola_ped@hotmail.com	636941128	"__EXR__wrong study design"	1
2023-12-29T14:32:07.780Z	461046	cebola_ped@hotmail.com	636941128	included	-1
2023-12-29T14:32:07.811Z	461046	cebola_ped@hotmail.com	636941128	"__EXR__wrong population"	1
2023-12-29T14:32:07.827Z	461046	cebola_ped@hotmail.com	636941128	included	-1
2023-12-29T14:32:07.843Z	461046	cebola_ped@hotmail.com	636941128	"__EXR__wrong outcome"	1
2023-12-29T14:32:07.858Z	461046	cebola_ped@hotmail.com	636941128	included	-1
2023-12-29T14:32:18.343Z	461046	cebola_ped@hotmail.com	636941130	"__EXR__wrong population"	1
2023-12-29T14:32:18.359Z	461046	cebola_ped@hotmail.com	636941130	included	-1
2023-12-29T14:32:18.390Z	461046	cebola_ped@hotmail.com	636941130	"__EXR__wrong outcome"	1
2023-12-29T14:32:18.421Z	461046	cebola_ped@hotmail.com	636941130	included	-1
2023-12-29T14:32:18.452Z	461046	cebola_ped@hotmail.com	636941130	"__EXR__wrong study design"	1
2023-12-29T14:32:18.468Z	461046	cebola_ped@hotmail.com	636941130	included	-1
2023-12-29T14:32:29.484Z	461046	cebola_ped@hotmail.com	636941131	"__EXR__wrong study design"	1
2023-12-29T14:32:29.515Z	461046	cebola_ped@hotmail.com	636941131	included	-1
2023-12-29T14:32:29.546Z	461046	cebola_ped@hotmail.com	636941131	"__EXR__wrong population"	1
2023-12-29T14:32:29.562Z	461046	cebola_ped@hotmail.com	636941131	included	-1
2023-12-29T14:32:29.593Z	461046	cebola_ped@hotmail.com	636941131	"__EXR__wrong outcome"	1
2023-12-29T14:32:29.624Z	461046	cebola_ped@hotmail.com	636941131	included	-1
2023-12-29T14:32:38.375Z	461046	cebola_ped@hotmail.com	636941133	"__EXR__wrong study design"	1
2023-12-29T14:32:38.390Z	461046	cebola_ped@hotmail.com	636941133	included	-1
2023-12-29T14:32:38.406Z	461046	cebola_ped@hotmail.com	636941133	"__EXR__wrong publication type"	1
2023-12-29T14:32:38.421Z	461046	cebola_ped@hotmail.com	636941133	included	-1
2023-12-29T14:32:38.453Z	461046	cebola_ped@hotmail.com	636941133	"__EXR__wrong population"	1
2023-12-29T14:32:38.468Z	461046	cebola_ped@hotmail.com	636941133	included	-1
2023-12-29T14:32:38.531Z	461046	cebola_ped@hotmail.com	636941133	"__EXR__wrong outcome"	1
2023-12-29T14:32:38.547Z	461046	cebola_ped@hotmail.com	636941133	included	-1
2023-12-29T14:32:52.000Z	461046	cebola_ped@hotmail.com	636941138	"__EXR__wrong population"	1
2023-12-29T14:32:52.016Z	461046	cebola_ped@hotmail.com	636941138	included	-1
2023-12-29T14:32:52.047Z	461046	cebola_ped@hotmail.com	636941138	"__EXR__wrong outcome"	1
2023-12-29T14:32:52.062Z	461046	cebola_ped@hotmail.com	636941138	included	-1
2023-12-29T14:32:52.078Z	461046	cebola_ped@hotmail.com	636941138	"__EXR__wrong study design"	deleted
2023-12-29T14:33:00.391Z	461046	cebola_ped@hotmail.com	636941139	"__EXR__wrong outcome"	1
2023-12-29T14:33:00.406Z	461046	cebola_ped@hotmail.com	636941139	included	-1
2023-12-29T14:33:00.422Z	461046	cebola_ped@hotmail.com	636941139	"__EXR__wrong population"	1
2023-12-29T14:33:00.500Z	461046	cebola_ped@hotmail.com	636941139	included	-1
2023-12-29T14:33:00.516Z	461046	cebola_ped@hotmail.com	636941139	"__EXR__wrong drug"	deleted
2023-12-29T14:33:08.094Z	461046	cebola_ped@hotmail.com	636941142	"__EXR__wrong outcome"	1
2023-12-29T14:33:08.125Z	461046	cebola_ped@hotmail.com	636941142	included	-1
2023-12-29T14:33:08.141Z	461046	cebola_ped@hotmail.com	636941142	"__EXR__wrong population"	1
2023-12-29T14:33:08.156Z	461046	cebola_ped@hotmail.com	636941142	included	-1
2023-12-29T14:33:15.297Z	461046	cebola_ped@hotmail.com	636941146	"__EXR__wrong study design"	1
2023-12-29T14:33:15.313Z	461046	cebola_ped@hotmail.com	636941146	included	-1
2023-12-29T14:33:15.344Z	461046	cebola_ped@hotmail.com	636941146	"__EXR__wrong population"	1
2023-12-29T14:33:15.360Z	461046	cebola_ped@hotmail.com	636941146	included	-1
2023-12-29T14:33:15.375Z	461046	cebola_ped@hotmail.com	636941146	"__EXR__wrong outcome"	1
2023-12-29T14:33:15.407Z	461046	cebola_ped@hotmail.com	636941146	included	-1
2023-12-29T14:33:20.204Z	461046	cebola_ped@hotmail.com	636941251	"__EXR__wrong study design"	1
2023-12-29T14:33:20.235Z	461046	cebola_ped@hotmail.com	636941251	included	-1
2023-12-29T14:33:29.141Z	461046	cebola_ped@hotmail.com	636941252	"__EXR__wrong study design"	1
2023-12-29T14:33:29.157Z	461046	cebola_ped@hotmail.com	636941252	included	-1
2023-12-29T14:33:29.204Z	461046	cebola_ped@hotmail.com	636941252	"__EXR__wrong population"	1
2023-12-29T14:33:29.219Z	461046	cebola_ped@hotmail.com	636941252	included	-1
2023-12-29T14:33:29.251Z	461046	cebola_ped@hotmail.com	636941252	"__EXR__wrong outcome"	1
2023-12-29T14:33:29.266Z	461046	cebola_ped@hotmail.com	636941252	included	-1
2023-12-29T14:33:36.798Z	461046	cebola_ped@hotmail.com	636941253	"__EXR__wrong study design"	1
2023-12-29T14:33:36.829Z	461046	cebola_ped@hotmail.com	636941253	included	-1
2023-12-29T14:33:36.845Z	461046	cebola_ped@hotmail.com	636941253	"__EXR__wrong publication type"	1
2023-12-29T14:33:36.860Z	461046	cebola_ped@hotmail.com	636941253	included	-1
2023-12-29T14:33:36.876Z	461046	cebola_ped@hotmail.com	636941253	"__EXR__wrong population"	1
2023-12-29T14:33:36.891Z	461046	cebola_ped@hotmail.com	636941253	included	-1
2023-12-29T14:33:36.907Z	461046	cebola_ped@hotmail.com	636941253	"__EXR__wrong outcome"	1
2023-12-29T14:33:36.923Z	461046	cebola_ped@hotmail.com	636941253	included	-1
2023-12-29T14:33:45.939Z	461046	cebola_ped@hotmail.com	636941256	"__EXR__wrong study design"	1
2023-12-29T14:33:45.954Z	461046	cebola_ped@hotmail.com	636941256	included	-1
2023-12-29T14:33:45.970Z	461046	cebola_ped@hotmail.com	636941256	"__EXR__wrong publication type"	1
2023-12-29T14:33:46.001Z	461046	cebola_ped@hotmail.com	636941256	included	-1
2023-12-29T14:33:46.017Z	461046	cebola_ped@hotmail.com	636941256	"__EXR__wrong population"	1
2023-12-29T14:33:46.032Z	461046	cebola_ped@hotmail.com	636941256	included	-1
2023-12-29T14:33:46.048Z	461046	cebola_ped@hotmail.com	636941256	"__EXR__wrong outcome"	1
2023-12-29T14:33:46.079Z	461046	cebola_ped@hotmail.com	636941256	included	-1
2023-12-29T14:34:00.329Z	461046	cebola_ped@hotmail.com	636941260	"__EXR__wrong study design"	1
2023-12-29T14:34:00.361Z	461046	cebola_ped@hotmail.com	636941260	included	-1
2023-12-29T14:34:00.376Z	461046	cebola_ped@hotmail.com	636941260	"__EXR__wrong publication type"	1
2023-12-29T14:34:00.392Z	461046	cebola_ped@hotmail.com	636941260	included	-1
2023-12-29T14:34:00.423Z	461046	cebola_ped@hotmail.com	636941260	"__EXR__wrong population"	1
2023-12-29T14:34:00.439Z	461046	cebola_ped@hotmail.com	636941260	included	-1
2023-12-29T14:34:00.454Z	461046	cebola_ped@hotmail.com	636941260	"__EXR__wrong outcome"	1
2023-12-29T14:34:00.470Z	461046	cebola_ped@hotmail.com	636941260	included	-1
2023-12-29T14:34:08.611Z	461046	cebola_ped@hotmail.com	636941291	"__EXR__wrong study design"	1
2023-12-29T14:34:08.626Z	461046	cebola_ped@hotmail.com	636941291	included	-1
2023-12-29T14:34:08.658Z	461046	cebola_ped@hotmail.com	636941291	"__EXR__wrong publication type"	1
2023-12-29T14:34:08.673Z	461046	cebola_ped@hotmail.com	636941291	included	-1
2023-12-29T14:34:08.705Z	461046	cebola_ped@hotmail.com	636941291	"__EXR__wrong population"	1
2023-12-29T14:34:08.720Z	461046	cebola_ped@hotmail.com	636941291	included	-1
2023-12-29T14:34:08.736Z	461046	cebola_ped@hotmail.com	636941291	"__EXR__wrong outcome"	1
2023-12-29T14:34:08.767Z	461046	cebola_ped@hotmail.com	636941291	included	-1
2023-12-29T14:34:18.674Z	461046	cebola_ped@hotmail.com	636941299	"__EXR__wrong publication type"	1
2023-12-29T14:34:18.705Z	461046	cebola_ped@hotmail.com	636941299	included	-1
2023-12-29T14:34:18.721Z	461046	cebola_ped@hotmail.com	636941299	"__EXR__wrong study design"	1
2023-12-29T14:34:18.736Z	461046	cebola_ped@hotmail.com	636941299	included	-1
2023-12-29T14:34:18.752Z	461046	cebola_ped@hotmail.com	636941299	"__EXR__wrong population"	1
2023-12-29T14:34:18.767Z	461046	cebola_ped@hotmail.com	636941299	included	-1
2023-12-29T14:34:18.783Z	461046	cebola_ped@hotmail.com	636941299	"__EXR__wrong outcome"	1
2023-12-29T14:34:18.799Z	461046	cebola_ped@hotmail.com	636941299	included	-1
2023-12-29T14:34:25.924Z	461046	cebola_ped@hotmail.com	636941301	"__EXR__wrong study design"	1
2023-12-29T14:34:25.939Z	461046	cebola_ped@hotmail.com	636941301	included	-1
2023-12-29T14:34:25.986Z	461046	cebola_ped@hotmail.com	636941301	"__EXR__wrong publication type"	1
2023-12-29T14:34:26.002Z	461046	cebola_ped@hotmail.com	636941301	included	-1
2023-12-29T14:34:26.017Z	461046	cebola_ped@hotmail.com	636941301	"__EXR__wrong population"	1
2023-12-29T14:34:26.033Z	461046	cebola_ped@hotmail.com	636941301	included	-1
2023-12-29T14:34:26.064Z	461046	cebola_ped@hotmail.com	636941301	"__EXR__wrong outcome"	1
2023-12-29T14:34:26.080Z	461046	cebola_ped@hotmail.com	636941301	included	-1
2023-12-29T14:34:32.268Z	461046	cebola_ped@hotmail.com	636941308	"__EXR__wrong study design"	1
2023-12-29T14:34:32.299Z	461046	cebola_ped@hotmail.com	636941308	included	-1
2023-12-29T14:34:32.314Z	461046	cebola_ped@hotmail.com	636941308	"__EXR__wrong publication type"	1
2023-12-29T14:34:32.346Z	461046	cebola_ped@hotmail.com	636941308	included	-1
2023-12-29T14:34:32.361Z	461046	cebola_ped@hotmail.com	636941308	"__EXR__wrong population"	1
2023-12-29T14:34:32.377Z	461046	cebola_ped@hotmail.com	636941308	included	-1
2023-12-29T14:34:32.393Z	461046	cebola_ped@hotmail.com	636941308	"__EXR__wrong outcome"	1
2023-12-29T14:34:32.408Z	461046	cebola_ped@hotmail.com	636941308	included	-1
2023-12-29T14:34:38.299Z	461046	cebola_ped@hotmail.com	636941312	"__EXR__wrong study design"	1
2023-12-29T14:34:38.315Z	461046	cebola_ped@hotmail.com	636941312	included	-1
2023-12-29T14:34:38.330Z	461046	cebola_ped@hotmail.com	636941312	"__EXR__wrong publication type"	1
2023-12-29T14:34:38.346Z	461046	cebola_ped@hotmail.com	636941312	included	-1
2023-12-29T14:34:38.377Z	461046	cebola_ped@hotmail.com	636941312	"__EXR__wrong population"	1
2023-12-29T14:34:38.393Z	461046	cebola_ped@hotmail.com	636941312	included	-1
2023-12-29T14:34:38.486Z	461046	cebola_ped@hotmail.com	636941312	"__EXR__wrong outcome"	1
2023-12-29T14:34:38.518Z	461046	cebola_ped@hotmail.com	636941312	included	-1
2023-12-29T14:34:44.612Z	461046	cebola_ped@hotmail.com	636941314	"__EXR__wrong study design"	1
2023-12-29T14:34:44.643Z	461046	cebola_ped@hotmail.com	636941314	included	-1
2023-12-29T14:34:44.658Z	461046	cebola_ped@hotmail.com	636941314	"__EXR__wrong publication type"	1
2023-12-29T14:34:44.690Z	461046	cebola_ped@hotmail.com	636941314	included	-1
2023-12-29T14:34:44.705Z	461046	cebola_ped@hotmail.com	636941314	"__EXR__wrong population"	1
2023-12-29T14:34:44.721Z	461046	cebola_ped@hotmail.com	636941314	included	-1
2023-12-29T14:34:44.737Z	461046	cebola_ped@hotmail.com	636941314	"__EXR__wrong outcome"	1
2023-12-29T14:34:44.752Z	461046	cebola_ped@hotmail.com	636941314	included	-1
2023-12-29T14:34:50.987Z	461046	cebola_ped@hotmail.com	636941315	"__EXR__wrong study design"	1
2023-12-29T14:34:51.002Z	461046	cebola_ped@hotmail.com	636941315	included	-1
2023-12-29T14:34:51.034Z	461046	cebola_ped@hotmail.com	636941315	"__EXR__wrong publication type"	1
2023-12-29T14:34:51.112Z	461046	cebola_ped@hotmail.com	636941315	included	-1
2023-12-29T14:34:51.127Z	461046	cebola_ped@hotmail.com	636941315	"__EXR__wrong population"	1
2023-12-29T14:34:51.190Z	461046	cebola_ped@hotmail.com	636941315	included	-1
2023-12-29T14:34:51.205Z	461046	cebola_ped@hotmail.com	636941315	"__EXR__wrong outcome"	1
2023-12-29T14:34:51.237Z	461046	cebola_ped@hotmail.com	636941315	included	-1
2023-12-29T14:34:58.690Z	461046	cebola_ped@hotmail.com	636941317	"__EXR__wrong study design"	1
2023-12-29T14:34:58.706Z	461046	cebola_ped@hotmail.com	636941317	included	-1
2023-12-29T14:34:58.799Z	461046	cebola_ped@hotmail.com	636941317	"__EXR__wrong publication type"	1
2023-12-29T14:34:58.815Z	461046	cebola_ped@hotmail.com	636941317	included	-1
2023-12-29T14:34:58.831Z	461046	cebola_ped@hotmail.com	636941317	"__EXR__wrong population"	1
2023-12-29T14:34:58.846Z	461046	cebola_ped@hotmail.com	636941317	included	-1
2023-12-29T14:34:58.893Z	461046	cebola_ped@hotmail.com	636941317	"__EXR__wrong outcome"	1
2023-12-29T14:34:58.971Z	461046	cebola_ped@hotmail.com	636941317	included	-1
2023-12-29T14:35:09.175Z	461046	cebola_ped@hotmail.com	636941333	"__EXR__background article"	1
2023-12-29T14:35:09.190Z	461046	cebola_ped@hotmail.com	636941333	included	-1
2023-12-29T14:35:09.221Z	461046	cebola_ped@hotmail.com	636941333	"__EXR__wrong publication type"	1
2023-12-29T14:35:09.300Z	461046	cebola_ped@hotmail.com	636941333	included	-1
2023-12-29T14:35:09.315Z	461046	cebola_ped@hotmail.com	636941333	"__EXR__wrong study design"	1
2023-12-29T14:35:09.346Z	461046	cebola_ped@hotmail.com	636941333	included	-1
2023-12-29T14:35:09.362Z	461046	cebola_ped@hotmail.com	636941333	"__EXR__wrong population"	1
2023-12-29T14:35:09.378Z	461046	cebola_ped@hotmail.com	636941333	included	-1
2023-12-29T14:35:09.393Z	461046	cebola_ped@hotmail.com	636941333	"__EXR__wrong outcome"	1
2023-12-29T14:35:09.425Z	461046	cebola_ped@hotmail.com	636941333	included	-1
2023-12-29T14:35:16.393Z	461046	cebola_ped@hotmail.com	636941335	"__EXR__wrong study design"	1
2023-12-29T14:35:16.409Z	461046	cebola_ped@hotmail.com	636941335	included	-1
2023-12-29T14:35:16.487Z	461046	cebola_ped@hotmail.com	636941335	"__EXR__wrong publication type"	1
2023-12-29T14:35:16.518Z	461046	cebola_ped@hotmail.com	636941335	included	-1
2023-12-29T14:35:16.550Z	461046	cebola_ped@hotmail.com	636941335	"__EXR__wrong population"	1
2023-12-29T14:35:16.581Z	461046	cebola_ped@hotmail.com	636941335	included	-1
2023-12-29T14:35:16.597Z	461046	cebola_ped@hotmail.com	636941335	"__EXR__background article"	1
2023-12-29T14:35:16.628Z	461046	cebola_ped@hotmail.com	636941335	included	-1
2023-12-29T14:35:16.690Z	461046	cebola_ped@hotmail.com	636941335	"__EXR__wrong outcome"	1
2023-12-29T14:35:16.706Z	461046	cebola_ped@hotmail.com	636941335	included	-1
2023-12-29T14:35:30.237Z	461046	cebola_ped@hotmail.com	636941337	"__EXR__wrong publication type"	1
2023-12-29T14:35:30.253Z	461046	cebola_ped@hotmail.com	636941337	included	-1
2023-12-29T14:35:30.300Z	461046	cebola_ped@hotmail.com	636941337	"__EXR__wrong population"	1
2023-12-29T14:35:30.316Z	461046	cebola_ped@hotmail.com	636941337	included	-1
2023-12-29T14:35:30.394Z	461046	cebola_ped@hotmail.com	636941337	"__EXR__wrong outcome"	1
2023-12-29T14:35:30.581Z	461046	cebola_ped@hotmail.com	636941337	included	-1
2023-12-29T14:35:36.534Z	461046	cebola_ped@hotmail.com	636941339	"__EXR__wrong study design"	1
2023-12-29T14:35:36.597Z	461046	cebola_ped@hotmail.com	636941339	included	-1
2023-12-29T14:35:36.613Z	461046	cebola_ped@hotmail.com	636941339	"__EXR__wrong publication type"	1
2023-12-29T14:35:36.628Z	461046	cebola_ped@hotmail.com	636941339	included	-1
2023-12-29T14:35:36.659Z	461046	cebola_ped@hotmail.com	636941339	"__EXR__wrong population"	1
2023-12-29T14:35:36.675Z	461046	cebola_ped@hotmail.com	636941339	included	-1
2023-12-29T14:35:36.691Z	461046	cebola_ped@hotmail.com	636941339	"__EXR__wrong outcome"	1
2023-12-29T14:35:36.706Z	461046	cebola_ped@hotmail.com	636941339	included	-1
2023-12-29T14:35:45.457Z	461046	cebola_ped@hotmail.com	636941344	"__EXR__wrong study design"	1
2023-12-29T14:35:45.488Z	461046	cebola_ped@hotmail.com	636941344	included	-1
2023-12-29T14:35:45.535Z	461046	cebola_ped@hotmail.com	636941344	"__EXR__wrong publication type"	1
2023-12-29T14:35:45.550Z	461046	cebola_ped@hotmail.com	636941344	included	-1
2023-12-29T14:35:45.582Z	461046	cebola_ped@hotmail.com	636941344	"__EXR__wrong population"	1
2023-12-29T14:35:45.597Z	461046	cebola_ped@hotmail.com	636941344	included	-1
2023-12-29T14:35:45.628Z	461046	cebola_ped@hotmail.com	636941344	"__EXR__wrong outcome"	1
2023-12-29T14:35:45.660Z	461046	cebola_ped@hotmail.com	636941344	included	-1
2023-12-29T14:35:48.582Z	461046	cebola_ped@hotmail.com	636941347	"__EXR__wrong study design"	1
2023-12-29T14:35:48.628Z	461046	cebola_ped@hotmail.com	636941347	included	-1
2023-12-29T14:35:53.629Z	461046	cebola_ped@hotmail.com	636941355	"__EXR__wrong outcome"	1
2023-12-29T14:35:53.644Z	461046	cebola_ped@hotmail.com	636941355	included	-1
2023-12-29T14:35:53.675Z	461046	cebola_ped@hotmail.com	636941355	"__EXR__wrong population"	1
2023-12-29T14:35:53.691Z	461046	cebola_ped@hotmail.com	636941355	included	-1
2023-12-29T14:35:53.738Z	461046	cebola_ped@hotmail.com	636941355	"__EXR__wrong publication type"	1
2023-12-29T14:35:53.754Z	461046	cebola_ped@hotmail.com	636941355	included	-1
2023-12-29T14:35:59.363Z	461046	cebola_ped@hotmail.com	636941468	"__EXR__wrong study design"	1
2023-12-29T14:35:59.426Z	461046	cebola_ped@hotmail.com	636941468	included	-1
2023-12-29T14:36:04.082Z	461046	cebola_ped@hotmail.com	636941477	"__EXR__wrong study design"	1
2023-12-29T14:36:04.129Z	461046	cebola_ped@hotmail.com	636941477	included	-1
2023-12-29T14:36:10.738Z	461046	cebola_ped@hotmail.com	636941484	"__EXR__wrong study design"	1
2023-12-29T14:36:10.754Z	461046	cebola_ped@hotmail.com	636941484	included	-1
2023-12-29T14:36:10.785Z	461046	cebola_ped@hotmail.com	636941484	"__EXR__wrong publication type"	1
2023-12-29T14:36:10.801Z	461046	cebola_ped@hotmail.com	636941484	included	-1
2023-12-29T14:36:10.816Z	461046	cebola_ped@hotmail.com	636941484	"__EXR__wrong outcome"	1
2023-12-29T14:36:10.848Z	461046	cebola_ped@hotmail.com	636941484	included	-1
2023-12-29T14:36:10.879Z	461046	cebola_ped@hotmail.com	636941484	"__EXR__wrong population"	1
2023-12-29T14:36:10.895Z	461046	cebola_ped@hotmail.com	636941484	included	-1
2023-12-29T14:36:16.176Z	461046	cebola_ped@hotmail.com	636941488	"__EXR__wrong study design"	1
2023-12-29T14:36:16.192Z	461046	cebola_ped@hotmail.com	636941488	included	-1
2023-12-29T14:36:24.332Z	461046	cebola_ped@hotmail.com	636941502	"__EXR__wrong publication type"	1
2023-12-29T14:36:24.348Z	461046	cebola_ped@hotmail.com	636941502	included	-1
2023-12-29T14:36:24.364Z	461046	cebola_ped@hotmail.com	636941502	"__EXR__wrong study design"	1
2023-12-29T14:36:24.379Z	461046	cebola_ped@hotmail.com	636941502	included	-1
2023-12-29T14:36:24.442Z	461046	cebola_ped@hotmail.com	636941502	"__EXR__wrong population"	1
2023-12-29T14:36:24.457Z	461046	cebola_ped@hotmail.com	636941502	included	-1
2023-12-29T14:36:24.535Z	461046	cebola_ped@hotmail.com	636941502	"__EXR__wrong outcome"	1
2023-12-29T14:36:24.551Z	461046	cebola_ped@hotmail.com	636941502	included	-1
2023-12-29T14:36:36.051Z	461046	cebola_ped@hotmail.com	636941503	"__EXR__wrong study design"	1
2023-12-29T14:36:36.067Z	461046	cebola_ped@hotmail.com	636941503	included	-1
2023-12-29T14:36:36.098Z	461046	cebola_ped@hotmail.com	636941503	"__EXR__wrong publication type"	1
2023-12-29T14:36:36.114Z	461046	cebola_ped@hotmail.com	636941503	included	-1
2023-12-29T14:36:36.129Z	461046	cebola_ped@hotmail.com	636941503	"__EXR__wrong population"	1
2023-12-29T14:36:36.161Z	461046	cebola_ped@hotmail.com	636941503	included	-1
2023-12-29T14:36:36.176Z	461046	cebola_ped@hotmail.com	636941503	"__EXR__wrong outcome"	1
2023-12-29T14:36:36.223Z	461046	cebola_ped@hotmail.com	636941503	included	-1
2023-12-29T15:04:30.757Z	461046	cebola_ped@hotmail.com	636941506	"__EXR__wrong population"	1
2023-12-29T15:04:30.835Z	461046	cebola_ped@hotmail.com	636941506	included	-1
2023-12-29T15:04:30.850Z	461046	cebola_ped@hotmail.com	636941506	"__EXR__wrong outcome"	1
2023-12-29T15:04:30.882Z	461046	cebola_ped@hotmail.com	636941506	included	-1
2023-12-29T15:04:39.257Z	461046	cebola_ped@hotmail.com	636941516	"__EXR__wrong population"	1
2023-12-29T15:04:39.273Z	461046	cebola_ped@hotmail.com	636941516	included	-1
2023-12-29T15:04:39.335Z	461046	cebola_ped@hotmail.com	636941516	"__EXR__wrong outcome"	1
2023-12-29T15:04:39.351Z	461046	cebola_ped@hotmail.com	636941516	included	-1
2023-12-29T15:04:39.382Z	461046	cebola_ped@hotmail.com	636941516	"__EXR__wrong study design"	1
2023-12-29T15:04:39.429Z	461046	cebola_ped@hotmail.com	636941516	included	-1
2023-12-29T15:05:19.867Z	461046	cebola_ped@hotmail.com	636941522	"__EXR__wrong study design"	1
2023-12-29T15:05:19.898Z	461046	cebola_ped@hotmail.com	636941522	included	-1
2023-12-29T15:05:19.914Z	461046	cebola_ped@hotmail.com	636941522	"__EXR__wrong publication type"	1
2023-12-29T15:05:19.930Z	461046	cebola_ped@hotmail.com	636941522	included	-1
2023-12-29T15:05:19.961Z	461046	cebola_ped@hotmail.com	636941522	"__EXR__wrong population"	1
2023-12-29T15:05:19.976Z	461046	cebola_ped@hotmail.com	636941522	included	-1
2023-12-29T15:05:20.008Z	461046	cebola_ped@hotmail.com	636941522	"__EXR__wrong outcome"	1
2023-12-29T15:05:20.023Z	461046	cebola_ped@hotmail.com	636941522	included	-1
2023-12-29T15:05:27.320Z	461046	cebola_ped@hotmail.com	636941526	"__EXR__wrong study design"	1
2023-12-29T15:05:27.336Z	461046	cebola_ped@hotmail.com	636941526	included	-1
2023-12-29T15:05:27.398Z	461046	cebola_ped@hotmail.com	636941526	"__EXR__wrong publication type"	1
2023-12-29T15:05:27.414Z	461046	cebola_ped@hotmail.com	636941526	included	-1
2023-12-29T15:05:27.430Z	461046	cebola_ped@hotmail.com	636941526	"__EXR__wrong population"	1
2023-12-29T15:05:27.492Z	461046	cebola_ped@hotmail.com	636941526	included	-1
2023-12-29T15:05:27.539Z	461046	cebola_ped@hotmail.com	636941526	"__EXR__wrong outcome"	1
2023-12-29T15:05:27.555Z	461046	cebola_ped@hotmail.com	636941526	included	-1
2023-12-29T15:05:31.414Z	461046	cebola_ped@hotmail.com	636941534	"__EXR__wrong study design"	1
2023-12-29T15:05:31.445Z	461046	cebola_ped@hotmail.com	636941534	included	-1
2023-12-29T15:05:39.946Z	461046	cebola_ped@hotmail.com	636941539	"__EXR__wrong study design"	1
2023-12-29T15:05:39.961Z	461046	cebola_ped@hotmail.com	636941539	included	-1
2023-12-29T15:05:39.992Z	461046	cebola_ped@hotmail.com	636941539	"__EXR__wrong publication type"	1
2023-12-29T15:05:40.008Z	461046	cebola_ped@hotmail.com	636941539	included	-1
2023-12-29T15:05:40.024Z	461046	cebola_ped@hotmail.com	636941539	"__EXR__wrong population"	1
2023-12-29T15:05:40.039Z	461046	cebola_ped@hotmail.com	636941539	included	-1
2023-12-29T15:05:40.071Z	461046	cebola_ped@hotmail.com	636941539	"__EXR__wrong outcome"	1
2023-12-29T15:05:40.086Z	461046	cebola_ped@hotmail.com	636941539	included	-1
2023-12-29T15:05:40.102Z	461046	cebola_ped@hotmail.com	636941539	"__EXR__wrong drug"	deleted
2023-12-29T15:05:46.961Z	461046	cebola_ped@hotmail.com	636941541	"__EXR__wrong study design"	1
2023-12-29T15:05:47.024Z	461046	cebola_ped@hotmail.com	636941541	included	-1
2023-12-29T15:05:47.039Z	461046	cebola_ped@hotmail.com	636941541	"__EXR__wrong publication type"	1
2023-12-29T15:05:47.071Z	461046	cebola_ped@hotmail.com	636941541	included	-1
2023-12-29T15:05:47.086Z	461046	cebola_ped@hotmail.com	636941541	"__EXR__wrong population"	1
2023-12-29T15:05:47.102Z	461046	cebola_ped@hotmail.com	636941541	included	-1
2023-12-29T15:05:47.133Z	461046	cebola_ped@hotmail.com	636941541	"__EXR__wrong outcome"	1
2023-12-29T15:05:47.149Z	461046	cebola_ped@hotmail.com	636941541	included	-1
2023-12-29T15:05:52.586Z	461046	cebola_ped@hotmail.com	636941542	"__EXR__wrong study design"	1
2023-12-29T15:05:52.602Z	461046	cebola_ped@hotmail.com	636941542	included	-1
2023-12-29T15:05:59.696Z	461046	cebola_ped@hotmail.com	636941546	"__EXR__wrong study design"	1
2023-12-29T15:05:59.712Z	461046	cebola_ped@hotmail.com	636941546	included	-1
2023-12-29T15:05:59.790Z	461046	cebola_ped@hotmail.com	636941546	"__EXR__wrong publication type"	1
2023-12-29T15:05:59.805Z	461046	cebola_ped@hotmail.com	636941546	included	-1
2023-12-29T15:05:59.821Z	461046	cebola_ped@hotmail.com	636941546	"__EXR__wrong population"	1
2023-12-29T15:05:59.837Z	461046	cebola_ped@hotmail.com	636941546	included	-1
2023-12-29T15:05:59.852Z	461046	cebola_ped@hotmail.com	636941546	"__EXR__wrong outcome"	1
2023-12-29T15:05:59.868Z	461046	cebola_ped@hotmail.com	636941546	included	-1
2023-12-29T15:06:06.993Z	461046	cebola_ped@hotmail.com	636941550	"__EXR__wrong study design"	1
2023-12-29T15:06:07.009Z	461046	cebola_ped@hotmail.com	636941550	included	-1
2023-12-29T15:06:07.024Z	461046	cebola_ped@hotmail.com	636941550	"__EXR__wrong publication type"	1
2023-12-29T15:06:07.087Z	461046	cebola_ped@hotmail.com	636941550	included	-1
2023-12-29T15:06:07.102Z	461046	cebola_ped@hotmail.com	636941550	"__EXR__wrong outcome"	1
2023-12-29T15:06:07.212Z	461046	cebola_ped@hotmail.com	636941550	included	-1
2023-12-29T15:06:07.227Z	461046	cebola_ped@hotmail.com	636941550	"__EXR__wrong population"	1
2023-12-29T15:06:07.243Z	461046	cebola_ped@hotmail.com	636941550	included	-1
2023-12-29T15:06:14.228Z	461046	cebola_ped@hotmail.com	636941553	"__EXR__wrong study design"	1
2023-12-29T15:06:14.243Z	461046	cebola_ped@hotmail.com	636941553	included	-1
2023-12-29T15:06:14.290Z	461046	cebola_ped@hotmail.com	636941553	"__EXR__wrong population"	1
2023-12-29T15:06:14.306Z	461046	cebola_ped@hotmail.com	636941553	included	-1
2023-12-29T15:06:14.321Z	461046	cebola_ped@hotmail.com	636941553	"__EXR__wrong outcome"	1
2023-12-29T15:06:14.337Z	461046	cebola_ped@hotmail.com	636941553	included	-1
2023-12-29T15:06:25.025Z	461046	cebola_ped@hotmail.com	636941568	"__EXR__wrong study design"	1
2023-12-29T15:06:25.040Z	461046	cebola_ped@hotmail.com	636941568	included	-1
2023-12-29T15:06:32.525Z	461046	cebola_ped@hotmail.com	636941569	"__EXR__wrong study design"	1
2023-12-29T15:06:32.587Z	461046	cebola_ped@hotmail.com	636941569	included	-1
2023-12-29T15:06:40.416Z	461046	cebola_ped@hotmail.com	636941571	"__EXR__wrong population"	1
2023-12-29T15:06:40.431Z	461046	cebola_ped@hotmail.com	636941571	included	-1
2023-12-29T15:06:40.447Z	461046	cebola_ped@hotmail.com	636941571	"__EXR__wrong outcome"	1
2023-12-29T15:06:40.478Z	461046	cebola_ped@hotmail.com	636941571	included	-1
2023-12-29T15:06:40.541Z	461046	cebola_ped@hotmail.com	636941571	"__EXR__wrong study design"	1
2023-12-29T15:06:40.556Z	461046	cebola_ped@hotmail.com	636941571	included	-1
2023-12-29T15:06:47.728Z	461046	cebola_ped@hotmail.com	636941698	"__EXR__wrong population"	1
2023-12-29T15:06:47.760Z	461046	cebola_ped@hotmail.com	636941698	included	-1
2023-12-29T15:06:47.775Z	461046	cebola_ped@hotmail.com	636941698	"__EXR__wrong outcome"	1
2023-12-29T15:06:47.806Z	461046	cebola_ped@hotmail.com	636941698	included	-1
2023-12-29T15:06:47.838Z	461046	cebola_ped@hotmail.com	636941698	"__EXR__wrong study design"	deleted
2023-12-29T15:06:59.728Z	461046	cebola_ped@hotmail.com	636941704	"__EXR__wrong study design"	1
2023-12-29T15:06:59.744Z	461046	cebola_ped@hotmail.com	636941704	included	-1
2023-12-29T15:06:59.775Z	461046	cebola_ped@hotmail.com	636941704	"__EXR__wrong population"	1
2023-12-29T15:06:59.807Z	461046	cebola_ped@hotmail.com	636941704	included	-1
2023-12-29T15:06:59.822Z	461046	cebola_ped@hotmail.com	636941704	"__EXR__wrong outcome"	1
2023-12-29T15:06:59.853Z	461046	cebola_ped@hotmail.com	636941704	included	-1
2023-12-29T15:07:10.322Z	461046	cebola_ped@hotmail.com	636941706	"__EXR__wrong study design"	1
2023-12-29T15:07:10.354Z	461046	cebola_ped@hotmail.com	636941706	included	-1
2023-12-29T15:07:17.885Z	461046	cebola_ped@hotmail.com	636941707	"__EXR__wrong population"	1
2023-12-29T15:07:17.916Z	461046	cebola_ped@hotmail.com	636941707	included	-1
2023-12-29T15:07:17.932Z	461046	cebola_ped@hotmail.com	636941707	"__EXR__wrong outcome"	1
2023-12-29T15:07:17.963Z	461046	cebola_ped@hotmail.com	636941707	included	-1
2023-12-29T15:07:18.026Z	461046	cebola_ped@hotmail.com	636941707	"__EXR__wrong study design"	deleted
2023-12-29T15:07:24.838Z	461046	cebola_ped@hotmail.com	636941716	"__EXR__wrong study design"	1
2023-12-29T15:07:24.870Z	461046	cebola_ped@hotmail.com	636941716	included	-1
2023-12-29T15:07:24.932Z	461046	cebola_ped@hotmail.com	636941716	"__EXR__wrong population"	1
2023-12-29T15:07:24.948Z	461046	cebola_ped@hotmail.com	636941716	included	-1
2023-12-29T15:07:24.979Z	461046	cebola_ped@hotmail.com	636941716	"__EXR__wrong outcome"	1
2023-12-29T15:07:24.995Z	461046	cebola_ped@hotmail.com	636941716	included	-1
2023-12-29T15:07:35.214Z	461046	cebola_ped@hotmail.com	636941718	"__EXR__wrong population"	1
2023-12-29T15:07:35.229Z	461046	cebola_ped@hotmail.com	636941718	included	-1
2023-12-29T15:07:35.245Z	461046	cebola_ped@hotmail.com	636941718	"__EXR__wrong outcome"	1
2023-12-29T15:07:35.276Z	461046	cebola_ped@hotmail.com	636941718	included	-1
2023-12-29T15:07:41.136Z	461046	cebola_ped@hotmail.com	636941719	"__EXR__wrong study design"	1
2023-12-29T15:07:41.151Z	461046	cebola_ped@hotmail.com	636941719	included	-1
2023-12-29T15:07:53.526Z	461046	cebola_ped@hotmail.com	636941722	"__EXR__wrong population"	1
2023-12-29T15:07:53.558Z	461046	cebola_ped@hotmail.com	636941722	included	-1
2023-12-29T15:07:53.573Z	461046	cebola_ped@hotmail.com	636941722	"__EXR__wrong outcome"	1
2023-12-29T15:07:53.589Z	461046	cebola_ped@hotmail.com	636941722	included	-1
2023-12-29T15:07:53.605Z	461046	cebola_ped@hotmail.com	636941722	"__EXR__wrong study design"	deleted
2023-12-29T15:07:59.745Z	461046	cebola_ped@hotmail.com	636941728	"__EXR__wrong population"	1
2023-12-29T15:07:59.761Z	461046	cebola_ped@hotmail.com	636941728	included	-1
2023-12-29T15:07:59.839Z	461046	cebola_ped@hotmail.com	636941728	"__EXR__wrong outcome"	1
2023-12-29T15:07:59.855Z	461046	cebola_ped@hotmail.com	636941728	included	-1
2023-12-29T15:08:04.323Z	461046	cebola_ped@hotmail.com	636941730	"__EXR__wrong study design"	1
2023-12-29T15:08:04.339Z	461046	cebola_ped@hotmail.com	636941730	included	-1
2023-12-29T15:08:08.105Z	461046	cebola_ped@hotmail.com	636941733	"__EXR__wrong study design"	1
2023-12-29T15:08:08.136Z	461046	cebola_ped@hotmail.com	636941733	included	-1
2023-12-29T15:08:16.121Z	461046	cebola_ped@hotmail.com	636941734	"__EXR__wrong population"	1
2023-12-29T15:08:16.199Z	461046	cebola_ped@hotmail.com	636941734	included	-1
2023-12-29T15:08:16.230Z	461046	cebola_ped@hotmail.com	636941734	"__EXR__wrong outcome"	1
2023-12-29T15:08:16.246Z	461046	cebola_ped@hotmail.com	636941734	included	-1
2023-12-29T15:08:24.324Z	461046	cebola_ped@hotmail.com	636941736	"__EXR__wrong outcome"	1
2023-12-29T15:08:24.386Z	461046	cebola_ped@hotmail.com	636941736	included	-1
2023-12-29T15:08:24.418Z	461046	cebola_ped@hotmail.com	636941736	"__EXR__wrong population"	1
2023-12-29T15:08:24.496Z	461046	cebola_ped@hotmail.com	636941736	included	-1
2023-12-29T15:08:32.402Z	461046	cebola_ped@hotmail.com	636941743	"__EXR__wrong study design"	1
2023-12-29T15:08:32.433Z	461046	cebola_ped@hotmail.com	636941743	included	-1
2023-12-29T15:08:32.496Z	461046	cebola_ped@hotmail.com	636941743	"__EXR__wrong population"	1
2023-12-29T15:08:32.512Z	461046	cebola_ped@hotmail.com	636941743	included	-1
2023-12-29T15:08:32.527Z	461046	cebola_ped@hotmail.com	636941743	"__EXR__wrong outcome"	1
2023-12-29T15:08:32.574Z	461046	cebola_ped@hotmail.com	636941743	included	-1
2023-12-29T15:08:41.637Z	461046	cebola_ped@hotmail.com	636941751	"__EXR__wrong population"	1
2023-12-29T15:08:41.652Z	461046	cebola_ped@hotmail.com	636941751	included	-1
2023-12-29T15:08:41.668Z	461046	cebola_ped@hotmail.com	636941751	"__EXR__wrong outcome"	1
2023-12-29T15:08:41.684Z	461046	cebola_ped@hotmail.com	636941751	included	-1
2023-12-29T15:08:41.699Z	461046	cebola_ped@hotmail.com	636941751	"__EXR__wrong publication type"	1
2023-12-29T15:08:41.715Z	461046	cebola_ped@hotmail.com	636941751	included	-1
2023-12-29T15:08:41.731Z	461046	cebola_ped@hotmail.com	636941751	"__EXR__wrong study design"	1
2023-12-29T15:08:41.746Z	461046	cebola_ped@hotmail.com	636941751	included	-1
2023-12-29T15:08:47.449Z	461046	cebola_ped@hotmail.com	636941754	"__EXR__wrong study design"	1
2023-12-29T15:08:47.481Z	461046	cebola_ped@hotmail.com	636941754	included	-1
2023-12-29T15:08:47.496Z	461046	cebola_ped@hotmail.com	636941754	"__EXR__wrong population"	1
2023-12-29T15:08:47.512Z	461046	cebola_ped@hotmail.com	636941754	included	-1
2023-12-29T15:08:47.543Z	461046	cebola_ped@hotmail.com	636941754	"__EXR__wrong outcome"	1
2023-12-29T15:08:47.559Z	461046	cebola_ped@hotmail.com	636941754	included	-1
2023-12-29T15:08:53.559Z	461046	cebola_ped@hotmail.com	636941760	"__EXR__wrong population"	1
2023-12-29T15:08:53.575Z	461046	cebola_ped@hotmail.com	636941760	included	-1
2023-12-29T15:08:53.590Z	461046	cebola_ped@hotmail.com	636941760	"__EXR__wrong outcome"	1
2023-12-29T15:08:53.606Z	461046	cebola_ped@hotmail.com	636941760	included	-1
2023-12-29T15:08:59.028Z	461046	cebola_ped@hotmail.com	636941766	"__EXR__wrong study design"	1
2023-12-29T15:08:59.059Z	461046	cebola_ped@hotmail.com	636941766	included	-1
2023-12-29T15:08:59.137Z	461046	cebola_ped@hotmail.com	636941766	"__EXR__wrong population"	1
2023-12-29T15:08:59.153Z	461046	cebola_ped@hotmail.com	636941766	included	-1
2023-12-29T15:08:59.168Z	461046	cebola_ped@hotmail.com	636941766	"__EXR__wrong outcome"	1
2023-12-29T15:08:59.184Z	461046	cebola_ped@hotmail.com	636941766	included	-1
2023-12-29T15:09:04.231Z	461046	cebola_ped@hotmail.com	636941770	"__EXR__wrong study design"	1
2023-12-29T15:09:04.247Z	461046	cebola_ped@hotmail.com	636941770	included	-1
2023-12-29T15:09:04.262Z	461046	cebola_ped@hotmail.com	636941770	"__EXR__wrong population"	1
2023-12-29T15:09:04.278Z	461046	cebola_ped@hotmail.com	636941770	included	-1
2023-12-29T15:09:04.293Z	461046	cebola_ped@hotmail.com	636941770	"__EXR__wrong outcome"	1
2023-12-29T15:09:04.309Z	461046	cebola_ped@hotmail.com	636941770	included	-1
2023-12-29T15:09:12.059Z	461046	cebola_ped@hotmail.com	636941775	"__EXR__wrong study design"	1
2023-12-29T15:09:12.091Z	461046	cebola_ped@hotmail.com	636941775	included	-1
2023-12-29T15:09:12.106Z	461046	cebola_ped@hotmail.com	636941775	"__EXR__wrong population"	1
2023-12-29T15:09:12.122Z	461046	cebola_ped@hotmail.com	636941775	included	-1
2023-12-29T15:09:12.137Z	461046	cebola_ped@hotmail.com	636941775	"__EXR__wrong outcome"	1
2023-12-29T15:09:12.153Z	461046	cebola_ped@hotmail.com	636941775	included	-1
2023-12-29T15:09:26.122Z	461046	cebola_ped@hotmail.com	636941899	"__EXR__wrong population"	1
2023-12-29T15:09:26.138Z	461046	cebola_ped@hotmail.com	636941899	included	-1
2023-12-29T15:09:26.216Z	461046	cebola_ped@hotmail.com	636941899	"__EXR__wrong outcome"	1
2023-12-29T15:09:26.231Z	461046	cebola_ped@hotmail.com	636941899	included	-1
2023-12-29T15:09:43.013Z	461046	cebola_ped@hotmail.com	636941902	"__EXR__wrong study design"	1
2023-12-29T15:09:43.029Z	461046	cebola_ped@hotmail.com	636941902	included	-1
2023-12-29T15:09:46.872Z	461046	cebola_ped@hotmail.com	636941905	"__EXR__wrong study design"	1
2023-12-29T15:09:46.935Z	461046	cebola_ped@hotmail.com	636941905	included	-1
2023-12-29T15:09:46.951Z	461046	cebola_ped@hotmail.com	636941905	"__EXR__wrong population"	1
2023-12-29T15:09:46.966Z	461046	cebola_ped@hotmail.com	636941905	included	-1
2023-12-29T15:09:47.029Z	461046	cebola_ped@hotmail.com	636941905	"__EXR__wrong outcome"	1
2023-12-29T15:09:47.060Z	461046	cebola_ped@hotmail.com	636941905	included	-1
2023-12-29T15:09:54.607Z	461046	cebola_ped@hotmail.com	636941909	"__EXR__wrong study design"	1
2023-12-29T15:09:54.623Z	461046	cebola_ped@hotmail.com	636941909	included	-1
2023-12-29T15:09:54.685Z	461046	cebola_ped@hotmail.com	636941909	"__EXR__wrong population"	1
2023-12-29T15:09:54.716Z	461046	cebola_ped@hotmail.com	636941909	included	-1
2023-12-29T15:09:54.732Z	461046	cebola_ped@hotmail.com	636941909	"__EXR__wrong outcome"	1
2023-12-29T15:09:54.748Z	461046	cebola_ped@hotmail.com	636941909	included	-1
2023-12-29T15:10:02.138Z	461046	cebola_ped@hotmail.com	636941912	"__EXR__wrong population"	1
2023-12-29T15:10:02.154Z	461046	cebola_ped@hotmail.com	636941912	included	-1
2023-12-29T15:10:02.185Z	461046	cebola_ped@hotmail.com	636941912	"__EXR__wrong outcome"	1
2023-12-29T15:10:02.217Z	461046	cebola_ped@hotmail.com	636941912	included	-1
2023-12-29T15:10:02.232Z	461046	cebola_ped@hotmail.com	636941912	"__EXR__wrong study design"	deleted
2023-12-29T15:11:43.797Z	461046	cebola_ped@hotmail.com	636941920	"__EXR__wrong outcome"	1
2023-12-29T15:11:43.812Z	461046	cebola_ped@hotmail.com	636941920	included	-1
2023-12-29T15:11:43.844Z	461046	cebola_ped@hotmail.com	636941920	"__EXR__wrong population"	1
2023-12-29T15:11:43.859Z	461046	cebola_ped@hotmail.com	636941920	included	-1
2023-12-29T15:11:43.875Z	461046	cebola_ped@hotmail.com	636941920	"__EXR__wrong study design"	1
2023-12-29T15:11:43.906Z	461046	cebola_ped@hotmail.com	636941920	included	-1
2023-12-29T15:11:49.078Z	461046	cebola_ped@hotmail.com	636941922	"__EXR__wrong study design"	1
2023-12-29T15:11:49.094Z	461046	cebola_ped@hotmail.com	636941922	included	-1
2023-12-29T15:11:56.938Z	461046	cebola_ped@hotmail.com	636941926	"__EXR__wrong study design"	1
2023-12-29T15:11:56.969Z	461046	cebola_ped@hotmail.com	636941926	included	-1
2023-12-29T15:11:56.984Z	461046	cebola_ped@hotmail.com	636941926	"__EXR__wrong population"	1
2023-12-29T15:11:57.016Z	461046	cebola_ped@hotmail.com	636941926	included	-1
2023-12-29T15:11:57.031Z	461046	cebola_ped@hotmail.com	636941926	"__EXR__wrong outcome"	1
2023-12-29T15:11:57.062Z	461046	cebola_ped@hotmail.com	636941926	included	-1
2023-12-29T15:11:57.078Z	461046	cebola_ped@hotmail.com	636941926	"__EXR__wrong drug"	deleted
2023-12-29T15:12:03.469Z	461046	cebola_ped@hotmail.com	636941964	"__EXR__wrong study design"	1
2023-12-29T15:12:03.485Z	461046	cebola_ped@hotmail.com	636941964	included	-1
2023-12-29T15:12:03.516Z	461046	cebola_ped@hotmail.com	636941964	"__EXR__wrong population"	1
2023-12-29T15:12:03.531Z	461046	cebola_ped@hotmail.com	636941964	included	-1
2023-12-29T15:12:03.547Z	461046	cebola_ped@hotmail.com	636941964	"__EXR__wrong outcome"	1
2023-12-29T15:12:03.563Z	461046	cebola_ped@hotmail.com	636941964	included	-1
2023-12-29T15:12:03.594Z	461046	cebola_ped@hotmail.com	636941964	"__EXR__wrong drug"	deleted
2023-12-29T15:12:10.032Z	461046	cebola_ped@hotmail.com	636941965	"__EXR__wrong study design"	1
2023-12-29T15:12:10.047Z	461046	cebola_ped@hotmail.com	636941965	included	-1
2023-12-29T15:12:10.063Z	461046	cebola_ped@hotmail.com	636941965	"__EXR__wrong population"	1
2023-12-29T15:12:10.078Z	461046	cebola_ped@hotmail.com	636941965	included	-1
2023-12-29T15:12:10.110Z	461046	cebola_ped@hotmail.com	636941965	"__EXR__wrong outcome"	1
2023-12-29T15:12:10.125Z	461046	cebola_ped@hotmail.com	636941965	included	-1
2023-12-29T15:12:15.688Z	461046	cebola_ped@hotmail.com	636941987	"__EXR__wrong study design"	1
2023-12-29T15:12:15.704Z	461046	cebola_ped@hotmail.com	636941987	included	-1
2023-12-29T15:12:15.735Z	461046	cebola_ped@hotmail.com	636941987	"__EXR__wrong population"	1
2023-12-29T15:12:15.750Z	461046	cebola_ped@hotmail.com	636941987	included	-1
2023-12-29T15:12:15.797Z	461046	cebola_ped@hotmail.com	636941987	"__EXR__wrong outcome"	1
2023-12-29T15:12:15.891Z	461046	cebola_ped@hotmail.com	636941987	included	-1
2023-12-29T15:12:20.876Z	461046	cebola_ped@hotmail.com	636941990	"__EXR__wrong study design"	1
2023-12-29T15:12:20.891Z	461046	cebola_ped@hotmail.com	636941990	included	-1
2023-12-29T15:12:20.922Z	461046	cebola_ped@hotmail.com	636941990	"__EXR__wrong population"	1
2023-12-29T15:12:20.938Z	461046	cebola_ped@hotmail.com	636941990	included	-1
2023-12-29T15:12:20.969Z	461046	cebola_ped@hotmail.com	636941990	"__EXR__wrong outcome"	1
2023-12-29T15:12:20.985Z	461046	cebola_ped@hotmail.com	636941990	included	-1
2023-12-29T15:12:26.735Z	461046	cebola_ped@hotmail.com	636942005	"__EXR__wrong study design"	1
2023-12-29T15:12:26.766Z	461046	cebola_ped@hotmail.com	636942005	included	-1
2023-12-29T15:12:26.782Z	461046	cebola_ped@hotmail.com	636942005	"__EXR__wrong population"	1
2023-12-29T15:12:26.798Z	461046	cebola_ped@hotmail.com	636942005	included	-1
2023-12-29T15:12:26.829Z	461046	cebola_ped@hotmail.com	636942005	"__EXR__wrong outcome"	1
2023-12-29T15:12:26.844Z	461046	cebola_ped@hotmail.com	636942005	included	-1
2023-12-29T15:12:35.423Z	461046	cebola_ped@hotmail.com	636942017	"__EXR__wrong study design"	1
2023-12-29T15:12:35.454Z	461046	cebola_ped@hotmail.com	636942017	included	-1
2023-12-29T15:12:35.501Z	461046	cebola_ped@hotmail.com	636942017	"__EXR__wrong publication type"	1
2023-12-29T15:12:35.516Z	461046	cebola_ped@hotmail.com	636942017	included	-1
2023-12-29T15:12:35.532Z	461046	cebola_ped@hotmail.com	636942017	"__EXR__wrong outcome"	1
2023-12-29T15:12:35.548Z	461046	cebola_ped@hotmail.com	636942017	included	-1
2023-12-29T15:12:35.595Z	461046	cebola_ped@hotmail.com	636942017	"__EXR__wrong population"	1
2023-12-29T15:12:35.610Z	461046	cebola_ped@hotmail.com	636942017	included	-1
2023-12-29T15:12:42.407Z	461046	cebola_ped@hotmail.com	636942024	"__EXR__wrong study design"	1
2023-12-29T15:12:42.438Z	461046	cebola_ped@hotmail.com	636942024	included	-1
2023-12-29T15:12:42.470Z	461046	cebola_ped@hotmail.com	636942024	"__EXR__wrong outcome"	1
2023-12-29T15:12:42.485Z	461046	cebola_ped@hotmail.com	636942024	included	-1
2023-12-29T15:12:42.501Z	461046	cebola_ped@hotmail.com	636942024	"__EXR__wrong population"	1
2023-12-29T15:12:42.517Z	461046	cebola_ped@hotmail.com	636942024	included	-1
2023-12-29T15:12:49.298Z	461046	cebola_ped@hotmail.com	636942032	"__EXR__wrong study design"	1
2023-12-29T15:12:49.329Z	461046	cebola_ped@hotmail.com	636942032	included	-1
2023-12-29T15:12:49.392Z	461046	cebola_ped@hotmail.com	636942032	"__EXR__wrong population"	1
2023-12-29T15:12:49.423Z	461046	cebola_ped@hotmail.com	636942032	included	-1
2023-12-29T15:12:49.454Z	461046	cebola_ped@hotmail.com	636942032	"__EXR__wrong outcome"	1
2023-12-29T15:12:49.485Z	461046	cebola_ped@hotmail.com	636942032	included	-1
2023-12-29T15:12:55.689Z	461046	cebola_ped@hotmail.com	636942037	"__EXR__wrong study design"	1
2023-12-29T15:12:55.704Z	461046	cebola_ped@hotmail.com	636942037	included	-1
2023-12-29T15:12:55.720Z	461046	cebola_ped@hotmail.com	636942037	"__EXR__wrong population"	1
2023-12-29T15:12:55.736Z	461046	cebola_ped@hotmail.com	636942037	included	-1
2023-12-29T15:12:55.798Z	461046	cebola_ped@hotmail.com	636942037	"__EXR__wrong outcome"	1
2023-12-29T15:12:55.814Z	461046	cebola_ped@hotmail.com	636942037	included	-1
2023-12-29T15:13:04.470Z	461046	cebola_ped@hotmail.com	636942038	"__EXR__wrong study design"	1
2023-12-29T15:13:04.501Z	461046	cebola_ped@hotmail.com	636942038	included	-1
2023-12-29T15:13:04.533Z	461046	cebola_ped@hotmail.com	636942038	"__EXR__wrong population"	1
2023-12-29T15:13:04.564Z	461046	cebola_ped@hotmail.com	636942038	included	-1
2023-12-29T15:13:04.580Z	461046	cebola_ped@hotmail.com	636942038	"__EXR__wrong outcome"	1
2023-12-29T15:13:04.595Z	461046	cebola_ped@hotmail.com	636942038	included	-1
2023-12-29T15:13:09.236Z	461046	cebola_ped@hotmail.com	636942040	"__EXR__wrong study design"	1
2023-12-29T15:13:09.252Z	461046	cebola_ped@hotmail.com	636942040	included	-1
2023-12-29T15:13:09.330Z	461046	cebola_ped@hotmail.com	636942040	"__EXR__wrong outcome"	1
2023-12-29T15:13:09.345Z	461046	cebola_ped@hotmail.com	636942040	included	-1
2023-12-29T15:13:09.377Z	461046	cebola_ped@hotmail.com	636942040	"__EXR__wrong population"	1
2023-12-29T15:13:09.580Z	461046	cebola_ped@hotmail.com	636942040	included	-1
2023-12-29T15:13:19.924Z	461046	cebola_ped@hotmail.com	636942042	"__EXR__wrong study design"	1
2023-12-29T15:13:19.939Z	461046	cebola_ped@hotmail.com	636942042	included	-1
2023-12-29T15:13:19.970Z	461046	cebola_ped@hotmail.com	636942042	"__EXR__wrong publication type"	1
2023-12-29T15:13:19.986Z	461046	cebola_ped@hotmail.com	636942042	included	-1
2023-12-29T15:13:20.002Z	461046	cebola_ped@hotmail.com	636942042	"__EXR__wrong population"	1
2023-12-29T15:13:20.017Z	461046	cebola_ped@hotmail.com	636942042	included	-1
2023-12-29T15:13:20.033Z	461046	cebola_ped@hotmail.com	636942042	"__EXR__wrong outcome"	1
2023-12-29T15:13:20.049Z	461046	cebola_ped@hotmail.com	636942042	included	-1
2023-12-29T15:15:16.051Z	461046	cebola_ped@hotmail.com	636940274	included	1
2023-12-29T15:20:15.510Z	461046	cebola_ped@hotmail.com	636940600	"__EXR__wrong population"	1
2023-12-29T15:20:15.526Z	461046	cebola_ped@hotmail.com	636940600	included	-1
2023-12-29T15:20:15.588Z	461046	cebola_ped@hotmail.com	636940850	"__EXR__wrong population"	1
2023-12-29T15:20:15.604Z	461046	cebola_ped@hotmail.com	636940850	included	-1
2023-12-29T15:20:15.635Z	461046	cebola_ped@hotmail.com	636940915	"__EXR__wrong population"	1
2023-12-29T15:20:15.635Z	461046	cebola_ped@hotmail.com	636940915	included	-1
2023-12-29T15:20:15.666Z	461046	cebola_ped@hotmail.com	636941276	"__EXR__wrong population"	1
2023-12-29T15:20:15.682Z	461046	cebola_ped@hotmail.com	636941276	included	-1
2023-12-29T15:20:15.698Z	461046	cebola_ped@hotmail.com	636941583	"__EXR__wrong population"	1
2023-12-29T15:20:15.713Z	461046	cebola_ped@hotmail.com	636941583	included	-1
2023-12-29T15:20:15.744Z	461046	cebola_ped@hotmail.com	636941831	"__EXR__wrong population"	1
2023-12-29T15:20:15.776Z	461046	cebola_ped@hotmail.com	636941831	included	-1
2023-12-29T15:20:15.791Z	461046	cebola_ped@hotmail.com	636942004	"__EXR__wrong population"	1
2023-12-29T15:20:15.807Z	461046	cebola_ped@hotmail.com	636942004	included	-1
2023-12-29T15:22:06.168Z	461046	cebola_ped@hotmail.com	636940318	"__EXR__wrong study design"	1
2023-12-29T15:22:06.184Z	461046	cebola_ped@hotmail.com	636940318	included	-1
2023-12-29T15:22:06.247Z	461046	cebola_ped@hotmail.com	636940324	"__EXR__wrong study design"	1
2023-12-29T15:22:06.262Z	461046	cebola_ped@hotmail.com	636940324	included	-1
2023-12-29T15:22:06.278Z	461046	cebola_ped@hotmail.com	636940325	"__EXR__wrong study design"	1
2023-12-29T15:22:06.293Z	461046	cebola_ped@hotmail.com	636940325	included	-1
2023-12-29T15:22:06.309Z	461046	cebola_ped@hotmail.com	636940326	"__EXR__wrong study design"	1
2023-12-29T15:22:06.325Z	461046	cebola_ped@hotmail.com	636940326	included	-1
2023-12-29T15:22:06.340Z	461046	cebola_ped@hotmail.com	636940394	"__EXR__wrong study design"	1
2023-12-29T15:22:06.372Z	461046	cebola_ped@hotmail.com	636940394	included	-1
2023-12-29T15:22:06.387Z	461046	cebola_ped@hotmail.com	636940399	"__EXR__wrong study design"	1
2023-12-29T15:22:06.403Z	461046	cebola_ped@hotmail.com	636940399	included	-1
2023-12-29T15:22:06.418Z	461046	cebola_ped@hotmail.com	636940472	"__EXR__wrong study design"	1
2023-12-29T15:22:06.450Z	461046	cebola_ped@hotmail.com	636940472	included	-1
2023-12-29T15:22:06.465Z	461046	cebola_ped@hotmail.com	636940496	"__EXR__wrong study design"	1
2023-12-29T15:22:06.481Z	461046	cebola_ped@hotmail.com	636940496	included	-1
2023-12-29T15:22:06.512Z	461046	cebola_ped@hotmail.com	636940640	"__EXR__wrong study design"	1
2023-12-29T15:22:06.528Z	461046	cebola_ped@hotmail.com	636940640	included	-1
2023-12-29T15:22:06.559Z	461046	cebola_ped@hotmail.com	636940715	"__EXR__wrong study design"	1
2023-12-29T15:22:06.575Z	461046	cebola_ped@hotmail.com	636940715	included	-1
2023-12-29T15:22:06.590Z	461046	cebola_ped@hotmail.com	636940776	"__EXR__wrong study design"	1
2023-12-29T15:22:06.606Z	461046	cebola_ped@hotmail.com	636940776	included	-1
2023-12-29T15:22:06.622Z	461046	cebola_ped@hotmail.com	636940777	"__EXR__wrong study design"	1
2023-12-29T15:22:06.637Z	461046	cebola_ped@hotmail.com	636940777	included	-1
2023-12-29T15:22:06.668Z	461046	cebola_ped@hotmail.com	636940825	"__EXR__wrong study design"	1
2023-12-29T15:22:06.684Z	461046	cebola_ped@hotmail.com	636940825	included	-1
2023-12-29T15:22:06.700Z	461046	cebola_ped@hotmail.com	636940833	"__EXR__wrong study design"	1
2023-12-29T15:22:06.715Z	461046	cebola_ped@hotmail.com	636940833	included	-1
2023-12-29T15:22:06.747Z	461046	cebola_ped@hotmail.com	636940846	"__EXR__wrong study design"	1
2023-12-29T15:22:06.762Z	461046	cebola_ped@hotmail.com	636940846	included	-1
2023-12-29T15:22:06.778Z	461046	cebola_ped@hotmail.com	636940918	"__EXR__wrong study design"	1
2023-12-29T15:22:06.809Z	461046	cebola_ped@hotmail.com	636940918	included	-1
2023-12-29T15:22:06.840Z	461046	cebola_ped@hotmail.com	636941128	"__EXR__wrong study design"	1
2023-12-29T15:22:06.856Z	461046	cebola_ped@hotmail.com	636941128	included	-1
2023-12-29T15:22:06.872Z	461046	cebola_ped@hotmail.com	636941130	"__EXR__wrong study design"	1
2023-12-29T15:22:06.903Z	461046	cebola_ped@hotmail.com	636941130	included	-1
2023-12-29T15:22:06.919Z	461046	cebola_ped@hotmail.com	636941133	"__EXR__wrong study design"	1
2023-12-29T15:22:06.950Z	461046	cebola_ped@hotmail.com	636941133	included	-1
2023-12-29T15:22:06.965Z	461046	cebola_ped@hotmail.com	636941142	"__EXR__wrong study design"	1
2023-12-29T15:22:06.981Z	461046	cebola_ped@hotmail.com	636941142	included	-1
2023-12-29T15:22:07.012Z	461046	cebola_ped@hotmail.com	636941148	"__EXR__wrong study design"	1
2023-12-29T15:22:07.028Z	461046	cebola_ped@hotmail.com	636941148	included	-1
2023-12-29T15:22:07.059Z	461046	cebola_ped@hotmail.com	636941149	"__EXR__wrong study design"	1
2023-12-29T15:22:07.090Z	461046	cebola_ped@hotmail.com	636941149	included	-1
2023-12-29T15:22:07.106Z	461046	cebola_ped@hotmail.com	636941150	"__EXR__wrong study design"	1
2023-12-29T15:22:07.137Z	461046	cebola_ped@hotmail.com	636941150	included	-1
2023-12-29T15:22:07.153Z	461046	cebola_ped@hotmail.com	636941161	"__EXR__wrong study design"	1
2023-12-29T15:22:07.168Z	461046	cebola_ped@hotmail.com	636941161	included	-1
2023-12-29T15:22:07.200Z	461046	cebola_ped@hotmail.com	636941173	"__EXR__wrong study design"	1
2023-12-29T15:22:07.215Z	461046	cebola_ped@hotmail.com	636941173	included	-1
2023-12-29T15:22:07.247Z	461046	cebola_ped@hotmail.com	636941178	"__EXR__wrong study design"	1
2023-12-29T15:22:07.262Z	461046	cebola_ped@hotmail.com	636941178	included	-1
2023-12-29T15:22:07.294Z	461046	cebola_ped@hotmail.com	636941207	"__EXR__wrong study design"	1
2023-12-29T15:22:07.309Z	461046	cebola_ped@hotmail.com	636941207	included	-1
2023-12-29T15:22:07.340Z	461046	cebola_ped@hotmail.com	636941223	"__EXR__wrong study design"	1
2023-12-29T15:22:07.356Z	461046	cebola_ped@hotmail.com	636941223	included	-1
2023-12-29T15:22:07.387Z	461046	cebola_ped@hotmail.com	636941224	"__EXR__wrong study design"	1
2023-12-29T15:22:07.403Z	461046	cebola_ped@hotmail.com	636941224	included	-1
2023-12-29T15:22:07.450Z	461046	cebola_ped@hotmail.com	636941227	"__EXR__wrong study design"	1
2023-12-29T15:22:07.465Z	461046	cebola_ped@hotmail.com	636941227	included	-1
2023-12-29T15:22:07.497Z	461046	cebola_ped@hotmail.com	636941228	"__EXR__wrong study design"	1
2023-12-29T15:22:07.512Z	461046	cebola_ped@hotmail.com	636941228	included	-1
2023-12-29T15:22:07.528Z	461046	cebola_ped@hotmail.com	636941229	"__EXR__wrong study design"	1
2023-12-29T15:22:07.544Z	461046	cebola_ped@hotmail.com	636941229	included	-1
2023-12-29T15:22:07.559Z	461046	cebola_ped@hotmail.com	636941251	"__EXR__wrong study design"	1
2023-12-29T15:22:07.575Z	461046	cebola_ped@hotmail.com	636941251	included	-1
2023-12-29T15:22:07.622Z	461046	cebola_ped@hotmail.com	636941252	"__EXR__wrong study design"	1
2023-12-29T15:22:07.637Z	461046	cebola_ped@hotmail.com	636941252	included	-1
2023-12-29T15:22:07.669Z	461046	cebola_ped@hotmail.com	636941253	"__EXR__wrong study design"	1
2023-12-29T15:22:07.684Z	461046	cebola_ped@hotmail.com	636941253	included	-1
2023-12-29T15:22:07.700Z	461046	cebola_ped@hotmail.com	636941291	"__EXR__wrong study design"	1
2023-12-29T15:22:07.715Z	461046	cebola_ped@hotmail.com	636941291	included	-1
2023-12-29T15:22:07.731Z	461046	cebola_ped@hotmail.com	636941299	"__EXR__wrong study design"	1
2023-12-29T15:22:07.747Z	461046	cebola_ped@hotmail.com	636941299	included	-1
2023-12-29T15:22:07.762Z	461046	cebola_ped@hotmail.com	636941300	"__EXR__wrong study design"	1
2023-12-29T15:22:07.778Z	461046	cebola_ped@hotmail.com	636941300	included	-1
2023-12-29T15:22:07.809Z	461046	cebola_ped@hotmail.com	636941312	"__EXR__wrong study design"	1
2023-12-29T15:22:07.825Z	461046	cebola_ped@hotmail.com	636941312	included	-1
2023-12-29T15:22:07.856Z	461046	cebola_ped@hotmail.com	636941315	"__EXR__wrong study design"	1
2023-12-29T15:22:07.872Z	461046	cebola_ped@hotmail.com	636941315	included	-1
2023-12-29T15:22:07.887Z	461046	cebola_ped@hotmail.com	636941333	"__EXR__wrong study design"	1
2023-12-29T15:22:07.903Z	461046	cebola_ped@hotmail.com	636941333	included	-1
2023-12-29T15:22:07.934Z	461046	cebola_ped@hotmail.com	636941335	"__EXR__wrong study design"	1
2023-12-29T15:22:07.950Z	461046	cebola_ped@hotmail.com	636941335	included	-1
2023-12-29T15:22:07.965Z	461046	cebola_ped@hotmail.com	636941339	"__EXR__wrong study design"	1
2023-12-29T15:22:07.981Z	461046	cebola_ped@hotmail.com	636941339	included	-1
2023-12-29T15:22:08.012Z	461046	cebola_ped@hotmail.com	636941344	"__EXR__wrong study design"	1
2023-12-29T15:22:08.028Z	461046	cebola_ped@hotmail.com	636941344	included	-1
2023-12-29T15:22:08.044Z	461046	cebola_ped@hotmail.com	636941347	"__EXR__wrong study design"	1
2023-12-29T15:22:08.059Z	461046	cebola_ped@hotmail.com	636941347	included	-1
2023-12-29T15:22:08.090Z	461046	cebola_ped@hotmail.com	636941383	"__EXR__wrong study design"	1
2023-12-29T15:22:08.106Z	461046	cebola_ped@hotmail.com	636941383	included	-1
2023-12-29T15:22:08.137Z	461046	cebola_ped@hotmail.com	636941387	"__EXR__wrong study design"	1
2023-12-29T15:22:08.153Z	461046	cebola_ped@hotmail.com	636941387	included	-1
2023-12-29T15:22:08.184Z	461046	cebola_ped@hotmail.com	636941393	"__EXR__wrong study design"	1
2023-12-29T15:22:08.215Z	461046	cebola_ped@hotmail.com	636941393	included	-1
2023-12-29T15:22:08.231Z	461046	cebola_ped@hotmail.com	636941396	"__EXR__wrong study design"	1
2023-12-29T15:22:08.247Z	461046	cebola_ped@hotmail.com	636941396	included	-1
2023-12-29T15:22:08.278Z	461046	cebola_ped@hotmail.com	636941406	"__EXR__wrong study design"	1
2023-12-29T15:22:08.294Z	461046	cebola_ped@hotmail.com	636941406	included	-1
2023-12-29T15:22:08.372Z	461046	cebola_ped@hotmail.com	636941422	"__EXR__wrong study design"	1
2023-12-29T15:22:08.387Z	461046	cebola_ped@hotmail.com	636941422	included	-1
2023-12-29T15:22:08.419Z	461046	cebola_ped@hotmail.com	636941430	"__EXR__wrong study design"	1
2023-12-29T15:22:08.434Z	461046	cebola_ped@hotmail.com	636941430	included	-1
2023-12-29T15:22:08.450Z	461046	cebola_ped@hotmail.com	636941436	"__EXR__wrong study design"	1
2023-12-29T15:22:08.481Z	461046	cebola_ped@hotmail.com	636941436	included	-1
2023-12-29T15:22:08.497Z	461046	cebola_ped@hotmail.com	636941447	"__EXR__wrong study design"	1
2023-12-29T15:22:08.512Z	461046	cebola_ped@hotmail.com	636941447	included	-1
2023-12-29T15:22:08.544Z	461046	cebola_ped@hotmail.com	636941468	"__EXR__wrong study design"	1
2023-12-29T15:22:08.559Z	461046	cebola_ped@hotmail.com	636941468	included	-1
2023-12-29T15:22:08.590Z	461046	cebola_ped@hotmail.com	636941477	"__EXR__wrong study design"	1
2023-12-29T15:22:08.606Z	461046	cebola_ped@hotmail.com	636941477	included	-1
2023-12-29T15:22:08.622Z	461046	cebola_ped@hotmail.com	636941488	"__EXR__wrong study design"	1
2023-12-29T15:22:08.637Z	461046	cebola_ped@hotmail.com	636941488	included	-1
2023-12-29T15:22:08.669Z	461046	cebola_ped@hotmail.com	636941502	"__EXR__wrong study design"	1
2023-12-29T15:22:08.684Z	461046	cebola_ped@hotmail.com	636941502	included	-1
2023-12-29T15:22:08.700Z	461046	cebola_ped@hotmail.com	636941516	"__EXR__wrong study design"	1
2023-12-29T15:22:08.715Z	461046	cebola_ped@hotmail.com	636941516	included	-1
2023-12-29T15:22:08.747Z	461046	cebola_ped@hotmail.com	636941520	"__EXR__wrong study design"	1
2023-12-29T15:22:08.762Z	461046	cebola_ped@hotmail.com	636941520	included	-1
2023-12-29T15:22:08.778Z	461046	cebola_ped@hotmail.com	636941522	"__EXR__wrong study design"	1
2023-12-29T15:22:08.809Z	461046	cebola_ped@hotmail.com	636941522	included	-1
2023-12-29T15:22:08.825Z	461046	cebola_ped@hotmail.com	636941526	"__EXR__wrong study design"	1
2023-12-29T15:22:08.840Z	461046	cebola_ped@hotmail.com	636941526	included	-1
2023-12-29T15:22:08.872Z	461046	cebola_ped@hotmail.com	636941534	"__EXR__wrong study design"	1
2023-12-29T15:22:08.887Z	461046	cebola_ped@hotmail.com	636941534	included	-1
2023-12-29T15:22:08.919Z	461046	cebola_ped@hotmail.com	636941539	"__EXR__wrong study design"	1
2023-12-29T15:22:08.934Z	461046	cebola_ped@hotmail.com	636941539	included	-1
2023-12-29T15:22:08.981Z	461046	cebola_ped@hotmail.com	636941541	"__EXR__wrong study design"	1
2023-12-29T15:22:08.997Z	461046	cebola_ped@hotmail.com	636941541	included	-1
2023-12-29T15:22:09.012Z	461046	cebola_ped@hotmail.com	636941542	"__EXR__wrong study design"	1
2023-12-29T15:22:09.044Z	461046	cebola_ped@hotmail.com	636941542	included	-1
2023-12-29T15:22:09.075Z	461046	cebola_ped@hotmail.com	636941569	"__EXR__wrong study design"	1
2023-12-29T15:22:09.090Z	461046	cebola_ped@hotmail.com	636941569	included	-1
2023-12-29T15:22:09.106Z	461046	cebola_ped@hotmail.com	636941584	"__EXR__wrong study design"	1
2023-12-29T15:22:09.122Z	461046	cebola_ped@hotmail.com	636941584	included	-1
2023-12-29T15:22:09.153Z	461046	cebola_ped@hotmail.com	636941592	"__EXR__wrong study design"	1
2023-12-29T15:22:09.169Z	461046	cebola_ped@hotmail.com	636941592	included	-1
2023-12-29T15:22:09.184Z	461046	cebola_ped@hotmail.com	636941596	"__EXR__wrong study design"	1
2023-12-29T15:22:09.215Z	461046	cebola_ped@hotmail.com	636941596	included	-1
2023-12-29T15:22:09.247Z	461046	cebola_ped@hotmail.com	636941614	"__EXR__wrong study design"	1
2023-12-29T15:22:09.262Z	461046	cebola_ped@hotmail.com	636941614	included	-1
2023-12-29T15:22:09.294Z	461046	cebola_ped@hotmail.com	636941629	"__EXR__wrong study design"	1
2023-12-29T15:22:09.309Z	461046	cebola_ped@hotmail.com	636941629	included	-1
2023-12-29T15:22:09.340Z	461046	cebola_ped@hotmail.com	636941635	"__EXR__wrong study design"	1
2023-12-29T15:22:09.356Z	461046	cebola_ped@hotmail.com	636941635	included	-1
2023-12-29T15:22:09.387Z	461046	cebola_ped@hotmail.com	636941636	"__EXR__wrong study design"	1
2023-12-29T15:22:09.403Z	461046	cebola_ped@hotmail.com	636941636	included	-1
2023-12-29T15:22:09.434Z	461046	cebola_ped@hotmail.com	636941638	"__EXR__wrong study design"	1
2023-12-29T15:22:09.465Z	461046	cebola_ped@hotmail.com	636941638	included	-1
2023-12-29T15:22:09.481Z	461046	cebola_ped@hotmail.com	636941664	"__EXR__wrong study design"	1
2023-12-29T15:22:09.512Z	461046	cebola_ped@hotmail.com	636941664	included	-1
2023-12-29T15:22:09.528Z	461046	cebola_ped@hotmail.com	636941673	"__EXR__wrong study design"	1
2023-12-29T15:22:09.544Z	461046	cebola_ped@hotmail.com	636941673	included	-1
2023-12-29T15:22:09.590Z	461046	cebola_ped@hotmail.com	636941676	"__EXR__wrong study design"	1
2023-12-29T15:22:09.606Z	461046	cebola_ped@hotmail.com	636941676	included	-1
2023-12-29T15:22:09.637Z	461046	cebola_ped@hotmail.com	636941682	"__EXR__wrong study design"	1
2023-12-29T15:22:09.653Z	461046	cebola_ped@hotmail.com	636941682	included	-1
2023-12-29T15:22:09.684Z	461046	cebola_ped@hotmail.com	636941694	"__EXR__wrong study design"	1
2023-12-29T15:22:09.700Z	461046	cebola_ped@hotmail.com	636941694	included	-1
2023-12-29T15:22:09.715Z	461046	cebola_ped@hotmail.com	636941704	"__EXR__wrong study design"	1
2023-12-29T15:22:09.731Z	461046	cebola_ped@hotmail.com	636941704	included	-1
2023-12-29T15:22:09.762Z	461046	cebola_ped@hotmail.com	636941706	"__EXR__wrong study design"	1
2023-12-29T15:22:09.778Z	461046	cebola_ped@hotmail.com	636941706	included	-1
2023-12-29T15:22:09.809Z	461046	cebola_ped@hotmail.com	636941716	"__EXR__wrong study design"	1
2023-12-29T15:22:09.825Z	461046	cebola_ped@hotmail.com	636941716	included	-1
2023-12-29T15:22:09.840Z	461046	cebola_ped@hotmail.com	636941719	"__EXR__wrong study design"	1
2023-12-29T15:22:09.856Z	461046	cebola_ped@hotmail.com	636941719	included	-1
2023-12-29T15:22:09.887Z	461046	cebola_ped@hotmail.com	636941730	"__EXR__wrong study design"	1
2023-12-29T15:22:09.919Z	461046	cebola_ped@hotmail.com	636941730	included	-1
2023-12-29T15:22:09.934Z	461046	cebola_ped@hotmail.com	636941733	"__EXR__wrong study design"	1
2023-12-29T15:22:09.950Z	461046	cebola_ped@hotmail.com	636941733	included	-1
2023-12-29T15:22:09.981Z	461046	cebola_ped@hotmail.com	636941751	"__EXR__wrong study design"	1
2023-12-29T15:22:09.997Z	461046	cebola_ped@hotmail.com	636941751	included	-1
2023-12-29T15:22:10.012Z	461046	cebola_ped@hotmail.com	636941754	"__EXR__wrong study design"	1
2023-12-29T15:22:10.028Z	461046	cebola_ped@hotmail.com	636941754	included	-1
2023-12-29T15:22:10.059Z	461046	cebola_ped@hotmail.com	636941770	"__EXR__wrong study design"	1
2023-12-29T15:22:10.075Z	461046	cebola_ped@hotmail.com	636941770	included	-1
2023-12-29T15:22:10.106Z	461046	cebola_ped@hotmail.com	636941778	"__EXR__wrong study design"	1
2023-12-29T15:22:10.122Z	461046	cebola_ped@hotmail.com	636941778	included	-1
2023-12-29T15:22:10.137Z	461046	cebola_ped@hotmail.com	636941779	"__EXR__wrong study design"	1
2023-12-29T15:22:10.153Z	461046	cebola_ped@hotmail.com	636941779	included	-1
2023-12-29T15:22:10.169Z	461046	cebola_ped@hotmail.com	636941782	"__EXR__wrong study design"	1
2023-12-29T15:22:10.200Z	461046	cebola_ped@hotmail.com	636941782	included	-1
2023-12-29T15:22:10.215Z	461046	cebola_ped@hotmail.com	636941862	"__EXR__wrong study design"	1
2023-12-29T15:22:10.231Z	461046	cebola_ped@hotmail.com	636941862	included	-1
2023-12-29T15:22:10.262Z	461046	cebola_ped@hotmail.com	636941875	"__EXR__wrong study design"	1
2023-12-29T15:22:10.278Z	461046	cebola_ped@hotmail.com	636941875	included	-1
2023-12-29T15:22:10.294Z	461046	cebola_ped@hotmail.com	636941877	"__EXR__wrong study design"	1
2023-12-29T15:22:10.309Z	461046	cebola_ped@hotmail.com	636941877	included	-1
2023-12-29T15:22:10.340Z	461046	cebola_ped@hotmail.com	636941882	"__EXR__wrong study design"	1
2023-12-29T15:22:10.356Z	461046	cebola_ped@hotmail.com	636941882	included	-1
2023-12-29T15:22:10.372Z	461046	cebola_ped@hotmail.com	636941885	"__EXR__wrong study design"	1
2023-12-29T15:22:10.387Z	461046	cebola_ped@hotmail.com	636941885	included	-1
2023-12-29T15:22:10.419Z	461046	cebola_ped@hotmail.com	636941897	"__EXR__wrong study design"	1
2023-12-29T15:22:10.434Z	461046	cebola_ped@hotmail.com	636941897	included	-1
2023-12-29T15:22:10.450Z	461046	cebola_ped@hotmail.com	636941902	"__EXR__wrong study design"	1
2023-12-29T15:22:10.465Z	461046	cebola_ped@hotmail.com	636941902	included	-1
2023-12-29T15:22:10.481Z	461046	cebola_ped@hotmail.com	636941905	"__EXR__wrong study design"	1
2023-12-29T15:22:10.512Z	461046	cebola_ped@hotmail.com	636941905	included	-1
2023-12-29T15:22:10.528Z	461046	cebola_ped@hotmail.com	636941909	"__EXR__wrong study design"	1
2023-12-29T15:22:10.544Z	461046	cebola_ped@hotmail.com	636941909	included	-1
2023-12-29T15:22:10.559Z	461046	cebola_ped@hotmail.com	636941922	"__EXR__wrong study design"	1
2023-12-29T15:22:10.575Z	461046	cebola_ped@hotmail.com	636941922	included	-1
2023-12-29T15:22:10.606Z	461046	cebola_ped@hotmail.com	636941965	"__EXR__wrong study design"	1
2023-12-29T15:22:10.622Z	461046	cebola_ped@hotmail.com	636941965	included	-1
2023-12-29T15:22:10.637Z	461046	cebola_ped@hotmail.com	636941987	"__EXR__wrong study design"	1
2023-12-29T15:22:10.653Z	461046	cebola_ped@hotmail.com	636941987	included	-1
2023-12-29T15:22:10.684Z	461046	cebola_ped@hotmail.com	636942005	"__EXR__wrong study design"	1
2023-12-29T15:22:10.684Z	461046	cebola_ped@hotmail.com	636942005	included	-1
2023-12-29T15:22:10.715Z	461046	cebola_ped@hotmail.com	636942017	"__EXR__wrong study design"	1
2023-12-29T15:22:10.731Z	461046	cebola_ped@hotmail.com	636942017	included	-1
2023-12-29T15:22:10.747Z	461046	cebola_ped@hotmail.com	636942032	"__EXR__wrong study design"	1
2023-12-29T15:22:10.762Z	461046	cebola_ped@hotmail.com	636942032	included	-1
2023-12-29T15:22:10.778Z	461046	cebola_ped@hotmail.com	636942038	"__EXR__wrong study design"	1
2023-12-29T15:22:10.794Z	461046	cebola_ped@hotmail.com	636942038	included	-1
2023-12-29T15:22:10.825Z	461046	cebola_ped@hotmail.com	636942040	"__EXR__wrong study design"	1
2023-12-29T15:22:10.840Z	461046	cebola_ped@hotmail.com	636942040	included	-1
2023-12-29T15:22:10.856Z	461046	cebola_ped@hotmail.com	636942043	"__EXR__wrong study design"	1
2023-12-29T15:22:10.872Z	461046	cebola_ped@hotmail.com	636942043	included	-1
2023-12-29T15:22:10.903Z	461046	cebola_ped@hotmail.com	636942046	"__EXR__wrong study design"	1
2023-12-29T15:22:10.919Z	461046	cebola_ped@hotmail.com	636942046	included	-1
2023-12-29T15:22:10.934Z	461046	cebola_ped@hotmail.com	636942050	"__EXR__wrong study design"	1
2023-12-29T15:22:10.965Z	461046	cebola_ped@hotmail.com	636942050	included	-1
2023-12-29T15:22:10.981Z	461046	cebola_ped@hotmail.com	636942055	"__EXR__wrong study design"	1
2023-12-29T15:22:10.997Z	461046	cebola_ped@hotmail.com	636942055	included	-1
2023-12-29T15:25:22.797Z	461046	cebola_ped@hotmail.com	636940298	"__EXR__wrong study design"	1
2023-12-29T15:25:22.797Z	461046	cebola_ped@hotmail.com	636940298	included	-1
2023-12-29T15:25:22.922Z	461046	cebola_ped@hotmail.com	636940305	"__EXR__wrong study design"	1
2023-12-29T15:25:23.063Z	461046	cebola_ped@hotmail.com	636940305	included	-1
2023-12-29T15:25:23.094Z	461046	cebola_ped@hotmail.com	636940350	"__EXR__wrong study design"	1
2023-12-29T15:25:23.110Z	461046	cebola_ped@hotmail.com	636940350	included	-1
2023-12-29T15:25:23.126Z	461046	cebola_ped@hotmail.com	636940420	"__EXR__wrong study design"	1
2023-12-29T15:25:23.141Z	461046	cebola_ped@hotmail.com	636940420	included	-1
2023-12-29T15:25:23.172Z	461046	cebola_ped@hotmail.com	636940596	"__EXR__wrong study design"	1
2023-12-29T15:25:23.188Z	461046	cebola_ped@hotmail.com	636940596	included	-1
2023-12-29T15:25:23.219Z	461046	cebola_ped@hotmail.com	636940775	"__EXR__wrong study design"	1
2023-12-29T15:25:23.235Z	461046	cebola_ped@hotmail.com	636940775	included	-1
2023-12-29T15:25:23.251Z	461046	cebola_ped@hotmail.com	636940881	"__EXR__wrong study design"	1
2023-12-29T15:25:23.282Z	461046	cebola_ped@hotmail.com	636940881	included	-1
2023-12-29T15:25:23.313Z	461046	cebola_ped@hotmail.com	636940886	"__EXR__wrong study design"	1
2023-12-29T15:25:23.329Z	461046	cebola_ped@hotmail.com	636940886	included	-1
2023-12-29T15:25:23.360Z	461046	cebola_ped@hotmail.com	636940892	"__EXR__wrong study design"	1
2023-12-29T15:25:23.376Z	461046	cebola_ped@hotmail.com	636940892	included	-1
2023-12-29T15:25:23.407Z	461046	cebola_ped@hotmail.com	636941013	"__EXR__wrong study design"	1
2023-12-29T15:25:23.422Z	461046	cebola_ped@hotmail.com	636941013	included	-1
2023-12-29T15:25:23.454Z	461046	cebola_ped@hotmail.com	636941019	"__EXR__wrong study design"	1
2023-12-29T15:25:23.485Z	461046	cebola_ped@hotmail.com	636941019	included	-1
2023-12-29T15:25:23.516Z	461046	cebola_ped@hotmail.com	636941122	"__EXR__wrong study design"	1
2023-12-29T15:25:23.532Z	461046	cebola_ped@hotmail.com	636941122	included	-1
2023-12-29T15:25:23.563Z	461046	cebola_ped@hotmail.com	636941895	"__EXR__wrong study design"	1
2023-12-29T15:25:23.579Z	461046	cebola_ped@hotmail.com	636941895	included	-1
2023-12-29T15:25:23.594Z	461046	cebola_ped@hotmail.com	636941898	"__EXR__wrong study design"	1
2023-12-29T15:25:23.610Z	461046	cebola_ped@hotmail.com	636941898	included	-1
2023-12-29T15:25:23.641Z	461046	cebola_ped@hotmail.com	636941921	"__EXR__wrong study design"	1
2023-12-29T15:25:23.657Z	461046	cebola_ped@hotmail.com	636941921	included	-1
2023-12-29T15:25:23.673Z	461046	cebola_ped@hotmail.com	636942068	"__EXR__wrong study design"	1
2023-12-29T15:25:23.688Z	461046	cebola_ped@hotmail.com	636942068	included	-1
2023-12-29T15:25:43.688Z	461046	cebola_ped@hotmail.com	636940695	"__EXR__wrong study design"	1
2023-12-29T15:25:43.735Z	461046	cebola_ped@hotmail.com	636940695	included	-1
2023-12-29T15:26:25.267Z	461046	cebola_ped@hotmail.com	636940765	"__EXR__wrong population"	1
2023-12-29T15:26:25.283Z	461046	cebola_ped@hotmail.com	636940765	included	-1
2023-12-29T15:28:17.567Z	461046	cebola_ped@hotmail.com	636940274	"__EXR__wrong study design"	1
2023-12-29T15:28:17.582Z	461046	cebola_ped@hotmail.com	636940274	included	-1
2023-12-29T15:28:17.879Z	461046	cebola_ped@hotmail.com	636940551	"__EXR__wrong study design"	1
2023-12-29T15:28:17.895Z	461046	cebola_ped@hotmail.com	636940551	included	-1
2023-12-29T15:28:17.910Z	461046	cebola_ped@hotmail.com	636940600	"__EXR__wrong study design"	1
2023-12-29T15:28:17.942Z	461046	cebola_ped@hotmail.com	636940600	included	-1
2023-12-29T15:28:17.957Z	461046	cebola_ped@hotmail.com	636940850	"__EXR__wrong study design"	1
2023-12-29T15:28:17.973Z	461046	cebola_ped@hotmail.com	636940850	included	-1
2023-12-29T15:28:18.004Z	461046	cebola_ped@hotmail.com	636940915	"__EXR__wrong study design"	1
2023-12-29T15:28:18.020Z	461046	cebola_ped@hotmail.com	636940915	included	-1
2023-12-29T15:28:18.035Z	461046	cebola_ped@hotmail.com	636940959	"__EXR__wrong study design"	1
2023-12-29T15:28:18.067Z	461046	cebola_ped@hotmail.com	636940959	included	-1
2023-12-29T15:28:18.082Z	461046	cebola_ped@hotmail.com	636941096	"__EXR__wrong study design"	1
2023-12-29T15:28:18.098Z	461046	cebola_ped@hotmail.com	636941096	included	-1
2023-12-29T15:28:18.129Z	461046	cebola_ped@hotmail.com	636941276	"__EXR__wrong study design"	1
2023-12-29T15:28:18.145Z	461046	cebola_ped@hotmail.com	636941276	included	-1
2023-12-29T15:28:18.160Z	461046	cebola_ped@hotmail.com	636941277	"__EXR__wrong study design"	1
2023-12-29T15:28:18.176Z	461046	cebola_ped@hotmail.com	636941277	included	-1
2023-12-29T15:28:18.207Z	461046	cebola_ped@hotmail.com	636941280	"__EXR__wrong study design"	1
2023-12-29T15:28:18.223Z	461046	cebola_ped@hotmail.com	636941280	included	-1
2023-12-29T15:28:18.254Z	461046	cebola_ped@hotmail.com	636941323	"__EXR__wrong study design"	1
2023-12-29T15:28:18.270Z	461046	cebola_ped@hotmail.com	636941323	included	-1
2023-12-29T15:28:18.285Z	461046	cebola_ped@hotmail.com	636941358	"__EXR__wrong study design"	1
2023-12-29T15:28:18.301Z	461046	cebola_ped@hotmail.com	636941358	included	-1
2023-12-29T15:28:18.332Z	461046	cebola_ped@hotmail.com	636941425	"__EXR__wrong study design"	1
2023-12-29T15:28:18.348Z	461046	cebola_ped@hotmail.com	636941425	included	-1
2023-12-29T15:28:18.379Z	461046	cebola_ped@hotmail.com	636941431	"__EXR__wrong study design"	1
2023-12-29T15:28:18.395Z	461046	cebola_ped@hotmail.com	636941431	included	-1
2023-12-29T15:28:18.426Z	461046	cebola_ped@hotmail.com	636941451	"__EXR__wrong study design"	1
2023-12-29T15:28:18.442Z	461046	cebola_ped@hotmail.com	636941451	included	-1
2023-12-29T15:28:18.473Z	461046	cebola_ped@hotmail.com	636941467	"__EXR__wrong study design"	1
2023-12-29T15:28:18.488Z	461046	cebola_ped@hotmail.com	636941467	included	-1
2023-12-29T15:28:18.504Z	461046	cebola_ped@hotmail.com	636941499	"__EXR__wrong study design"	1
2023-12-29T15:28:18.535Z	461046	cebola_ped@hotmail.com	636941499	included	-1
2023-12-29T15:28:18.551Z	461046	cebola_ped@hotmail.com	636941503	"__EXR__wrong study design"	1
2023-12-29T15:28:18.567Z	461046	cebola_ped@hotmail.com	636941503	included	-1
2023-12-29T15:28:18.598Z	461046	cebola_ped@hotmail.com	636941517	"__EXR__wrong study design"	1
2023-12-29T15:28:18.613Z	461046	cebola_ped@hotmail.com	636941517	included	-1
2023-12-29T15:28:18.645Z	461046	cebola_ped@hotmail.com	636941519	"__EXR__wrong study design"	1
2023-12-29T15:28:18.660Z	461046	cebola_ped@hotmail.com	636941519	included	-1
2023-12-29T15:28:18.692Z	461046	cebola_ped@hotmail.com	636941583	"__EXR__wrong study design"	1
2023-12-29T15:28:18.707Z	461046	cebola_ped@hotmail.com	636941583	included	-1
2023-12-29T15:28:18.738Z	461046	cebola_ped@hotmail.com	636941646	"__EXR__wrong study design"	1
2023-12-29T15:28:18.770Z	461046	cebola_ped@hotmail.com	636941646	included	-1
2023-12-29T15:28:18.801Z	461046	cebola_ped@hotmail.com	636941778	"__EXR__wrong study design"	1
2023-12-29T15:28:18.817Z	461046	cebola_ped@hotmail.com	636941778	included	-1
2023-12-29T15:28:18.848Z	461046	cebola_ped@hotmail.com	636941795	"__EXR__wrong study design"	1
2023-12-29T15:28:18.879Z	461046	cebola_ped@hotmail.com	636941795	included	-1
2023-12-29T15:28:18.910Z	461046	cebola_ped@hotmail.com	636941831	"__EXR__wrong study design"	1
2023-12-29T15:28:18.926Z	461046	cebola_ped@hotmail.com	636941831	included	-1
2023-12-29T15:28:18.957Z	461046	cebola_ped@hotmail.com	636941849	"__EXR__wrong study design"	1
2023-12-29T15:28:18.988Z	461046	cebola_ped@hotmail.com	636941849	included	-1
2023-12-29T15:28:19.004Z	461046	cebola_ped@hotmail.com	636941930	"__EXR__wrong study design"	1
2023-12-29T15:28:19.020Z	461046	cebola_ped@hotmail.com	636941930	included	-1
2023-12-29T15:28:19.051Z	461046	cebola_ped@hotmail.com	636941962	"__EXR__wrong study design"	1
2023-12-29T15:28:19.067Z	461046	cebola_ped@hotmail.com	636941962	included	-1
2023-12-29T15:28:19.098Z	461046	cebola_ped@hotmail.com	636941965	"__EXR__wrong study design"	1
2023-12-29T15:28:19.114Z	461046	cebola_ped@hotmail.com	636941965	included	-1
2023-12-29T15:28:19.129Z	461046	cebola_ped@hotmail.com	636942004	"__EXR__wrong study design"	1
2023-12-29T15:28:19.160Z	461046	cebola_ped@hotmail.com	636942004	included	-1
2023-12-29T15:28:19.176Z	461046	cebola_ped@hotmail.com	636942028	"__EXR__wrong study design"	1
2023-12-29T15:28:19.192Z	461046	cebola_ped@hotmail.com	636942028	included	-1
2023-12-29T15:28:19.223Z	461046	cebola_ped@hotmail.com	636942030	"__EXR__wrong study design"	1
2023-12-29T15:28:19.238Z	461046	cebola_ped@hotmail.com	636942030	included	-1
2023-12-29T15:31:23.398Z	461046	cebola_ped@hotmail.com	636941160	"__EXR__wrong outcome"	1
2023-12-29T15:31:23.430Z	461046	cebola_ped@hotmail.com	636941160	included	-1
2023-12-29T15:31:23.445Z	461046	cebola_ped@hotmail.com	636941281	"__EXR__wrong outcome"	1
2023-12-29T15:31:23.461Z	461046	cebola_ped@hotmail.com	636941281	included	-1
2023-12-29T15:31:23.539Z	461046	cebola_ped@hotmail.com	636941349	"__EXR__wrong outcome"	1
2023-12-29T15:31:23.555Z	461046	cebola_ped@hotmail.com	636941349	included	-1
2023-12-29T15:31:23.586Z	461046	cebola_ped@hotmail.com	636941632	"__EXR__wrong outcome"	1
2023-12-29T15:31:23.633Z	461046	cebola_ped@hotmail.com	636941632	included	-1
2023-12-29T15:31:23.648Z	461046	cebola_ped@hotmail.com	636941765	"__EXR__wrong outcome"	1
2023-12-29T15:31:23.680Z	461046	cebola_ped@hotmail.com	636941765	included	-1
2023-12-29T15:31:23.695Z	461046	cebola_ped@hotmail.com	636941798	"__EXR__wrong outcome"	1
2023-12-29T15:31:23.727Z	461046	cebola_ped@hotmail.com	636941798	included	-1
2023-12-29T15:31:23.742Z	461046	cebola_ped@hotmail.com	636941923	"__EXR__wrong outcome"	1
2023-12-29T15:31:23.773Z	461046	cebola_ped@hotmail.com	636941923	included	-1
2023-12-29T15:31:23.836Z	461046	cebola_ped@hotmail.com	636941968	"__EXR__wrong outcome"	1
2023-12-29T15:31:23.852Z	461046	cebola_ped@hotmail.com	636941968	included	-1
2023-12-29T15:31:23.883Z	461046	cebola_ped@hotmail.com	636942033	"__EXR__wrong outcome"	1
2023-12-29T15:31:23.914Z	461046	cebola_ped@hotmail.com	636942033	included	-1
2023-12-29T15:31:24.039Z	461046	cebola_ped@hotmail.com	636941160	"__EXR__wrong population"	1
2023-12-29T15:31:24.055Z	461046	cebola_ped@hotmail.com	636941160	included	-1
2023-12-29T15:31:24.086Z	461046	cebola_ped@hotmail.com	636941281	"__EXR__wrong population"	1
2023-12-29T15:31:24.117Z	461046	cebola_ped@hotmail.com	636941281	included	-1
2023-12-29T15:31:24.133Z	461046	cebola_ped@hotmail.com	636941349	"__EXR__wrong population"	1
2023-12-29T15:31:24.164Z	461046	cebola_ped@hotmail.com	636941349	included	-1
2023-12-29T15:31:24.195Z	461046	cebola_ped@hotmail.com	636941632	"__EXR__wrong population"	1
2023-12-29T15:31:24.211Z	461046	cebola_ped@hotmail.com	636941632	included	-1
2023-12-29T15:31:24.242Z	461046	cebola_ped@hotmail.com	636941765	"__EXR__wrong population"	1
2023-12-29T15:31:24.289Z	461046	cebola_ped@hotmail.com	636941765	included	-1
2023-12-29T15:31:24.320Z	461046	cebola_ped@hotmail.com	636941798	"__EXR__wrong population"	1
2023-12-29T15:31:24.336Z	461046	cebola_ped@hotmail.com	636941798	included	-1
2023-12-29T15:31:24.352Z	461046	cebola_ped@hotmail.com	636941923	"__EXR__wrong population"	1
2023-12-29T15:31:24.383Z	461046	cebola_ped@hotmail.com	636941923	included	-1
2023-12-29T15:31:24.398Z	461046	cebola_ped@hotmail.com	636941968	"__EXR__wrong population"	1
2023-12-29T15:31:24.414Z	461046	cebola_ped@hotmail.com	636941968	included	-1
2023-12-29T15:31:24.430Z	461046	cebola_ped@hotmail.com	636942033	"__EXR__wrong population"	1
2023-12-29T15:31:24.445Z	461046	cebola_ped@hotmail.com	636942033	included	-1
2023-12-29T15:34:28.730Z	461046	cebola_ped@hotmail.com	636940268	"__EXR__wrong population"	1
2023-12-29T15:34:28.746Z	461046	cebola_ped@hotmail.com	636940268	included	-1
2023-12-29T15:34:28.871Z	461046	cebola_ped@hotmail.com	636940289	"__EXR__wrong population"	1
2023-12-29T15:34:28.886Z	461046	cebola_ped@hotmail.com	636940289	included	-1
2023-12-29T15:34:28.918Z	461046	cebola_ped@hotmail.com	636940290	"__EXR__wrong population"	1
2023-12-29T15:34:28.996Z	461046	cebola_ped@hotmail.com	636940290	included	-1
2023-12-29T15:34:29.012Z	461046	cebola_ped@hotmail.com	636940308	"__EXR__wrong population"	1
2023-12-29T15:34:29.043Z	461046	cebola_ped@hotmail.com	636940308	included	-1
2023-12-29T15:34:29.058Z	461046	cebola_ped@hotmail.com	636940313	"__EXR__wrong population"	1
2023-12-29T15:34:29.090Z	461046	cebola_ped@hotmail.com	636940313	included	-1
2023-12-29T15:34:29.105Z	461046	cebola_ped@hotmail.com	636940320	"__EXR__wrong population"	1
2023-12-29T15:34:29.121Z	461046	cebola_ped@hotmail.com	636940320	included	-1
2023-12-29T15:34:29.152Z	461046	cebola_ped@hotmail.com	636940322	"__EXR__wrong population"	1
2023-12-29T15:34:29.168Z	461046	cebola_ped@hotmail.com	636940322	included	-1
2023-12-29T15:34:29.183Z	461046	cebola_ped@hotmail.com	636940331	"__EXR__wrong population"	1
2023-12-29T15:34:29.215Z	461046	cebola_ped@hotmail.com	636940331	included	-1
2023-12-29T15:34:29.230Z	461046	cebola_ped@hotmail.com	636940354	"__EXR__wrong population"	1
2023-12-29T15:34:29.262Z	461046	cebola_ped@hotmail.com	636940354	included	-1
2023-12-29T15:34:29.277Z	461046	cebola_ped@hotmail.com	636940358	"__EXR__wrong population"	1
2023-12-29T15:34:29.308Z	461046	cebola_ped@hotmail.com	636940358	included	-1
2023-12-29T15:34:29.324Z	461046	cebola_ped@hotmail.com	636940364	"__EXR__wrong population"	1
2023-12-29T15:34:29.355Z	461046	cebola_ped@hotmail.com	636940364	included	-1
2023-12-29T15:34:29.387Z	461046	cebola_ped@hotmail.com	636940391	"__EXR__wrong population"	1
2023-12-29T15:34:29.402Z	461046	cebola_ped@hotmail.com	636940391	included	-1
2023-12-29T15:34:29.433Z	461046	cebola_ped@hotmail.com	636940399	"__EXR__wrong population"	1
2023-12-29T15:34:29.449Z	461046	cebola_ped@hotmail.com	636940399	included	-1
2023-12-29T15:34:29.480Z	461046	cebola_ped@hotmail.com	636940413	"__EXR__wrong population"	1
2023-12-29T15:34:29.496Z	461046	cebola_ped@hotmail.com	636940413	included	-1
2023-12-29T15:34:29.512Z	461046	cebola_ped@hotmail.com	636940447	"__EXR__wrong population"	1
2023-12-29T15:34:29.543Z	461046	cebola_ped@hotmail.com	636940447	included	-1
2023-12-29T15:34:29.558Z	461046	cebola_ped@hotmail.com	636940456	"__EXR__wrong population"	1
2023-12-29T15:34:29.574Z	461046	cebola_ped@hotmail.com	636940456	included	-1
2023-12-29T15:34:29.605Z	461046	cebola_ped@hotmail.com	636940464	"__EXR__wrong population"	1
2023-12-29T15:34:29.621Z	461046	cebola_ped@hotmail.com	636940464	included	-1
2023-12-29T15:34:29.652Z	461046	cebola_ped@hotmail.com	636940482	"__EXR__wrong population"	1
2023-12-29T15:34:29.668Z	461046	cebola_ped@hotmail.com	636940482	included	-1
2023-12-29T15:34:29.699Z	461046	cebola_ped@hotmail.com	636940486	"__EXR__wrong population"	1
2023-12-29T15:34:29.715Z	461046	cebola_ped@hotmail.com	636940486	included	-1
2023-12-29T15:34:29.746Z	461046	cebola_ped@hotmail.com	636940488	"__EXR__wrong population"	1
2023-12-29T15:34:29.762Z	461046	cebola_ped@hotmail.com	636940488	included	-1
2023-12-29T15:34:29.793Z	461046	cebola_ped@hotmail.com	636940494	"__EXR__wrong population"	1
2023-12-29T15:34:29.808Z	461046	cebola_ped@hotmail.com	636940494	included	-1
2023-12-29T15:34:29.840Z	461046	cebola_ped@hotmail.com	636940508	"__EXR__wrong population"	1
2023-12-29T15:34:29.855Z	461046	cebola_ped@hotmail.com	636940508	included	-1
2023-12-29T15:34:29.871Z	461046	cebola_ped@hotmail.com	636940519	"__EXR__wrong population"	1
2023-12-29T15:34:29.902Z	461046	cebola_ped@hotmail.com	636940519	included	-1
2023-12-29T15:34:29.918Z	461046	cebola_ped@hotmail.com	636940527	"__EXR__wrong population"	1
2023-12-29T15:34:29.949Z	461046	cebola_ped@hotmail.com	636940527	included	-1
2023-12-29T15:34:29.965Z	461046	cebola_ped@hotmail.com	636940536	"__EXR__wrong population"	1
2023-12-29T15:34:29.980Z	461046	cebola_ped@hotmail.com	636940536	included	-1
2023-12-29T15:34:30.012Z	461046	cebola_ped@hotmail.com	636940545	"__EXR__wrong population"	1
2023-12-29T15:34:30.027Z	461046	cebola_ped@hotmail.com	636940545	included	-1
2023-12-29T15:34:30.058Z	461046	cebola_ped@hotmail.com	636940569	"__EXR__wrong population"	1
2023-12-29T15:34:30.074Z	461046	cebola_ped@hotmail.com	636940569	included	-1
2023-12-29T15:34:30.105Z	461046	cebola_ped@hotmail.com	636940574	"__EXR__wrong population"	1
2023-12-29T15:34:30.137Z	461046	cebola_ped@hotmail.com	636940574	included	-1
2023-12-29T15:34:30.152Z	461046	cebola_ped@hotmail.com	636940590	"__EXR__wrong population"	1
2023-12-29T15:34:30.168Z	461046	cebola_ped@hotmail.com	636940590	included	-1
2023-12-29T15:34:30.183Z	461046	cebola_ped@hotmail.com	636940591	"__EXR__wrong population"	1
2023-12-29T15:34:30.199Z	461046	cebola_ped@hotmail.com	636940591	included	-1
2023-12-29T15:34:30.230Z	461046	cebola_ped@hotmail.com	636940624	"__EXR__wrong population"	1
2023-12-29T15:34:30.246Z	461046	cebola_ped@hotmail.com	636940624	included	-1
2023-12-29T15:34:30.262Z	461046	cebola_ped@hotmail.com	636940631	"__EXR__wrong population"	1
2023-12-29T15:34:30.293Z	461046	cebola_ped@hotmail.com	636940631	included	-1
2023-12-29T15:34:30.308Z	461046	cebola_ped@hotmail.com	636940651	"__EXR__wrong population"	1
2023-12-29T15:34:30.324Z	461046	cebola_ped@hotmail.com	636940651	included	-1
2023-12-29T15:34:30.355Z	461046	cebola_ped@hotmail.com	636940660	"__EXR__wrong population"	1
2023-12-29T15:34:30.371Z	461046	cebola_ped@hotmail.com	636940660	included	-1
2023-12-29T15:34:30.402Z	461046	cebola_ped@hotmail.com	636940666	"__EXR__wrong population"	1
2023-12-29T15:34:30.433Z	461046	cebola_ped@hotmail.com	636940666	included	-1
2023-12-29T15:34:30.465Z	461046	cebola_ped@hotmail.com	636940674	"__EXR__wrong population"	1
2023-12-29T15:34:30.480Z	461046	cebola_ped@hotmail.com	636940674	included	-1
2023-12-29T15:34:30.496Z	461046	cebola_ped@hotmail.com	636940675	"__EXR__wrong population"	1
2023-12-29T15:34:30.527Z	461046	cebola_ped@hotmail.com	636940675	included	-1
2023-12-29T15:34:30.543Z	461046	cebola_ped@hotmail.com	636940682	"__EXR__wrong population"	1
2023-12-29T15:34:30.558Z	461046	cebola_ped@hotmail.com	636940682	included	-1
2023-12-29T15:34:30.590Z	461046	cebola_ped@hotmail.com	636940684	"__EXR__wrong population"	1
2023-12-29T15:34:30.605Z	461046	cebola_ped@hotmail.com	636940684	included	-1
2023-12-29T15:34:30.621Z	461046	cebola_ped@hotmail.com	636940685	"__EXR__wrong population"	1
2023-12-29T15:34:30.637Z	461046	cebola_ped@hotmail.com	636940685	included	-1
2023-12-29T15:34:30.668Z	461046	cebola_ped@hotmail.com	636940691	"__EXR__wrong population"	1
2023-12-29T15:34:30.683Z	461046	cebola_ped@hotmail.com	636940691	included	-1
2023-12-29T15:34:30.699Z	461046	cebola_ped@hotmail.com	636940785	"__EXR__wrong population"	1
2023-12-29T15:34:30.730Z	461046	cebola_ped@hotmail.com	636940785	included	-1
2023-12-29T15:34:30.746Z	461046	cebola_ped@hotmail.com	636940797	"__EXR__wrong population"	1
2023-12-29T15:34:30.762Z	461046	cebola_ped@hotmail.com	636940797	included	-1
2023-12-29T15:34:30.777Z	461046	cebola_ped@hotmail.com	636940856	"__EXR__wrong population"	1
2023-12-29T15:34:30.808Z	461046	cebola_ped@hotmail.com	636940856	included	-1
2023-12-29T15:34:30.824Z	461046	cebola_ped@hotmail.com	636940904	"__EXR__wrong population"	1
2023-12-29T15:34:30.840Z	461046	cebola_ped@hotmail.com	636940904	included	-1
2023-12-29T15:34:30.871Z	461046	cebola_ped@hotmail.com	636940907	"__EXR__wrong population"	1
2023-12-29T15:34:30.886Z	461046	cebola_ped@hotmail.com	636940907	included	-1
2023-12-29T15:34:30.902Z	461046	cebola_ped@hotmail.com	636940909	"__EXR__wrong population"	1
2023-12-29T15:34:30.933Z	461046	cebola_ped@hotmail.com	636940909	included	-1
2023-12-29T15:34:30.949Z	461046	cebola_ped@hotmail.com	636940916	"__EXR__wrong population"	1
2023-12-29T15:34:30.965Z	461046	cebola_ped@hotmail.com	636940916	included	-1
2023-12-29T15:34:30.980Z	461046	cebola_ped@hotmail.com	636940922	"__EXR__wrong population"	1
2023-12-29T15:34:30.996Z	461046	cebola_ped@hotmail.com	636940922	included	-1
2023-12-29T15:34:31.027Z	461046	cebola_ped@hotmail.com	636940925	"__EXR__wrong population"	1
2023-12-29T15:34:31.043Z	461046	cebola_ped@hotmail.com	636940925	included	-1
2023-12-29T15:34:31.137Z	461046	cebola_ped@hotmail.com	636940963	"__EXR__wrong population"	1
2023-12-29T15:34:31.152Z	461046	cebola_ped@hotmail.com	636940963	included	-1
2023-12-29T15:34:31.168Z	461046	cebola_ped@hotmail.com	636940972	"__EXR__wrong population"	1
2023-12-29T15:34:31.199Z	461046	cebola_ped@hotmail.com	636940972	included	-1
2023-12-29T15:34:31.215Z	461046	cebola_ped@hotmail.com	636940973	"__EXR__wrong population"	1
2023-12-29T15:34:31.230Z	461046	cebola_ped@hotmail.com	636940973	included	-1
2023-12-29T15:34:31.262Z	461046	cebola_ped@hotmail.com	636940986	"__EXR__wrong population"	1
2023-12-29T15:34:31.277Z	461046	cebola_ped@hotmail.com	636940986	included	-1
2023-12-29T15:34:31.293Z	461046	cebola_ped@hotmail.com	636940996	"__EXR__wrong population"	1
2023-12-29T15:34:31.308Z	461046	cebola_ped@hotmail.com	636940996	included	-1
2023-12-29T15:34:31.340Z	461046	cebola_ped@hotmail.com	636941019	"__EXR__wrong population"	1
2023-12-29T15:34:31.355Z	461046	cebola_ped@hotmail.com	636941019	included	-1
2023-12-29T15:34:31.387Z	461046	cebola_ped@hotmail.com	636941113	"__EXR__wrong population"	1
2023-12-29T15:34:31.402Z	461046	cebola_ped@hotmail.com	636941113	included	-1
2023-12-29T15:34:31.433Z	461046	cebola_ped@hotmail.com	636941135	"__EXR__wrong population"	1
2023-12-29T15:34:31.465Z	461046	cebola_ped@hotmail.com	636941135	included	-1
2023-12-29T15:34:31.496Z	461046	cebola_ped@hotmail.com	636941141	"__EXR__wrong population"	1
2023-12-29T15:34:31.527Z	461046	cebola_ped@hotmail.com	636941141	included	-1
2023-12-29T15:34:31.543Z	461046	cebola_ped@hotmail.com	636941148	"__EXR__wrong population"	1
2023-12-29T15:34:31.683Z	461046	cebola_ped@hotmail.com	636941148	included	-1
2023-12-29T15:34:31.715Z	461046	cebola_ped@hotmail.com	636941149	"__EXR__wrong population"	1
2023-12-29T15:34:31.777Z	461046	cebola_ped@hotmail.com	636941149	included	-1
2023-12-29T15:34:31.808Z	461046	cebola_ped@hotmail.com	636941159	"__EXR__wrong population"	1
2023-12-29T15:34:31.824Z	461046	cebola_ped@hotmail.com	636941159	included	-1
2023-12-29T15:34:31.918Z	461046	cebola_ped@hotmail.com	636941161	"__EXR__wrong population"	1
2023-12-29T15:34:32.121Z	461046	cebola_ped@hotmail.com	636941161	included	-1
2023-12-29T15:34:32.168Z	461046	cebola_ped@hotmail.com	636941169	"__EXR__wrong population"	1
2023-12-29T15:34:32.246Z	461046	cebola_ped@hotmail.com	636941169	included	-1
2023-12-29T15:34:32.324Z	461046	cebola_ped@hotmail.com	636941189	"__EXR__wrong population"	1
2023-12-29T15:34:32.340Z	461046	cebola_ped@hotmail.com	636941189	included	-1
2023-12-29T15:34:32.371Z	461046	cebola_ped@hotmail.com	636941204	"__EXR__wrong population"	1
2023-12-29T15:34:32.371Z	461046	cebola_ped@hotmail.com	636941204	included	-1
2023-12-29T15:34:32.402Z	461046	cebola_ped@hotmail.com	636941205	"__EXR__wrong population"	1
2023-12-29T15:34:32.418Z	461046	cebola_ped@hotmail.com	636941205	included	-1
2023-12-29T15:34:32.449Z	461046	cebola_ped@hotmail.com	636941206	"__EXR__wrong population"	1
2023-12-29T15:34:32.465Z	461046	cebola_ped@hotmail.com	636941206	included	-1
2023-12-29T15:34:32.480Z	461046	cebola_ped@hotmail.com	636941207	"__EXR__wrong population"	1
2023-12-29T15:34:32.496Z	461046	cebola_ped@hotmail.com	636941207	included	-1
2023-12-29T15:34:32.512Z	461046	cebola_ped@hotmail.com	636941229	"__EXR__wrong population"	1
2023-12-29T15:34:32.527Z	461046	cebola_ped@hotmail.com	636941229	included	-1
2023-12-29T15:34:32.558Z	461046	cebola_ped@hotmail.com	636941235	"__EXR__wrong population"	1
2023-12-29T15:34:32.574Z	461046	cebola_ped@hotmail.com	636941235	included	-1
2023-12-29T15:34:32.590Z	461046	cebola_ped@hotmail.com	636941236	"__EXR__wrong population"	1
2023-12-29T15:34:32.605Z	461046	cebola_ped@hotmail.com	636941236	included	-1
2023-12-29T15:34:32.637Z	461046	cebola_ped@hotmail.com	636941256	"__EXR__wrong population"	1
2023-12-29T15:34:32.652Z	461046	cebola_ped@hotmail.com	636941256	included	-1
2023-12-29T15:34:32.668Z	461046	cebola_ped@hotmail.com	636941282	"__EXR__wrong population"	1
2023-12-29T15:34:32.683Z	461046	cebola_ped@hotmail.com	636941282	included	-1
2023-12-29T15:34:32.715Z	461046	cebola_ped@hotmail.com	636941332	"__EXR__wrong population"	1
2023-12-29T15:34:32.730Z	461046	cebola_ped@hotmail.com	636941332	included	-1
2023-12-29T15:34:32.746Z	461046	cebola_ped@hotmail.com	636941340	"__EXR__wrong population"	1
2023-12-29T15:34:32.762Z	461046	cebola_ped@hotmail.com	636941340	included	-1
2023-12-29T15:34:32.793Z	461046	cebola_ped@hotmail.com	636941353	"__EXR__wrong population"	1
2023-12-29T15:34:32.808Z	461046	cebola_ped@hotmail.com	636941353	included	-1
2023-12-29T15:34:32.824Z	461046	cebola_ped@hotmail.com	636941355	"__EXR__wrong population"	1
2023-12-29T15:34:32.840Z	461046	cebola_ped@hotmail.com	636941355	included	-1
2023-12-29T15:34:32.855Z	461046	cebola_ped@hotmail.com	636941364	"__EXR__wrong population"	1
2023-12-29T15:34:32.887Z	461046	cebola_ped@hotmail.com	636941364	included	-1
2023-12-29T15:34:32.902Z	461046	cebola_ped@hotmail.com	636941387	"__EXR__wrong population"	1
2023-12-29T15:34:32.918Z	461046	cebola_ped@hotmail.com	636941387	included	-1
2023-12-29T15:34:32.933Z	461046	cebola_ped@hotmail.com	636941389	"__EXR__wrong population"	1
2023-12-29T15:34:32.949Z	461046	cebola_ped@hotmail.com	636941389	included	-1
2023-12-29T15:34:32.980Z	461046	cebola_ped@hotmail.com	636941410	"__EXR__wrong population"	1
2023-12-29T15:34:32.996Z	461046	cebola_ped@hotmail.com	636941410	included	-1
2023-12-29T15:34:33.012Z	461046	cebola_ped@hotmail.com	636941416	"__EXR__wrong population"	1
2023-12-29T15:34:33.027Z	461046	cebola_ped@hotmail.com	636941416	included	-1
2023-12-29T15:34:33.058Z	461046	cebola_ped@hotmail.com	636941440	"__EXR__wrong population"	1
2023-12-29T15:34:33.074Z	461046	cebola_ped@hotmail.com	636941440	included	-1
2023-12-29T15:34:33.090Z	461046	cebola_ped@hotmail.com	636941455	"__EXR__wrong population"	1
2023-12-29T15:34:33.105Z	461046	cebola_ped@hotmail.com	636941455	included	-1
2023-12-29T15:34:33.121Z	461046	cebola_ped@hotmail.com	636941456	"__EXR__wrong population"	1
2023-12-29T15:34:33.137Z	461046	cebola_ped@hotmail.com	636941456	included	-1
2023-12-29T15:34:33.168Z	461046	cebola_ped@hotmail.com	636941512	"__EXR__wrong population"	1
2023-12-29T15:34:33.183Z	461046	cebola_ped@hotmail.com	636941512	included	-1
2023-12-29T15:34:33.199Z	461046	cebola_ped@hotmail.com	636941514	"__EXR__wrong population"	1
2023-12-29T15:34:33.230Z	461046	cebola_ped@hotmail.com	636941514	included	-1
2023-12-29T15:34:33.246Z	461046	cebola_ped@hotmail.com	636941520	"__EXR__wrong population"	1
2023-12-29T15:34:33.277Z	461046	cebola_ped@hotmail.com	636941520	included	-1
2023-12-29T15:34:33.293Z	461046	cebola_ped@hotmail.com	636941521	"__EXR__wrong population"	1
2023-12-29T15:34:33.308Z	461046	cebola_ped@hotmail.com	636941521	included	-1
2023-12-29T15:34:33.324Z	461046	cebola_ped@hotmail.com	636941536	"__EXR__wrong population"	1
2023-12-29T15:34:33.340Z	461046	cebola_ped@hotmail.com	636941536	included	-1
2023-12-29T15:34:33.371Z	461046	cebola_ped@hotmail.com	636941550	"__EXR__wrong population"	1
2023-12-29T15:34:33.387Z	461046	cebola_ped@hotmail.com	636941550	included	-1
2023-12-29T15:34:33.402Z	461046	cebola_ped@hotmail.com	636941554	"__EXR__wrong population"	1
2023-12-29T15:34:33.433Z	461046	cebola_ped@hotmail.com	636941554	included	-1
2023-12-29T15:34:33.449Z	461046	cebola_ped@hotmail.com	636941561	"__EXR__wrong population"	1
2023-12-29T15:34:33.480Z	461046	cebola_ped@hotmail.com	636941561	included	-1
2023-12-29T15:34:33.512Z	461046	cebola_ped@hotmail.com	636941571	"__EXR__wrong population"	1
2023-12-29T15:34:33.527Z	461046	cebola_ped@hotmail.com	636941571	included	-1
2023-12-29T15:34:33.543Z	461046	cebola_ped@hotmail.com	636941593	"__EXR__wrong population"	1
2023-12-29T15:34:33.574Z	461046	cebola_ped@hotmail.com	636941593	included	-1
2023-12-29T15:34:33.590Z	461046	cebola_ped@hotmail.com	636941615	"__EXR__wrong population"	1
2023-12-29T15:34:33.605Z	461046	cebola_ped@hotmail.com	636941615	included	-1
2023-12-29T15:34:33.637Z	461046	cebola_ped@hotmail.com	636941622	"__EXR__wrong population"	1
2023-12-29T15:34:33.652Z	461046	cebola_ped@hotmail.com	636941622	included	-1
2023-12-29T15:34:33.668Z	461046	cebola_ped@hotmail.com	636941631	"__EXR__wrong population"	1
2023-12-29T15:34:33.699Z	461046	cebola_ped@hotmail.com	636941631	included	-1
2023-12-29T15:34:33.715Z	461046	cebola_ped@hotmail.com	636941635	"__EXR__wrong population"	1
2023-12-29T15:34:33.730Z	461046	cebola_ped@hotmail.com	636941635	included	-1
2023-12-29T15:34:33.746Z	461046	cebola_ped@hotmail.com	636941666	"__EXR__wrong population"	1
2023-12-29T15:34:33.762Z	461046	cebola_ped@hotmail.com	636941666	included	-1
2023-12-29T15:34:33.793Z	461046	cebola_ped@hotmail.com	636941713	"__EXR__wrong population"	1
2023-12-29T15:34:33.808Z	461046	cebola_ped@hotmail.com	636941713	included	-1
2023-12-29T15:34:33.824Z	461046	cebola_ped@hotmail.com	636941718	"__EXR__wrong population"	1
2023-12-29T15:34:33.840Z	461046	cebola_ped@hotmail.com	636941718	included	-1
2023-12-29T15:34:33.871Z	461046	cebola_ped@hotmail.com	636941791	"__EXR__wrong population"	1
2023-12-29T15:34:33.887Z	461046	cebola_ped@hotmail.com	636941791	included	-1
2023-12-29T15:34:33.918Z	461046	cebola_ped@hotmail.com	636941792	"__EXR__wrong population"	1
2023-12-29T15:34:33.933Z	461046	cebola_ped@hotmail.com	636941792	included	-1
2023-12-29T15:34:33.949Z	461046	cebola_ped@hotmail.com	636941805	"__EXR__wrong population"	1
2023-12-29T15:34:33.980Z	461046	cebola_ped@hotmail.com	636941805	included	-1
2023-12-29T15:34:33.996Z	461046	cebola_ped@hotmail.com	636941836	"__EXR__wrong population"	1
2023-12-29T15:34:34.027Z	461046	cebola_ped@hotmail.com	636941836	included	-1
2023-12-29T15:34:34.043Z	461046	cebola_ped@hotmail.com	636941838	"__EXR__wrong population"	1
2023-12-29T15:34:34.058Z	461046	cebola_ped@hotmail.com	636941838	included	-1
2023-12-29T15:34:34.090Z	461046	cebola_ped@hotmail.com	636941858	"__EXR__wrong population"	1
2023-12-29T15:34:34.105Z	461046	cebola_ped@hotmail.com	636941858	included	-1
2023-12-29T15:34:34.121Z	461046	cebola_ped@hotmail.com	636941869	"__EXR__wrong population"	1
2023-12-29T15:34:34.137Z	461046	cebola_ped@hotmail.com	636941869	included	-1
2023-12-29T15:34:34.168Z	461046	cebola_ped@hotmail.com	636941887	"__EXR__wrong population"	1
2023-12-29T15:34:34.199Z	461046	cebola_ped@hotmail.com	636941887	included	-1
2023-12-29T15:34:34.215Z	461046	cebola_ped@hotmail.com	636941900	"__EXR__wrong population"	1
2023-12-29T15:34:34.230Z	461046	cebola_ped@hotmail.com	636941900	included	-1
2023-12-29T15:34:34.262Z	461046	cebola_ped@hotmail.com	636941950	"__EXR__wrong population"	1
2023-12-29T15:34:34.277Z	461046	cebola_ped@hotmail.com	636941950	included	-1
2023-12-29T15:34:34.308Z	461046	cebola_ped@hotmail.com	636941971	"__EXR__wrong population"	1
2023-12-29T15:34:34.324Z	461046	cebola_ped@hotmail.com	636941971	included	-1
2023-12-29T15:34:34.355Z	461046	cebola_ped@hotmail.com	636941985	"__EXR__wrong population"	1
2023-12-29T15:34:34.371Z	461046	cebola_ped@hotmail.com	636941985	included	-1
2023-12-29T15:34:34.402Z	461046	cebola_ped@hotmail.com	636942025	"__EXR__wrong population"	1
2023-12-29T15:34:34.418Z	461046	cebola_ped@hotmail.com	636942025	included	-1
2023-12-29T15:34:34.449Z	461046	cebola_ped@hotmail.com	636942032	"__EXR__wrong population"	1
2023-12-29T15:34:34.465Z	461046	cebola_ped@hotmail.com	636942032	included	-1
2023-12-29T15:34:34.512Z	461046	cebola_ped@hotmail.com	636942036	"__EXR__wrong population"	1
2023-12-29T15:34:34.527Z	461046	cebola_ped@hotmail.com	636942036	included	-1
2023-12-29T15:34:34.558Z	461046	cebola_ped@hotmail.com	636942044	"__EXR__wrong population"	1
2023-12-29T15:34:34.574Z	461046	cebola_ped@hotmail.com	636942044	included	-1
2023-12-29T15:34:34.605Z	461046	cebola_ped@hotmail.com	636942051	"__EXR__wrong population"	1
2023-12-29T15:34:34.621Z	461046	cebola_ped@hotmail.com	636942051	included	-1
2023-12-29T15:34:34.652Z	461046	cebola_ped@hotmail.com	636942052	"__EXR__wrong population"	1
2023-12-29T15:34:34.668Z	461046	cebola_ped@hotmail.com	636942052	included	-1
2023-12-29T15:34:34.683Z	461046	cebola_ped@hotmail.com	636942061	"__EXR__wrong population"	1
2023-12-29T15:34:34.699Z	461046	cebola_ped@hotmail.com	636942061	included	-1
2023-12-29T15:34:34.730Z	461046	cebola_ped@hotmail.com	636942076	"__EXR__wrong population"	1
2023-12-29T15:34:34.762Z	461046	cebola_ped@hotmail.com	636942076	included	-1
2023-12-29T15:35:25.575Z	461046	cebola_ped@hotmail.com	636941666	"__EXR__wrong population"	1
2023-12-29T15:35:25.638Z	461046	cebola_ped@hotmail.com	636941666	included	-1
2023-12-29T15:35:25.638Z	461046	cebola_ped@hotmail.com	636941666	"__EXR__wrong publication type"	deleted
2023-12-29T15:35:25.653Z	461046	cebola_ped@hotmail.com	636941713	"__EXR__wrong population"	1
2023-12-29T15:35:25.653Z	461046	cebola_ped@hotmail.com	636941713	"__EXR__wrong publication type"	deleted
2023-12-29T15:35:25.669Z	461046	cebola_ped@hotmail.com	636941791	"__EXR__wrong publication type"	deleted
2023-12-29T15:35:25.685Z	461046	cebola_ped@hotmail.com	636941792	"__EXR__wrong publication type"	deleted
2023-12-29T15:35:25.700Z	461046	cebola_ped@hotmail.com	636941805	"__EXR__wrong publication type"	deleted
2023-12-29T15:35:25.716Z	461046	cebola_ped@hotmail.com	636941836	"__EXR__wrong publication type"	deleted
2023-12-29T15:35:25.731Z	461046	cebola_ped@hotmail.com	636941713	included	-1
2023-12-29T15:35:25.731Z	461046	cebola_ped@hotmail.com	636941838	"__EXR__wrong publication type"	deleted
2023-12-29T15:35:25.747Z	461046	cebola_ped@hotmail.com	636941858	"__EXR__wrong publication type"	deleted
2023-12-29T15:35:25.747Z	461046	cebola_ped@hotmail.com	636941791	"__EXR__wrong population"	1
2023-12-29T15:35:25.763Z	461046	cebola_ped@hotmail.com	636941869	"__EXR__wrong publication type"	deleted
2023-12-29T15:35:25.778Z	461046	cebola_ped@hotmail.com	636941791	included	-1
2023-12-29T15:35:25.778Z	461046	cebola_ped@hotmail.com	636941887	"__EXR__wrong publication type"	deleted
2023-12-29T15:35:25.794Z	461046	cebola_ped@hotmail.com	636941792	"__EXR__wrong population"	1
2023-12-29T15:35:25.794Z	461046	cebola_ped@hotmail.com	636941900	"__EXR__wrong publication type"	deleted
2023-12-29T15:35:25.810Z	461046	cebola_ped@hotmail.com	636941950	"__EXR__wrong publication type"	deleted
2023-12-29T15:35:25.841Z	461046	cebola_ped@hotmail.com	636941971	"__EXR__wrong publication type"	deleted
2023-12-29T15:35:25.841Z	461046	cebola_ped@hotmail.com	636941792	included	-1
2023-12-29T15:35:25.856Z	461046	cebola_ped@hotmail.com	636941985	"__EXR__wrong publication type"	deleted
2023-12-29T15:35:25.856Z	461046	cebola_ped@hotmail.com	636942025	"__EXR__wrong publication type"	deleted
2023-12-29T15:35:25.872Z	461046	cebola_ped@hotmail.com	636941805	"__EXR__wrong population"	1
2023-12-29T15:35:25.872Z	461046	cebola_ped@hotmail.com	636942036	"__EXR__wrong publication type"	deleted
2023-12-29T15:35:25.888Z	461046	cebola_ped@hotmail.com	636942044	"__EXR__wrong publication type"	deleted
2023-12-29T15:35:25.903Z	461046	cebola_ped@hotmail.com	636942051	"__EXR__wrong publication type"	deleted
2023-12-29T15:35:25.919Z	461046	cebola_ped@hotmail.com	636942052	"__EXR__wrong publication type"	deleted
2023-12-29T15:35:25.935Z	461046	cebola_ped@hotmail.com	636941805	included	-1
2023-12-29T15:35:25.935Z	461046	cebola_ped@hotmail.com	636942061	"__EXR__wrong publication type"	deleted
2023-12-29T15:35:25.950Z	461046	cebola_ped@hotmail.com	636941836	"__EXR__wrong population"	1
2023-12-29T15:35:25.966Z	461046	cebola_ped@hotmail.com	636941836	included	-1
2023-12-29T15:35:25.997Z	461046	cebola_ped@hotmail.com	636941838	"__EXR__wrong population"	1
2023-12-29T15:35:26.013Z	461046	cebola_ped@hotmail.com	636941838	included	-1
2023-12-29T15:35:26.028Z	461046	cebola_ped@hotmail.com	636941858	"__EXR__wrong population"	1
2023-12-29T15:35:26.060Z	461046	cebola_ped@hotmail.com	636941858	included	-1
2023-12-29T15:35:26.075Z	461046	cebola_ped@hotmail.com	636941869	"__EXR__wrong population"	1
2023-12-29T15:35:26.138Z	461046	cebola_ped@hotmail.com	636941869	included	-1
2023-12-29T15:35:26.153Z	461046	cebola_ped@hotmail.com	636941887	"__EXR__wrong population"	1
2023-12-29T15:35:26.169Z	461046	cebola_ped@hotmail.com	636941887	included	-1
2023-12-29T15:35:26.231Z	461046	cebola_ped@hotmail.com	636941900	"__EXR__wrong population"	1
2023-12-29T15:35:26.247Z	461046	cebola_ped@hotmail.com	636941900	included	-1
2023-12-29T15:35:26.263Z	461046	cebola_ped@hotmail.com	636941950	"__EXR__wrong population"	1
2023-12-29T15:35:26.325Z	461046	cebola_ped@hotmail.com	636941950	included	-1
2023-12-29T15:35:26.356Z	461046	cebola_ped@hotmail.com	636941971	"__EXR__wrong population"	1
2023-12-29T15:35:26.372Z	461046	cebola_ped@hotmail.com	636941971	included	-1
2023-12-29T15:35:26.388Z	461046	cebola_ped@hotmail.com	636941985	"__EXR__wrong population"	1
2023-12-29T15:35:26.403Z	461046	cebola_ped@hotmail.com	636941985	included	-1
2023-12-29T15:35:26.435Z	461046	cebola_ped@hotmail.com	636942025	"__EXR__wrong population"	1
2023-12-29T15:35:26.450Z	461046	cebola_ped@hotmail.com	636942025	included	-1
2023-12-29T15:35:26.528Z	461046	cebola_ped@hotmail.com	636942036	"__EXR__wrong population"	1
2023-12-29T15:35:26.544Z	461046	cebola_ped@hotmail.com	636942036	included	-1
2023-12-29T15:35:26.560Z	461046	cebola_ped@hotmail.com	636942044	"__EXR__wrong population"	1
2023-12-29T15:35:26.622Z	461046	cebola_ped@hotmail.com	636942044	included	-1
2023-12-29T15:35:26.653Z	461046	cebola_ped@hotmail.com	636942051	"__EXR__wrong population"	1
2023-12-29T15:35:26.669Z	461046	cebola_ped@hotmail.com	636942051	included	-1
2023-12-29T15:35:26.685Z	461046	cebola_ped@hotmail.com	636942052	"__EXR__wrong population"	1
2023-12-29T15:35:26.700Z	461046	cebola_ped@hotmail.com	636942052	included	-1
2023-12-29T15:35:26.731Z	461046	cebola_ped@hotmail.com	636942061	"__EXR__wrong population"	1
2023-12-29T15:35:26.747Z	461046	cebola_ped@hotmail.com	636942061	included	-1
2023-12-29T16:37:09.931Z	461046	cebola_ped@hotmail.com	636940295	"__EXR__wrong outcome"	1
2023-12-29T16:37:09.946Z	461046	cebola_ped@hotmail.com	636940295	included	-1
2023-12-29T16:37:18.634Z	461046	cebola_ped@hotmail.com	636940296	"__EXR__wrong outcome"	1
2023-12-29T16:37:18.650Z	461046	cebola_ped@hotmail.com	636940296	included	-1
2023-12-29T16:37:25.634Z	461046	cebola_ped@hotmail.com	636940301	"__EXR__wrong outcome"	1
2023-12-29T16:37:25.697Z	461046	cebola_ped@hotmail.com	636940301	included	-1
2023-12-29T16:37:37.884Z	461046	cebola_ped@hotmail.com	636940317	"__EXR__wrong outcome"	1
2023-12-29T16:37:37.916Z	461046	cebola_ped@hotmail.com	636940317	included	-1
2023-12-29T16:37:45.463Z	461046	cebola_ped@hotmail.com	636940338	"__EXR__wrong outcome"	1
2023-12-29T16:37:45.494Z	461046	cebola_ped@hotmail.com	636940338	included	-1
2023-12-29T16:37:53.635Z	461046	cebola_ped@hotmail.com	636940346	"__EXR__wrong outcome"	1
2023-12-29T16:37:53.650Z	461046	cebola_ped@hotmail.com	636940346	included	-1
2023-12-29T16:38:02.994Z	461046	cebola_ped@hotmail.com	636940355	"__EXR__wrong population"	1
2023-12-29T16:38:03.010Z	461046	cebola_ped@hotmail.com	636940355	included	-1
2023-12-29T16:38:03.041Z	461046	cebola_ped@hotmail.com	636940355	"__EXR__wrong outcome"	1
2023-12-29T16:38:03.057Z	461046	cebola_ped@hotmail.com	636940355	included	-1
2023-12-29T16:38:09.932Z	461046	cebola_ped@hotmail.com	636940374	"__EXR__wrong outcome"	1
2023-12-29T16:38:09.947Z	461046	cebola_ped@hotmail.com	636940374	included	-1
2023-12-29T16:38:13.182Z	461046	cebola_ped@hotmail.com	636940375	"__EXR__wrong outcome"	1
2023-12-29T16:38:13.213Z	461046	cebola_ped@hotmail.com	636940375	included	-1
2023-12-29T16:40:03.669Z	461046	cebola_ped@hotmail.com	636940395	"__EXR__wrong study design"	1
2023-12-29T16:40:03.684Z	461046	cebola_ped@hotmail.com	636940395	included	-1
2023-12-29T16:40:14.903Z	461046	cebola_ped@hotmail.com	636940431	"__EXR__wrong outcome"	1
2023-12-29T16:40:14.997Z	461046	cebola_ped@hotmail.com	636940431	included	-1
2023-12-29T16:40:20.028Z	461046	cebola_ped@hotmail.com	636940433	"__EXR__wrong outcome"	1
2023-12-29T16:40:20.044Z	461046	cebola_ped@hotmail.com	636940433	included	-1
2023-12-29T16:40:27.919Z	461046	cebola_ped@hotmail.com	636940446	"__EXR__wrong outcome"	1
2023-12-29T16:40:27.982Z	461046	cebola_ped@hotmail.com	636940446	included	-1
2023-12-29T16:40:33.263Z	461046	cebola_ped@hotmail.com	636940449	"__EXR__wrong outcome"	1
2023-12-29T16:40:33.388Z	461046	cebola_ped@hotmail.com	636940449	included	-1
2023-12-29T16:40:42.232Z	461046	cebola_ped@hotmail.com	636940454	"__EXR__wrong outcome"	1
2023-12-29T16:40:42.263Z	461046	cebola_ped@hotmail.com	636940454	included	-1
2023-12-29T16:40:46.732Z	461046	cebola_ped@hotmail.com	636940458	"__EXR__wrong outcome"	1
2023-12-29T16:40:46.748Z	461046	cebola_ped@hotmail.com	636940458	included	-1
2023-12-29T16:40:56.779Z	461046	cebola_ped@hotmail.com	636940571	"__EXR__wrong study design"	1
2023-12-29T16:40:56.795Z	461046	cebola_ped@hotmail.com	636940571	included	-1
2023-12-29T16:41:19.217Z	461046	cebola_ped@hotmail.com	636940576	"__EXR__wrong study design"	1
2023-12-29T16:41:19.233Z	461046	cebola_ped@hotmail.com	636940576	included	-1
2023-12-29T16:41:27.405Z	461046	cebola_ped@hotmail.com	636940592	"__EXR__wrong outcome"	1
2023-12-29T16:41:27.420Z	461046	cebola_ped@hotmail.com	636940592	included	-1
2023-12-29T16:43:40.470Z	461046	cebola_ped@hotmail.com	636940603	"__EXR__wrong outcome"	1
2023-12-29T16:43:40.485Z	461046	cebola_ped@hotmail.com	636940603	included	-1
2023-12-29T16:43:52.189Z	461046	cebola_ped@hotmail.com	636940611	"__EXR__wrong outcome"	1
2023-12-29T16:43:52.220Z	461046	cebola_ped@hotmail.com	636940611	included	-1
2023-12-29T16:44:02.736Z	461046	cebola_ped@hotmail.com	636940622	"__EXR__wrong outcome"	1
2023-12-29T16:44:02.751Z	461046	cebola_ped@hotmail.com	636940622	included	-1
2023-12-29T16:44:08.314Z	461046	cebola_ped@hotmail.com	636940623	"__EXR__wrong outcome"	1
2023-12-29T16:44:08.345Z	461046	cebola_ped@hotmail.com	636940623	included	-1
2023-12-29T16:44:17.142Z	461046	cebola_ped@hotmail.com	636940626	"__EXR__wrong outcome"	1
2023-12-29T16:44:17.158Z	461046	cebola_ped@hotmail.com	636940626	included	-1
2023-12-29T16:44:27.814Z	461046	cebola_ped@hotmail.com	636940636	"__EXR__wrong outcome"	1
2023-12-29T16:44:27.893Z	461046	cebola_ped@hotmail.com	636940636	included	-1
2023-12-29T16:44:27.908Z	461046	cebola_ped@hotmail.com	636940636	"__EXR__wrong population"	1
2023-12-29T16:44:27.924Z	461046	cebola_ped@hotmail.com	636940636	included	-1
2023-12-29T16:44:27.986Z	461046	cebola_ped@hotmail.com	636940636	"__EXR__wrong publication type"	1
2023-12-29T16:44:28.002Z	461046	cebola_ped@hotmail.com	636940636	included	-1
2023-12-29T16:45:44.644Z	461046	cebola_ped@hotmail.com	636940641	"__EXR__wrong outcome"	1
2023-12-29T16:45:44.675Z	461046	cebola_ped@hotmail.com	636940641	included	-1
2023-12-29T16:45:49.363Z	461046	cebola_ped@hotmail.com	636940646	"__EXR__wrong publication type"	1
2023-12-29T16:45:49.379Z	461046	cebola_ped@hotmail.com	636940646	included	-1
2023-12-29T16:45:54.691Z	461046	cebola_ped@hotmail.com	636940648	"__EXR__wrong publication type"	1
2023-12-29T16:45:54.722Z	461046	cebola_ped@hotmail.com	636940648	included	-1
2023-12-29T16:46:01.785Z	461046	cebola_ped@hotmail.com	636940655	"__EXR__wrong publication type"	1
2023-12-29T16:46:01.832Z	461046	cebola_ped@hotmail.com	636940655	included	-1
2023-12-29T16:46:06.816Z	461046	cebola_ped@hotmail.com	636940686	"__EXR__wrong population"	1
2023-12-29T16:46:06.848Z	461046	cebola_ped@hotmail.com	636940686	included	-1
2023-12-29T16:46:06.863Z	461046	cebola_ped@hotmail.com	636940686	"__EXR__wrong publication type"	1
2023-12-29T16:46:06.879Z	461046	cebola_ped@hotmail.com	636940686	included	-1
2023-12-29T16:46:11.317Z	461046	cebola_ped@hotmail.com	636940699	"__EXR__wrong population"	1
2023-12-29T16:46:11.395Z	461046	cebola_ped@hotmail.com	636940699	included	-1
2023-12-29T16:46:11.410Z	461046	cebola_ped@hotmail.com	636940699	"__EXR__wrong publication type"	1
2023-12-29T16:46:11.426Z	461046	cebola_ped@hotmail.com	636940699	included	-1
2023-12-29T16:46:29.645Z	461046	cebola_ped@hotmail.com	636940705	"__EXR__wrong publication type"	1
2023-12-29T16:46:29.661Z	461046	cebola_ped@hotmail.com	636940705	included	-1
2023-12-29T16:46:37.036Z	461046	cebola_ped@hotmail.com	636940845	"__EXR__wrong population"	1
2023-12-29T16:46:37.051Z	461046	cebola_ped@hotmail.com	636940845	included	-1
2023-12-29T16:46:37.067Z	461046	cebola_ped@hotmail.com	636940845	"__EXR__wrong publication type"	1
2023-12-29T16:46:37.083Z	461046	cebola_ped@hotmail.com	636940845	included	-1
2023-12-29T16:46:43.067Z	461046	cebola_ped@hotmail.com	636940852	"__EXR__wrong publication type"	1
2023-12-29T16:46:43.130Z	461046	cebola_ped@hotmail.com	636940852	included	-1
2023-12-29T16:47:07.271Z	461046	cebola_ped@hotmail.com	636940884	"__EXR__wrong study design"	1
2023-12-29T16:47:07.286Z	461046	cebola_ped@hotmail.com	636940884	included	-1
2023-12-29T16:47:07.333Z	461046	cebola_ped@hotmail.com	636940884	"__EXR__wrong publication type"	1
2023-12-29T16:47:07.349Z	461046	cebola_ped@hotmail.com	636940884	included	-1
2023-12-29T16:47:38.850Z	461046	cebola_ped@hotmail.com	636940885	"__EXR__wrong publication type"	1
2023-12-29T16:47:38.896Z	461046	cebola_ped@hotmail.com	636940885	included	-1
2023-12-29T16:48:01.913Z	461046	cebola_ped@hotmail.com	636940890	"__EXR__wrong publication type"	1
2023-12-29T16:48:01.928Z	461046	cebola_ped@hotmail.com	636940890	included	-1
2023-12-29T16:48:09.538Z	461046	cebola_ped@hotmail.com	636940924	"__EXR__wrong publication type"	1
2023-12-29T16:48:09.585Z	461046	cebola_ped@hotmail.com	636940924	included	-1
2023-12-29T16:48:19.241Z	461046	cebola_ped@hotmail.com	636940930	"__EXR__wrong publication type"	1
2023-12-29T16:48:19.257Z	461046	cebola_ped@hotmail.com	636940930	included	-1
2023-12-29T16:48:34.132Z	461046	cebola_ped@hotmail.com	636940938	"__EXR__wrong population"	1
2023-12-29T16:48:34.148Z	461046	cebola_ped@hotmail.com	636940938	included	-1
2023-12-29T16:48:34.179Z	461046	cebola_ped@hotmail.com	636940938	"__EXR__wrong publication type"	1
2023-12-29T16:48:34.241Z	461046	cebola_ped@hotmail.com	636940938	included	-1
2023-12-29T16:48:39.132Z	461046	cebola_ped@hotmail.com	636940939	"__EXR__wrong publication type"	1
2023-12-29T16:48:39.148Z	461046	cebola_ped@hotmail.com	636940939	included	-1
2023-12-29T16:48:44.351Z	461046	cebola_ped@hotmail.com	636940941	"__EXR__wrong publication type"	1
2023-12-29T16:48:44.366Z	461046	cebola_ped@hotmail.com	636940941	included	-1
2023-12-29T16:49:14.711Z	461046	cebola_ped@hotmail.com	636940942	"__EXR__wrong publication type"	1
2023-12-29T16:49:14.726Z	461046	cebola_ped@hotmail.com	636940942	included	-1
2023-12-29T16:49:28.945Z	461046	cebola_ped@hotmail.com	636940958	"__EXR__wrong publication type"	1
2023-12-29T16:49:28.961Z	461046	cebola_ped@hotmail.com	636940958	included	-1
2023-12-29T16:49:41.836Z	461046	cebola_ped@hotmail.com	636940982	"__EXR__wrong outcome"	1
2023-12-29T16:49:41.883Z	461046	cebola_ped@hotmail.com	636940982	included	-1
2023-12-29T16:49:46.461Z	461046	cebola_ped@hotmail.com	636940991	"__EXR__wrong publication type"	1
2023-12-29T16:49:46.493Z	461046	cebola_ped@hotmail.com	636940991	included	-1
2023-12-29T16:50:11.649Z	461046	cebola_ped@hotmail.com	636940992	"__EXR__wrong publication type"	1
2023-12-29T16:50:11.728Z	461046	cebola_ped@hotmail.com	636940992	included	-1
2023-12-29T16:50:50.619Z	461046	cebola_ped@hotmail.com	636941008	"__EXR__wrong publication type"	1
2023-12-29T16:50:50.635Z	461046	cebola_ped@hotmail.com	636941008	included	-1
2023-12-29T16:50:56.103Z	461046	cebola_ped@hotmail.com	636941011	"__EXR__wrong publication type"	1
2023-12-29T16:50:56.119Z	461046	cebola_ped@hotmail.com	636941011	included	-1
2023-12-29T16:51:14.526Z	461046	cebola_ped@hotmail.com	636941020	"__EXR__wrong publication type"	1
2023-12-29T16:51:14.541Z	461046	cebola_ped@hotmail.com	636941020	included	-1
2023-12-29T16:51:31.964Z	461046	cebola_ped@hotmail.com	636941045	"__EXR__wrong publication type"	1
2023-12-29T16:51:31.979Z	461046	cebola_ped@hotmail.com	636941045	included	-1
2023-12-29T16:51:42.042Z	461046	cebola_ped@hotmail.com	636941202	"__EXR__wrong publication type"	1
2023-12-29T16:51:42.089Z	461046	cebola_ped@hotmail.com	636941202	included	-1
2023-12-29T16:51:49.448Z	461046	cebola_ped@hotmail.com	636941217	"__EXR__wrong publication type"	1
2023-12-29T16:51:49.464Z	461046	cebola_ped@hotmail.com	636941217	included	-1
2023-12-29T16:51:55.136Z	461046	cebola_ped@hotmail.com	636941220	"__EXR__wrong publication type"	1
2023-12-29T16:51:55.152Z	461046	cebola_ped@hotmail.com	636941220	included	-1
2023-12-29T16:52:06.824Z	461046	cebola_ped@hotmail.com	636941238	"__EXR__wrong publication type"	1
2023-12-29T16:52:06.855Z	461046	cebola_ped@hotmail.com	636941238	included	-1
2023-12-29T16:52:12.996Z	461046	cebola_ped@hotmail.com	636941239	"__EXR__wrong publication type"	1
2023-12-29T16:52:13.027Z	461046	cebola_ped@hotmail.com	636941239	included	-1
2023-12-29T16:52:20.746Z	461046	cebola_ped@hotmail.com	636941241	"__EXR__wrong publication type"	1
2023-12-29T16:52:20.761Z	461046	cebola_ped@hotmail.com	636941241	included	-1
2023-12-29T16:52:40.106Z	461046	cebola_ped@hotmail.com	636941249	"__EXR__wrong publication type"	1
2023-12-29T16:52:40.121Z	461046	cebola_ped@hotmail.com	636941249	included	-1
2023-12-29T16:52:44.278Z	461046	cebola_ped@hotmail.com	636941263	"__EXR__wrong publication type"	1
2023-12-29T16:52:44.324Z	461046	cebola_ped@hotmail.com	636941263	included	-1
2023-12-29T16:52:49.121Z	461046	cebola_ped@hotmail.com	636941267	"__EXR__wrong publication type"	1
2023-12-29T16:52:49.137Z	461046	cebola_ped@hotmail.com	636941267	included	-1
2023-12-29T16:53:00.231Z	461046	cebola_ped@hotmail.com	636941289	"__EXR__wrong publication type"	1
2023-12-29T16:53:00.247Z	461046	cebola_ped@hotmail.com	636941289	included	-1
2023-12-29T16:53:06.856Z	461046	cebola_ped@hotmail.com	636941295	"__EXR__wrong publication type"	1
2023-12-29T16:53:06.887Z	461046	cebola_ped@hotmail.com	636941295	included	-1
2023-12-29T16:53:23.138Z	461046	cebola_ped@hotmail.com	636941304	"__EXR__wrong publication type"	1
2023-12-29T16:53:23.153Z	461046	cebola_ped@hotmail.com	636941304	included	-1
2023-12-29T16:53:28.544Z	461046	cebola_ped@hotmail.com	636941313	"__EXR__wrong publication type"	1
2023-12-29T16:53:28.560Z	461046	cebola_ped@hotmail.com	636941313	included	-1
2023-12-29T16:53:38.232Z	461046	cebola_ped@hotmail.com	636941316	"__EXR__wrong publication type"	1
2023-12-29T16:53:38.247Z	461046	cebola_ped@hotmail.com	636941316	included	-1
2023-12-29T16:53:45.419Z	461046	cebola_ped@hotmail.com	636941331	"__EXR__wrong publication type"	1
2023-12-29T16:53:45.451Z	461046	cebola_ped@hotmail.com	636941331	included	-1
2023-12-29T16:53:50.654Z	461046	cebola_ped@hotmail.com	636941334	"__EXR__wrong publication type"	1
2023-12-29T16:53:50.669Z	461046	cebola_ped@hotmail.com	636941334	included	-1
2023-12-29T16:54:05.545Z	461046	cebola_ped@hotmail.com	636941348	"__EXR__wrong publication type"	1
2023-12-29T16:54:05.576Z	461046	cebola_ped@hotmail.com	636941348	included	-1
2023-12-29T16:54:13.217Z	461046	cebola_ped@hotmail.com	636941352	"__EXR__wrong publication type"	1
2023-12-29T16:54:13.232Z	461046	cebola_ped@hotmail.com	636941352	included	-1
2023-12-29T16:54:17.842Z	461046	cebola_ped@hotmail.com	636941359	"__EXR__wrong publication type"	1
2023-12-29T16:54:17.858Z	461046	cebola_ped@hotmail.com	636941359	included	-1
2023-12-29T16:54:23.483Z	461046	cebola_ped@hotmail.com	636941473	"__EXR__wrong publication type"	1
2023-12-29T16:54:23.530Z	461046	cebola_ped@hotmail.com	636941473	included	-1
2023-12-29T16:54:33.342Z	461046	cebola_ped@hotmail.com	636941487	"__EXR__wrong publication type"	1
2023-12-29T16:54:33.358Z	461046	cebola_ped@hotmail.com	636941487	included	-1
2023-12-29T16:54:39.702Z	461046	cebola_ped@hotmail.com	636941491	"__EXR__wrong publication type"	1
2023-12-29T16:54:39.733Z	461046	cebola_ped@hotmail.com	636941491	included	-1
2023-12-29T16:54:48.030Z	461046	cebola_ped@hotmail.com	636941497	"__EXR__wrong publication type"	1
2023-12-29T16:54:48.046Z	461046	cebola_ped@hotmail.com	636941497	included	-1
2023-12-29T16:54:53.030Z	461046	cebola_ped@hotmail.com	636941500	"__EXR__wrong publication type"	1
2023-12-29T16:54:53.046Z	461046	cebola_ped@hotmail.com	636941500	included	-1
2023-12-29T16:54:57.905Z	461046	cebola_ped@hotmail.com	636941523	"__EXR__wrong publication type"	1
2023-12-29T16:54:57.921Z	461046	cebola_ped@hotmail.com	636941523	included	-1
2023-12-29T16:55:02.062Z	461046	cebola_ped@hotmail.com	636941529	"__EXR__wrong publication type"	1
2023-12-29T16:55:02.077Z	461046	cebola_ped@hotmail.com	636941529	included	-1
2023-12-29T16:55:06.202Z	461046	cebola_ped@hotmail.com	636941537	"__EXR__wrong publication type"	1
2023-12-29T16:55:06.234Z	461046	cebola_ped@hotmail.com	636941537	included	-1
2023-12-29T16:55:10.593Z	461046	cebola_ped@hotmail.com	636941548	"__EXR__wrong publication type"	1
2023-12-29T16:55:10.609Z	461046	cebola_ped@hotmail.com	636941548	included	-1
2023-12-29T16:55:17.640Z	461046	cebola_ped@hotmail.com	636941567	"__EXR__wrong publication type"	1
2023-12-29T16:55:17.656Z	461046	cebola_ped@hotmail.com	636941567	included	-1
2023-12-29T16:55:29.453Z	461046	cebola_ped@hotmail.com	636941575	"__EXR__wrong publication type"	1
2023-12-29T16:55:29.531Z	461046	cebola_ped@hotmail.com	636941575	included	-1
2023-12-29T16:55:35.984Z	461046	cebola_ped@hotmail.com	636941581	"__EXR__wrong publication type"	1
2023-12-29T16:55:36.000Z	461046	cebola_ped@hotmail.com	636941581	included	-1
2023-12-29T16:55:39.625Z	461046	cebola_ped@hotmail.com	636941588	"__EXR__wrong publication type"	1
2023-12-29T16:55:39.687Z	461046	cebola_ped@hotmail.com	636941588	included	-1
2023-12-29T16:56:33.610Z	461046	cebola_ped@hotmail.com	636941595	"__EXR__wrong publication type"	1
2023-12-29T16:56:33.642Z	461046	cebola_ped@hotmail.com	636941595	included	-1
2023-12-29T16:56:40.251Z	461046	cebola_ped@hotmail.com	636941597	"__EXR__wrong publication type"	1
2023-12-29T16:56:40.282Z	461046	cebola_ped@hotmail.com	636941597	included	-1
2023-12-29T16:56:45.282Z	461046	cebola_ped@hotmail.com	636941602	"__EXR__wrong publication type"	1
2023-12-29T16:56:45.329Z	461046	cebola_ped@hotmail.com	636941602	included	-1
2023-12-29T16:56:48.892Z	461046	cebola_ped@hotmail.com	636941610	"__EXR__wrong publication type"	1
2023-12-29T16:56:48.907Z	461046	cebola_ped@hotmail.com	636941610	included	-1
2023-12-29T16:56:54.173Z	461046	cebola_ped@hotmail.com	636941613	"__EXR__wrong publication type"	1
2023-12-29T16:56:54.236Z	461046	cebola_ped@hotmail.com	636941613	included	-1
2023-12-29T16:56:57.658Z	461046	cebola_ped@hotmail.com	636941617	"__EXR__wrong publication type"	1
2023-12-29T16:56:57.673Z	461046	cebola_ped@hotmail.com	636941617	included	-1
2023-12-29T16:57:01.767Z	461046	cebola_ped@hotmail.com	636941624	"__EXR__wrong publication type"	1
2023-12-29T16:57:01.783Z	461046	cebola_ped@hotmail.com	636941624	included	-1
2023-12-29T16:57:05.736Z	461046	cebola_ped@hotmail.com	636941749	"__EXR__wrong publication type"	1
2023-12-29T16:57:05.752Z	461046	cebola_ped@hotmail.com	636941749	included	-1
2023-12-29T16:57:11.595Z	461046	cebola_ped@hotmail.com	636941768	"__EXR__wrong publication type"	1
2023-12-29T16:57:11.611Z	461046	cebola_ped@hotmail.com	636941768	included	-1
2023-12-29T16:57:17.002Z	461046	cebola_ped@hotmail.com	636941769	"__EXR__wrong publication type"	1
2023-12-29T16:57:17.017Z	461046	cebola_ped@hotmail.com	636941769	included	-1
2023-12-29T16:57:30.268Z	461046	cebola_ped@hotmail.com	636941786	"__EXR__wrong publication type"	1
2023-12-29T16:57:30.283Z	461046	cebola_ped@hotmail.com	636941786	included	-1
2023-12-29T16:57:34.783Z	461046	cebola_ped@hotmail.com	636941787	"__EXR__wrong publication type"	1
2023-12-29T16:57:34.799Z	461046	cebola_ped@hotmail.com	636941787	included	-1
2023-12-29T16:57:37.955Z	461046	cebola_ped@hotmail.com	636941800	"__EXR__wrong publication type"	1
2023-12-29T16:57:37.971Z	461046	cebola_ped@hotmail.com	636941800	included	-1
2023-12-29T16:57:56.471Z	461046	cebola_ped@hotmail.com	636941807	"__EXR__wrong publication type"	1
2023-12-29T16:57:56.518Z	461046	cebola_ped@hotmail.com	636941807	included	-1
2023-12-29T16:58:02.643Z	461046	cebola_ped@hotmail.com	636941810	"__EXR__wrong study design"	1
2023-12-29T16:58:02.659Z	461046	cebola_ped@hotmail.com	636941810	included	-1
2023-12-29T16:58:02.690Z	461046	cebola_ped@hotmail.com	636941810	"__EXR__wrong publication type"	1
2023-12-29T16:58:02.706Z	461046	cebola_ped@hotmail.com	636941810	included	-1
2023-12-29T16:58:27.738Z	461046	cebola_ped@hotmail.com	636941823	"__EXR__wrong publication type"	1
2023-12-29T16:58:27.753Z	461046	cebola_ped@hotmail.com	636941823	included	-1
2023-12-29T16:58:32.222Z	461046	cebola_ped@hotmail.com	636941811	"__EXR__wrong study design"	1
2023-12-29T16:58:32.238Z	461046	cebola_ped@hotmail.com	636941811	included	-1
2023-12-29T16:58:32.253Z	461046	cebola_ped@hotmail.com	636941811	"__EXR__wrong publication type"	1
2023-12-29T16:58:32.285Z	461046	cebola_ped@hotmail.com	636941811	included	-1
2023-12-29T16:58:34.519Z	461046	cebola_ped@hotmail.com	636941822	"__EXR__wrong publication type"	1
2023-12-29T16:58:34.597Z	461046	cebola_ped@hotmail.com	636941822	included	-1
2023-12-29T16:58:34.613Z	461046	cebola_ped@hotmail.com	636941822	"__EXR__wrong study design"	1
2023-12-29T16:58:34.628Z	461046	cebola_ped@hotmail.com	636941822	included	-1
2023-12-29T16:58:37.785Z	461046	cebola_ped@hotmail.com	636941824	"__EXR__wrong publication type"	1
2023-12-29T16:58:37.800Z	461046	cebola_ped@hotmail.com	636941824	included	-1
2023-12-29T16:58:42.113Z	461046	cebola_ped@hotmail.com	636941841	"__EXR__wrong publication type"	1
2023-12-29T16:58:42.128Z	461046	cebola_ped@hotmail.com	636941841	included	-1
2023-12-29T16:58:47.410Z	461046	cebola_ped@hotmail.com	636941845	"__EXR__wrong publication type"	1
2023-12-29T16:58:47.425Z	461046	cebola_ped@hotmail.com	636941845	included	-1
2023-12-29T16:58:51.769Z	461046	cebola_ped@hotmail.com	636941847	"__EXR__wrong publication type"	1
2023-12-29T16:58:51.785Z	461046	cebola_ped@hotmail.com	636941847	included	-1
2023-12-29T16:58:56.004Z	461046	cebola_ped@hotmail.com	636941865	"__EXR__wrong publication type"	1
2023-12-29T16:58:56.019Z	461046	cebola_ped@hotmail.com	636941865	included	-1
2023-12-29T16:59:00.035Z	461046	cebola_ped@hotmail.com	636941870	"__EXR__wrong publication type"	1
2023-12-29T16:59:00.051Z	461046	cebola_ped@hotmail.com	636941870	included	-1
2023-12-29T16:59:06.895Z	461046	cebola_ped@hotmail.com	636941873	"__EXR__wrong publication type"	1
2023-12-29T16:59:06.910Z	461046	cebola_ped@hotmail.com	636941873	included	-1
2023-12-29T16:59:32.130Z	461046	cebola_ped@hotmail.com	636941910	"__EXR__wrong publication type"	1
2023-12-29T16:59:32.192Z	461046	cebola_ped@hotmail.com	636941910	included	-1
2023-12-29T17:01:36.929Z	461046	cebola_ped@hotmail.com	636940271	"__EXR__wrong outcome"	1
2023-12-29T17:01:36.960Z	461046	cebola_ped@hotmail.com	636940271	included	-1
2023-12-29T17:01:45.398Z	461046	cebola_ped@hotmail.com	636940277	"__EXR__wrong publication type"	1
2023-12-29T17:01:45.413Z	461046	cebola_ped@hotmail.com	636940277	included	-1
2023-12-29T17:01:45.445Z	461046	cebola_ped@hotmail.com	636940277	"__EXR__wrong outcome"	1
2023-12-29T17:01:45.460Z	461046	cebola_ped@hotmail.com	636940277	included	-1
2023-12-29T17:02:45.446Z	461046	cebola_ped@hotmail.com	636940280	"__EXR__wrong outcome"	1
2023-12-29T17:02:45.461Z	461046	cebola_ped@hotmail.com	636940280	included	-1
2023-12-29T17:02:45.493Z	461046	cebola_ped@hotmail.com	636940280	"__EXR__wrong publication type"	1
2023-12-29T17:02:45.524Z	461046	cebola_ped@hotmail.com	636940280	included	-1
2023-12-29T17:03:01.556Z	461046	cebola_ped@hotmail.com	636940281	"__EXR__wrong outcome"	1
2023-12-29T17:03:01.571Z	461046	cebola_ped@hotmail.com	636940281	included	-1
2023-12-29T17:03:12.431Z	461046	cebola_ped@hotmail.com	636940283	"__EXR__wrong study design"	1
2023-12-29T17:03:12.446Z	461046	cebola_ped@hotmail.com	636940283	included	-1
2023-12-29T17:03:12.493Z	461046	cebola_ped@hotmail.com	636940283	"__EXR__wrong publication type"	1
2023-12-29T17:03:12.509Z	461046	cebola_ped@hotmail.com	636940283	included	-1
2023-12-29T17:03:21.306Z	461046	cebola_ped@hotmail.com	636940284	"__EXR__wrong publication type"	1
2023-12-29T17:03:21.321Z	461046	cebola_ped@hotmail.com	636940284	included	-1
2023-12-29T17:03:21.400Z	461046	cebola_ped@hotmail.com	636940284	"__EXR__wrong study design"	1
2023-12-29T17:03:21.415Z	461046	cebola_ped@hotmail.com	636940284	included	-1
2023-12-29T17:03:30.150Z	461046	cebola_ped@hotmail.com	636940285	included	1
2023-12-29T17:06:02.325Z	461046	cebola_ped@hotmail.com	636940293	included	1
2023-12-29T17:06:10.153Z	461046	cebola_ped@hotmail.com	636940294	"__EXR__wrong outcome"	1
2023-12-29T17:06:10.169Z	461046	cebola_ped@hotmail.com	636940294	included	-1
2023-12-29T17:06:48.638Z	461046	cebola_ped@hotmail.com	636940297	included	1
2023-12-29T17:07:18.358Z	461046	cebola_ped@hotmail.com	636940300	included	1
2023-12-29T17:07:59.749Z	461046	cebola_ped@hotmail.com	636940314	"__EXR__wrong publication type"	1
2023-12-29T17:07:59.796Z	461046	cebola_ped@hotmail.com	636940314	included	-1
2023-12-29T17:07:59.812Z	461046	cebola_ped@hotmail.com	636940314	"__EXR__wrong population"	1
2023-12-29T17:07:59.827Z	461046	cebola_ped@hotmail.com	636940314	included	-1
2023-12-29T17:08:43.906Z	461046	cebola_ped@hotmail.com	636940327	"__EXR__wrong study design"	1
2023-12-29T17:08:43.937Z	461046	cebola_ped@hotmail.com	636940327	included	-1
2023-12-29T17:08:43.953Z	461046	cebola_ped@hotmail.com	636940327	"__EXR__wrong publication type"	1
2023-12-29T17:08:43.969Z	461046	cebola_ped@hotmail.com	636940327	included	-1
2023-12-29T17:08:53.672Z	461046	cebola_ped@hotmail.com	636940348	"__EXR__wrong population"	1
2023-12-29T17:08:53.688Z	461046	cebola_ped@hotmail.com	636940348	included	-1
2023-12-29T17:08:53.734Z	461046	cebola_ped@hotmail.com	636940348	"__EXR__wrong outcome"	1
2023-12-29T17:08:53.750Z	461046	cebola_ped@hotmail.com	636940348	included	-1
2023-12-29T17:09:31.579Z	461046	cebola_ped@hotmail.com	636940376	"__EXR__wrong study design"	1
2023-12-29T17:09:31.610Z	461046	cebola_ped@hotmail.com	636940376	included	-1
2023-12-29T17:10:02.548Z	461046	cebola_ped@hotmail.com	636940380	"__EXR__wrong outcome"	1
2023-12-29T17:10:02.564Z	461046	cebola_ped@hotmail.com	636940380	included	-1
2023-12-29T17:11:11.503Z	461046	cebola_ped@hotmail.com	636940386	included	1
2023-12-29T17:13:23.756Z	461046	cebola_ped@hotmail.com	636941129	"__EXR__wrong population"	1
2023-12-29T17:13:23.787Z	461046	cebola_ped@hotmail.com	636941129	included	-1
2023-12-29T17:13:23.834Z	461046	cebola_ped@hotmail.com	636941154	"__EXR__wrong population"	1
2023-12-29T17:13:23.896Z	461046	cebola_ped@hotmail.com	636941154	included	-1
2023-12-29T17:13:23.912Z	461046	cebola_ped@hotmail.com	636941156	"__EXR__wrong population"	1
2023-12-29T17:13:23.943Z	461046	cebola_ped@hotmail.com	636941156	included	-1
2023-12-29T17:13:23.990Z	461046	cebola_ped@hotmail.com	636941158	"__EXR__wrong population"	1
2023-12-29T17:13:24.037Z	461046	cebola_ped@hotmail.com	636941158	included	-1
2023-12-29T17:13:24.052Z	461046	cebola_ped@hotmail.com	636941171	"__EXR__wrong population"	1
2023-12-29T17:13:24.099Z	461046	cebola_ped@hotmail.com	636941171	included	-1
2023-12-29T17:13:24.115Z	461046	cebola_ped@hotmail.com	636941174	"__EXR__wrong population"	1
2023-12-29T17:13:24.146Z	461046	cebola_ped@hotmail.com	636941174	included	-1
2023-12-29T17:13:24.193Z	461046	cebola_ped@hotmail.com	636941240	"__EXR__wrong population"	1
2023-12-29T17:13:24.209Z	461046	cebola_ped@hotmail.com	636941240	included	-1
2023-12-29T17:13:24.240Z	461046	cebola_ped@hotmail.com	636941242	"__EXR__wrong population"	1
2023-12-29T17:13:24.271Z	461046	cebola_ped@hotmail.com	636941242	included	-1
2023-12-29T17:13:24.287Z	461046	cebola_ped@hotmail.com	636941278	"__EXR__wrong population"	1
2023-12-29T17:13:24.302Z	461046	cebola_ped@hotmail.com	636941278	included	-1
2023-12-29T17:13:24.365Z	461046	cebola_ped@hotmail.com	636941294	"__EXR__wrong population"	1
2023-12-29T17:13:24.396Z	461046	cebola_ped@hotmail.com	636941294	included	-1
2023-12-29T17:13:24.427Z	461046	cebola_ped@hotmail.com	636941345	"__EXR__wrong population"	1
2023-12-29T17:13:24.490Z	461046	cebola_ped@hotmail.com	636941345	included	-1
2023-12-29T17:13:24.506Z	461046	cebola_ped@hotmail.com	636941400	"__EXR__wrong population"	1
2023-12-29T17:13:24.537Z	461046	cebola_ped@hotmail.com	636941400	included	-1
2023-12-29T17:13:24.599Z	461046	cebola_ped@hotmail.com	636941409	"__EXR__wrong population"	1
2023-12-29T17:13:24.615Z	461046	cebola_ped@hotmail.com	636941409	included	-1
2023-12-29T17:13:24.693Z	461046	cebola_ped@hotmail.com	636941423	"__EXR__wrong population"	1
2023-12-29T17:13:24.709Z	461046	cebola_ped@hotmail.com	636941423	included	-1
2023-12-29T17:13:24.740Z	461046	cebola_ped@hotmail.com	636941509	"__EXR__wrong population"	1
2023-12-29T17:13:24.771Z	461046	cebola_ped@hotmail.com	636941509	included	-1
2023-12-29T17:13:24.802Z	461046	cebola_ped@hotmail.com	636941510	"__EXR__wrong population"	1
2023-12-29T17:13:24.881Z	461046	cebola_ped@hotmail.com	636941510	included	-1
2023-12-29T17:13:24.912Z	461046	cebola_ped@hotmail.com	636941525	"__EXR__wrong population"	1
2023-12-29T17:13:24.927Z	461046	cebola_ped@hotmail.com	636941525	included	-1
2023-12-29T17:13:24.943Z	461046	cebola_ped@hotmail.com	636941574	"__EXR__wrong population"	1
2023-12-29T17:13:24.974Z	461046	cebola_ped@hotmail.com	636941574	included	-1
2023-12-29T17:13:24.990Z	461046	cebola_ped@hotmail.com	636941641	"__EXR__wrong population"	1
2023-12-29T17:13:25.021Z	461046	cebola_ped@hotmail.com	636941641	included	-1
2023-12-29T17:13:25.099Z	461046	cebola_ped@hotmail.com	636941674	"__EXR__wrong population"	1
2023-12-29T17:13:25.115Z	461046	cebola_ped@hotmail.com	636941674	included	-1
2023-12-29T17:13:25.193Z	461046	cebola_ped@hotmail.com	636941692	"__EXR__wrong population"	1
2023-12-29T17:13:25.209Z	461046	cebola_ped@hotmail.com	636941692	included	-1
2023-12-29T17:13:25.240Z	461046	cebola_ped@hotmail.com	636941703	"__EXR__wrong population"	1
2023-12-29T17:13:25.256Z	461046	cebola_ped@hotmail.com	636941703	included	-1
2023-12-29T17:13:25.302Z	461046	cebola_ped@hotmail.com	636941721	"__EXR__wrong population"	1
2023-12-29T17:13:25.334Z	461046	cebola_ped@hotmail.com	636941721	included	-1
2023-12-29T17:13:25.396Z	461046	cebola_ped@hotmail.com	636941750	"__EXR__wrong population"	1
2023-12-29T17:13:25.443Z	461046	cebola_ped@hotmail.com	636941750	included	-1
2023-12-29T17:13:25.459Z	461046	cebola_ped@hotmail.com	636941780	"__EXR__wrong population"	1
2023-12-29T17:13:25.490Z	461046	cebola_ped@hotmail.com	636941780	included	-1
2023-12-29T17:13:25.521Z	461046	cebola_ped@hotmail.com	636941794	"__EXR__wrong population"	1
2023-12-29T17:13:25.552Z	461046	cebola_ped@hotmail.com	636941794	included	-1
2023-12-29T17:13:25.584Z	461046	cebola_ped@hotmail.com	636941802	"__EXR__wrong population"	1
2023-12-29T17:13:25.615Z	461046	cebola_ped@hotmail.com	636941802	included	-1
2023-12-29T17:13:25.631Z	461046	cebola_ped@hotmail.com	636941803	"__EXR__wrong population"	1
2023-12-29T17:13:25.662Z	461046	cebola_ped@hotmail.com	636941803	included	-1
2023-12-29T17:13:25.677Z	461046	cebola_ped@hotmail.com	636941804	"__EXR__wrong population"	1
2023-12-29T17:13:25.693Z	461046	cebola_ped@hotmail.com	636941804	included	-1
2023-12-29T17:13:25.740Z	461046	cebola_ped@hotmail.com	636941840	"__EXR__wrong population"	1
2023-12-29T17:13:25.756Z	461046	cebola_ped@hotmail.com	636941840	included	-1
2023-12-29T17:13:25.771Z	461046	cebola_ped@hotmail.com	636941856	"__EXR__wrong population"	1
2023-12-29T17:13:25.802Z	461046	cebola_ped@hotmail.com	636941856	included	-1
2023-12-29T17:13:25.834Z	461046	cebola_ped@hotmail.com	636941881	"__EXR__wrong population"	1
2023-12-29T17:13:25.849Z	461046	cebola_ped@hotmail.com	636941881	included	-1
2023-12-29T17:13:25.865Z	461046	cebola_ped@hotmail.com	636941945	"__EXR__wrong population"	1
2023-12-29T17:13:25.881Z	461046	cebola_ped@hotmail.com	636941945	included	-1
2023-12-29T17:13:25.912Z	461046	cebola_ped@hotmail.com	636941989	"__EXR__wrong population"	1
2023-12-29T17:13:25.927Z	461046	cebola_ped@hotmail.com	636941989	included	-1
2023-12-29T17:13:25.959Z	461046	cebola_ped@hotmail.com	636941993	"__EXR__wrong population"	1
2023-12-29T17:13:25.990Z	461046	cebola_ped@hotmail.com	636941993	included	-1
2023-12-29T17:13:26.006Z	461046	cebola_ped@hotmail.com	636942066	"__EXR__wrong population"	1
2023-12-29T17:13:26.021Z	461046	cebola_ped@hotmail.com	636942066	included	-1
2023-12-29T17:14:18.991Z	461046	cebola_ped@hotmail.com	636940853	"__EXR__wrong population"	1
2023-12-29T17:14:19.007Z	461046	cebola_ped@hotmail.com	636940853	included	-1
2023-12-29T17:14:19.038Z	461046	cebola_ped@hotmail.com	636940853	"__EXR__wrong study design"	1
2023-12-29T17:14:19.053Z	461046	cebola_ped@hotmail.com	636940853	included	-1
2023-12-29T17:14:26.897Z	461046	cebola_ped@hotmail.com	636941136	"__EXR__wrong study design"	1
2023-12-29T17:14:26.913Z	461046	cebola_ped@hotmail.com	636941136	included	-1
2023-12-29T17:14:26.929Z	461046	cebola_ped@hotmail.com	636941136	"__EXR__wrong population"	1
2023-12-29T17:14:26.944Z	461046	cebola_ped@hotmail.com	636941136	included	-1
2023-12-29T17:14:32.226Z	461046	cebola_ped@hotmail.com	636941140	"__EXR__wrong study design"	1
2023-12-29T17:14:32.257Z	461046	cebola_ped@hotmail.com	636941140	included	-1
2023-12-29T17:14:32.288Z	461046	cebola_ped@hotmail.com	636941140	"__EXR__wrong publication type"	1
2023-12-29T17:14:32.304Z	461046	cebola_ped@hotmail.com	636941140	included	-1
2023-12-29T17:14:32.398Z	461046	cebola_ped@hotmail.com	636941140	"__EXR__wrong population"	1
2023-12-29T17:14:32.429Z	461046	cebola_ped@hotmail.com	636941140	included	-1
2023-12-29T17:14:38.132Z	461046	cebola_ped@hotmail.com	636941166	"__EXR__wrong study design"	1
2023-12-29T17:14:38.148Z	461046	cebola_ped@hotmail.com	636941166	included	-1
2023-12-29T17:14:38.179Z	461046	cebola_ped@hotmail.com	636941166	"__EXR__wrong publication type"	1
2023-12-29T17:14:38.195Z	461046	cebola_ped@hotmail.com	636941166	included	-1
2023-12-29T17:14:38.226Z	461046	cebola_ped@hotmail.com	636941166	"__EXR__wrong population"	1
2023-12-29T17:14:38.241Z	461046	cebola_ped@hotmail.com	636941166	included	-1
2023-12-29T17:16:16.150Z	461046	cebola_ped@hotmail.com	636941188	"__EXR__wrong publication type"	1
2023-12-29T17:16:16.165Z	461046	cebola_ped@hotmail.com	636941188	included	-1
2023-12-29T17:16:16.259Z	461046	cebola_ped@hotmail.com	636941188	"__EXR__wrong population"	1
2023-12-29T17:16:16.275Z	461046	cebola_ped@hotmail.com	636941188	included	-1
2023-12-29T17:16:16.321Z	461046	cebola_ped@hotmail.com	636941188	"__EXR__wrong outcome"	1
2023-12-29T17:16:16.337Z	461046	cebola_ped@hotmail.com	636941188	included	-1
2023-12-29T17:16:21.822Z	461046	cebola_ped@hotmail.com	636941192	"__EXR__wrong publication type"	1
2023-12-29T17:16:21.837Z	461046	cebola_ped@hotmail.com	636941192	included	-1
2023-12-29T17:16:21.900Z	461046	cebola_ped@hotmail.com	636941192	"__EXR__wrong population"	1
2023-12-29T17:16:21.915Z	461046	cebola_ped@hotmail.com	636941192	included	-1
2023-12-29T17:16:21.947Z	461046	cebola_ped@hotmail.com	636941192	"__EXR__wrong outcome"	1
2023-12-29T17:16:21.978Z	461046	cebola_ped@hotmail.com	636941192	included	-1
2023-12-29T17:16:28.931Z	461046	cebola_ped@hotmail.com	636941195	"__EXR__wrong study design"	1
2023-12-29T17:16:28.947Z	461046	cebola_ped@hotmail.com	636941195	included	-1
2023-12-29T17:16:28.994Z	461046	cebola_ped@hotmail.com	636941195	"__EXR__wrong publication type"	1
2023-12-29T17:16:29.009Z	461046	cebola_ped@hotmail.com	636941195	included	-1
2023-12-29T17:16:29.103Z	461046	cebola_ped@hotmail.com	636941195	"__EXR__wrong population"	1
2023-12-29T17:16:29.119Z	461046	cebola_ped@hotmail.com	636941195	included	-1
2023-12-29T17:16:35.150Z	461046	cebola_ped@hotmail.com	636941196	"__EXR__wrong publication type"	1
2023-12-29T17:16:35.181Z	461046	cebola_ped@hotmail.com	636941196	included	-1
2023-12-29T17:16:35.197Z	461046	cebola_ped@hotmail.com	636941196	"__EXR__wrong study design"	1
2023-12-29T17:16:35.228Z	461046	cebola_ped@hotmail.com	636941196	included	-1
2023-12-29T17:16:40.931Z	461046	cebola_ped@hotmail.com	636941197	"__EXR__wrong publication type"	1
2023-12-29T17:16:40.947Z	461046	cebola_ped@hotmail.com	636941197	included	-1
2023-12-29T17:16:40.978Z	461046	cebola_ped@hotmail.com	636941197	"__EXR__wrong population"	1
2023-12-29T17:16:41.009Z	461046	cebola_ped@hotmail.com	636941197	included	-1
2023-12-29T17:16:46.791Z	461046	cebola_ped@hotmail.com	636941198	"__EXR__wrong publication type"	1
2023-12-29T17:16:46.806Z	461046	cebola_ped@hotmail.com	636941198	included	-1
2023-12-29T17:16:46.838Z	461046	cebola_ped@hotmail.com	636941198	"__EXR__wrong population"	1
2023-12-29T17:16:46.853Z	461046	cebola_ped@hotmail.com	636941198	included	-1
2023-12-29T17:16:52.088Z	461046	cebola_ped@hotmail.com	636941199	"__EXR__wrong publication type"	1
2023-12-29T17:16:52.103Z	461046	cebola_ped@hotmail.com	636941199	included	-1
2023-12-29T17:16:52.119Z	461046	cebola_ped@hotmail.com	636941199	"__EXR__wrong population"	1
2023-12-29T17:16:52.135Z	461046	cebola_ped@hotmail.com	636941199	included	-1
2023-12-29T17:17:12.588Z	461046	cebola_ped@hotmail.com	636941200	"__EXR__wrong publication type"	1
2023-12-29T17:17:12.619Z	461046	cebola_ped@hotmail.com	636941200	included	-1
2023-12-29T17:17:18.604Z	461046	cebola_ped@hotmail.com	636941209	"__EXR__wrong study design"	1
2023-12-29T17:17:18.635Z	461046	cebola_ped@hotmail.com	636941209	included	-1
2023-12-29T17:17:18.698Z	461046	cebola_ped@hotmail.com	636941209	"__EXR__wrong publication type"	1
2023-12-29T17:17:18.729Z	461046	cebola_ped@hotmail.com	636941209	included	-1
2023-12-29T17:17:18.791Z	461046	cebola_ped@hotmail.com	636941209	"__EXR__wrong population"	1
2023-12-29T17:17:18.807Z	461046	cebola_ped@hotmail.com	636941209	included	-1
2023-12-29T17:17:28.198Z	461046	cebola_ped@hotmail.com	636941210	"__EXR__wrong publication type"	1
2023-12-29T17:17:28.229Z	461046	cebola_ped@hotmail.com	636941210	included	-1
2023-12-29T17:17:28.245Z	461046	cebola_ped@hotmail.com	636941210	"__EXR__wrong population"	1
2023-12-29T17:17:28.260Z	461046	cebola_ped@hotmail.com	636941210	included	-1
2023-12-29T17:17:28.292Z	461046	cebola_ped@hotmail.com	636941210	"__EXR__wrong outcome"	1
2023-12-29T17:17:28.307Z	461046	cebola_ped@hotmail.com	636941210	included	-1
2023-12-29T17:17:36.167Z	461046	cebola_ped@hotmail.com	636941247	"__EXR__wrong study design"	1
2023-12-29T17:17:36.182Z	461046	cebola_ped@hotmail.com	636941247	included	-1
2023-12-29T17:17:36.245Z	461046	cebola_ped@hotmail.com	636941247	"__EXR__wrong publication type"	1
2023-12-29T17:17:36.261Z	461046	cebola_ped@hotmail.com	636941247	included	-1
2023-12-29T17:17:36.276Z	461046	cebola_ped@hotmail.com	636941247	"__EXR__wrong population"	1
2023-12-29T17:17:36.323Z	461046	cebola_ped@hotmail.com	636941247	included	-1
2023-12-29T17:17:51.089Z	461046	cebola_ped@hotmail.com	636941264	"__EXR__wrong study design"	1
2023-12-29T17:17:51.120Z	461046	cebola_ped@hotmail.com	636941264	included	-1
2023-12-29T17:17:51.198Z	461046	cebola_ped@hotmail.com	636941264	"__EXR__wrong publication type"	1
2023-12-29T17:17:51.214Z	461046	cebola_ped@hotmail.com	636941264	included	-1
2023-12-29T17:17:51.245Z	461046	cebola_ped@hotmail.com	636941264	"__EXR__wrong population"	1
2023-12-29T17:17:51.261Z	461046	cebola_ped@hotmail.com	636941264	included	-1
2023-12-29T17:17:58.011Z	461046	cebola_ped@hotmail.com	636941266	"__EXR__wrong publication type"	1
2023-12-29T17:17:58.027Z	461046	cebola_ped@hotmail.com	636941266	included	-1
2023-12-29T17:17:58.105Z	461046	cebola_ped@hotmail.com	636941266	"__EXR__wrong study design"	1
2023-12-29T17:17:58.120Z	461046	cebola_ped@hotmail.com	636941266	included	-1
2023-12-29T17:17:58.183Z	461046	cebola_ped@hotmail.com	636941266	"__EXR__wrong population"	1
2023-12-29T17:17:58.214Z	461046	cebola_ped@hotmail.com	636941266	included	-1
2023-12-29T17:18:02.089Z	461046	cebola_ped@hotmail.com	636941284	"__EXR__wrong study design"	1
2023-12-29T17:18:02.105Z	461046	cebola_ped@hotmail.com	636941284	included	-1
2023-12-29T17:18:02.136Z	461046	cebola_ped@hotmail.com	636941284	"__EXR__wrong publication type"	1
2023-12-29T17:18:02.152Z	461046	cebola_ped@hotmail.com	636941284	included	-1
2023-12-29T17:18:02.183Z	461046	cebola_ped@hotmail.com	636941284	"__EXR__wrong population"	1
2023-12-29T17:18:02.214Z	461046	cebola_ped@hotmail.com	636941284	included	-1
2023-12-29T17:19:22.200Z	461046	cebola_ped@hotmail.com	636941285	"__EXR__wrong study design"	1
2023-12-29T17:19:22.294Z	461046	cebola_ped@hotmail.com	636941285	included	-1
2023-12-29T17:19:22.310Z	461046	cebola_ped@hotmail.com	636941285	"__EXR__wrong publication type"	1
2023-12-29T17:19:22.325Z	461046	cebola_ped@hotmail.com	636941285	included	-1
2023-12-29T17:19:22.388Z	461046	cebola_ped@hotmail.com	636941285	"__EXR__wrong population"	1
2023-12-29T17:19:22.419Z	461046	cebola_ped@hotmail.com	636941285	included	-1
2023-12-29T17:20:17.904Z	461046	cebola_ped@hotmail.com	636941297	"__EXR__wrong study design"	1
2023-12-29T17:20:17.983Z	461046	cebola_ped@hotmail.com	636941297	included	-1
2023-12-29T22:32:54.280Z	461046	cebola_ped@hotmail.com	636941427	"__EXR__wrong population"	1
2023-12-29T22:32:54.312Z	461046	cebola_ped@hotmail.com	636941427	included	-1
2023-12-29T22:32:54.343Z	461046	cebola_ped@hotmail.com	636941427	"__EXR__wrong outcome"	1
2023-12-29T22:32:54.358Z	461046	cebola_ped@hotmail.com	636941427	included	-1
2023-12-29T22:33:04.499Z	461046	cebola_ped@hotmail.com	636941441	"__EXR__wrong outcome"	1
2023-12-29T22:33:04.515Z	461046	cebola_ped@hotmail.com	636941441	included	-1
2023-12-29T22:33:04.546Z	461046	cebola_ped@hotmail.com	636941441	"__EXR__wrong population"	1
2023-12-29T22:33:04.562Z	461046	cebola_ped@hotmail.com	636941441	included	-1
2023-12-29T22:33:04.577Z	461046	cebola_ped@hotmail.com	636941441	"__EXR__wrong publication type"	1
2023-12-29T22:33:04.593Z	461046	cebola_ped@hotmail.com	636941441	included	-1
2023-12-29T22:33:04.640Z	461046	cebola_ped@hotmail.com	636941441	"__EXR__wrong study design"	1
2023-12-29T22:33:04.671Z	461046	cebola_ped@hotmail.com	636941441	included	-1
2023-12-29T22:33:10.984Z	461046	cebola_ped@hotmail.com	636941446	"__EXR__wrong population"	1
2023-12-29T22:33:10.999Z	461046	cebola_ped@hotmail.com	636941446	included	-1
2023-12-29T22:33:11.015Z	461046	cebola_ped@hotmail.com	636941446	"__EXR__wrong outcome"	1
2023-12-29T22:33:11.046Z	461046	cebola_ped@hotmail.com	636941446	included	-1
2023-12-29T22:33:11.062Z	461046	cebola_ped@hotmail.com	636941446	"__EXR__wrong drug"	1
2023-12-29T22:33:11.078Z	461046	cebola_ped@hotmail.com	636941446	included	-1
2023-12-29T22:33:11.093Z	461046	cebola_ped@hotmail.com	636941446	"__EXR__wrong publication type"	1
2023-12-29T22:33:11.109Z	461046	cebola_ped@hotmail.com	636941446	included	-1
2023-12-29T22:33:19.406Z	461046	cebola_ped@hotmail.com	636941450	"__EXR__wrong population"	1
2023-12-29T22:33:19.421Z	461046	cebola_ped@hotmail.com	636941450	included	-1
2023-12-29T22:33:19.453Z	461046	cebola_ped@hotmail.com	636941450	"__EXR__wrong outcome"	1
2023-12-29T22:33:19.468Z	461046	cebola_ped@hotmail.com	636941450	included	-1
2023-12-29T22:33:19.484Z	461046	cebola_ped@hotmail.com	636941450	"__EXR__wrong publication type"	1
2023-12-29T22:33:19.515Z	461046	cebola_ped@hotmail.com	636941450	included	-1
2023-12-29T22:33:19.531Z	461046	cebola_ped@hotmail.com	636941450	"__EXR__wrong study design"	1
2023-12-29T22:33:19.546Z	461046	cebola_ped@hotmail.com	636941450	included	-1
2023-12-29T22:33:25.984Z	461046	cebola_ped@hotmail.com	636941460	"__EXR__wrong outcome"	1
2023-12-29T22:33:26.015Z	461046	cebola_ped@hotmail.com	636941460	included	-1
2023-12-29T22:33:26.031Z	461046	cebola_ped@hotmail.com	636941460	"__EXR__wrong population"	1
2023-12-29T22:33:26.047Z	461046	cebola_ped@hotmail.com	636941460	included	-1
2023-12-29T22:33:26.078Z	461046	cebola_ped@hotmail.com	636941460	"__EXR__wrong drug"	1
2023-12-29T22:33:26.093Z	461046	cebola_ped@hotmail.com	636941460	included	-1
2023-12-29T22:33:26.109Z	461046	cebola_ped@hotmail.com	636941460	"__EXR__wrong publication type"	1
2023-12-29T22:33:26.125Z	461046	cebola_ped@hotmail.com	636941460	included	-1
2023-12-29T22:33:31.969Z	461046	cebola_ped@hotmail.com	636941461	"__EXR__wrong publication type"	1
2023-12-29T22:33:31.984Z	461046	cebola_ped@hotmail.com	636941461	included	-1
2023-12-29T22:33:32.000Z	461046	cebola_ped@hotmail.com	636941461	"__EXR__wrong population"	1
2023-12-29T22:33:32.015Z	461046	cebola_ped@hotmail.com	636941461	included	-1
2023-12-29T22:33:32.031Z	461046	cebola_ped@hotmail.com	636941461	"__EXR__wrong outcome"	1
2023-12-29T22:33:32.047Z	461046	cebola_ped@hotmail.com	636941461	included	-1
2023-12-29T22:33:32.062Z	461046	cebola_ped@hotmail.com	636941461	"__EXR__wrong study design"	1
2023-12-29T22:33:32.094Z	461046	cebola_ped@hotmail.com	636941461	included	-1
2023-12-29T22:33:38.703Z	461046	cebola_ped@hotmail.com	636941476	"__EXR__wrong study design"	1
2023-12-29T22:33:38.719Z	461046	cebola_ped@hotmail.com	636941476	included	-1
2023-12-29T22:33:38.750Z	461046	cebola_ped@hotmail.com	636941476	"__EXR__wrong population"	1
2023-12-29T22:33:38.766Z	461046	cebola_ped@hotmail.com	636941476	included	-1
2023-12-29T22:33:38.781Z	461046	cebola_ped@hotmail.com	636941476	"__EXR__wrong publication type"	1
2023-12-29T22:33:38.812Z	461046	cebola_ped@hotmail.com	636941476	included	-1
2023-12-29T22:33:38.844Z	461046	cebola_ped@hotmail.com	636941476	"__EXR__wrong outcome"	1
2023-12-29T22:33:38.875Z	461046	cebola_ped@hotmail.com	636941476	included	-1
2023-12-29T22:33:45.000Z	461046	cebola_ped@hotmail.com	636941480	"__EXR__wrong outcome"	1
2023-12-29T22:33:45.031Z	461046	cebola_ped@hotmail.com	636941480	included	-1
2023-12-29T22:33:45.047Z	461046	cebola_ped@hotmail.com	636941480	"__EXR__wrong population"	1
2023-12-29T22:33:45.078Z	461046	cebola_ped@hotmail.com	636941480	included	-1
2023-12-29T22:33:45.094Z	461046	cebola_ped@hotmail.com	636941480	"__EXR__wrong publication type"	1
2023-12-29T22:33:45.125Z	461046	cebola_ped@hotmail.com	636941480	included	-1
2023-12-29T22:33:45.141Z	461046	cebola_ped@hotmail.com	636941480	"__EXR__wrong study design"	1
2023-12-29T22:33:45.156Z	461046	cebola_ped@hotmail.com	636941480	included	-1
2023-12-29T22:33:50.438Z	461046	cebola_ped@hotmail.com	636941485	"__EXR__wrong population"	1
2023-12-29T22:33:50.453Z	461046	cebola_ped@hotmail.com	636941485	included	-1
2023-12-29T22:33:50.485Z	461046	cebola_ped@hotmail.com	636941485	"__EXR__wrong publication type"	1
2023-12-29T22:33:50.516Z	461046	cebola_ped@hotmail.com	636941485	included	-1
2023-12-29T22:33:50.531Z	461046	cebola_ped@hotmail.com	636941485	"__EXR__wrong study design"	1
2023-12-29T22:33:50.563Z	461046	cebola_ped@hotmail.com	636941485	included	-1
2023-12-29T22:33:50.578Z	461046	cebola_ped@hotmail.com	636941485	"__EXR__wrong outcome"	1
2023-12-29T22:33:50.610Z	461046	cebola_ped@hotmail.com	636941485	included	-1
2023-12-29T22:33:56.766Z	461046	cebola_ped@hotmail.com	636941507	"__EXR__wrong publication type"	1
2023-12-29T22:33:56.828Z	461046	cebola_ped@hotmail.com	636941507	included	-1
2023-12-29T22:33:56.860Z	461046	cebola_ped@hotmail.com	636941507	"__EXR__wrong population"	1
2023-12-29T22:33:56.922Z	461046	cebola_ped@hotmail.com	636941507	included	-1
2023-12-29T22:33:56.953Z	461046	cebola_ped@hotmail.com	636941507	"__EXR__wrong study design"	1
2023-12-29T22:33:56.969Z	461046	cebola_ped@hotmail.com	636941507	included	-1
2023-12-29T22:33:56.985Z	461046	cebola_ped@hotmail.com	636941507	"__EXR__wrong outcome"	1
2023-12-29T22:33:57.016Z	461046	cebola_ped@hotmail.com	636941507	included	-1
2023-12-29T22:34:01.282Z	461046	cebola_ped@hotmail.com	636941518	"__EXR__wrong study design"	1
2023-12-29T22:34:01.297Z	461046	cebola_ped@hotmail.com	636941518	included	-1
2023-12-29T22:34:01.329Z	461046	cebola_ped@hotmail.com	636941518	"__EXR__wrong publication type"	1
2023-12-29T22:34:01.344Z	461046	cebola_ped@hotmail.com	636941518	included	-1
2023-12-29T22:34:01.360Z	461046	cebola_ped@hotmail.com	636941518	"__EXR__wrong population"	1
2023-12-29T22:34:01.391Z	461046	cebola_ped@hotmail.com	636941518	included	-1
2023-12-29T22:34:01.407Z	461046	cebola_ped@hotmail.com	636941518	"__EXR__wrong outcome"	1
2023-12-29T22:34:01.422Z	461046	cebola_ped@hotmail.com	636941518	included	-1
2023-12-29T22:34:07.360Z	461046	cebola_ped@hotmail.com	636941527	"__EXR__wrong population"	1
2023-12-29T22:34:07.391Z	461046	cebola_ped@hotmail.com	636941527	included	-1
2023-12-29T22:34:07.407Z	461046	cebola_ped@hotmail.com	636941527	"__EXR__wrong outcome"	1
2023-12-29T22:34:07.422Z	461046	cebola_ped@hotmail.com	636941527	included	-1
2023-12-29T22:34:07.454Z	461046	cebola_ped@hotmail.com	636941527	"__EXR__wrong publication type"	1
2023-12-29T22:34:07.469Z	461046	cebola_ped@hotmail.com	636941527	included	-1
2023-12-29T22:34:07.501Z	461046	cebola_ped@hotmail.com	636941527	"__EXR__wrong study design"	1
2023-12-29T22:34:07.516Z	461046	cebola_ped@hotmail.com	636941527	included	-1
2023-12-29T22:34:23.766Z	461046	cebola_ped@hotmail.com	636941535	"__EXR__wrong study design"	1
2023-12-29T22:34:23.798Z	461046	cebola_ped@hotmail.com	636941535	included	-1
2023-12-29T22:34:23.813Z	461046	cebola_ped@hotmail.com	636941535	"__EXR__wrong publication type"	1
2023-12-29T22:34:23.829Z	461046	cebola_ped@hotmail.com	636941535	included	-1
2023-12-29T22:34:23.860Z	461046	cebola_ped@hotmail.com	636941535	"__EXR__wrong population"	1
2023-12-29T22:34:23.876Z	461046	cebola_ped@hotmail.com	636941535	included	-1
2023-12-29T22:34:23.907Z	461046	cebola_ped@hotmail.com	636941535	"__EXR__wrong outcome"	1
2023-12-29T22:34:23.923Z	461046	cebola_ped@hotmail.com	636941535	included	-1
2023-12-29T22:34:31.657Z	461046	cebola_ped@hotmail.com	636941540	"__EXR__wrong study design"	1
2023-12-29T22:34:31.673Z	461046	cebola_ped@hotmail.com	636941540	included	-1
2023-12-29T22:34:31.689Z	461046	cebola_ped@hotmail.com	636941540	"__EXR__wrong publication type"	1
2023-12-29T22:34:31.735Z	461046	cebola_ped@hotmail.com	636941540	included	-1
2023-12-29T22:34:31.751Z	461046	cebola_ped@hotmail.com	636941540	"__EXR__wrong population"	1
2023-12-29T22:34:31.767Z	461046	cebola_ped@hotmail.com	636941540	included	-1
2023-12-29T22:34:37.657Z	461046	cebola_ped@hotmail.com	636941543	"__EXR__wrong study design"	1
2023-12-29T22:34:37.689Z	461046	cebola_ped@hotmail.com	636941543	included	-1
2023-12-29T22:34:37.704Z	461046	cebola_ped@hotmail.com	636941543	"__EXR__wrong publication type"	1
2023-12-29T22:34:37.720Z	461046	cebola_ped@hotmail.com	636941543	included	-1
2023-12-29T22:34:37.751Z	461046	cebola_ped@hotmail.com	636941543	"__EXR__wrong population"	1
2023-12-29T22:34:37.767Z	461046	cebola_ped@hotmail.com	636941543	included	-1
2023-12-29T22:34:43.782Z	461046	cebola_ped@hotmail.com	636941566	"__EXR__wrong study design"	1
2023-12-29T22:34:43.814Z	461046	cebola_ped@hotmail.com	636941566	included	-1
2023-12-29T22:34:43.829Z	461046	cebola_ped@hotmail.com	636941566	"__EXR__wrong publication type"	1
2023-12-29T22:34:43.892Z	461046	cebola_ped@hotmail.com	636941566	included	-1
2023-12-29T22:34:43.907Z	461046	cebola_ped@hotmail.com	636941566	"__EXR__wrong population"	1
2023-12-29T22:34:44.157Z	461046	cebola_ped@hotmail.com	636941566	included	-1
2023-12-29T22:34:48.767Z	461046	cebola_ped@hotmail.com	636941570	"__EXR__wrong publication type"	1
2023-12-29T22:34:48.783Z	461046	cebola_ped@hotmail.com	636941570	included	-1
2023-12-29T22:34:48.814Z	461046	cebola_ped@hotmail.com	636941570	"__EXR__wrong study design"	1
2023-12-29T22:34:48.829Z	461046	cebola_ped@hotmail.com	636941570	included	-1
2023-12-29T22:34:48.845Z	461046	cebola_ped@hotmail.com	636941570	"__EXR__wrong population"	1
2023-12-29T22:34:48.861Z	461046	cebola_ped@hotmail.com	636941570	included	-1
2023-12-29T22:34:53.736Z	461046	cebola_ped@hotmail.com	636941586	"__EXR__wrong study design"	1
2023-12-29T22:34:53.783Z	461046	cebola_ped@hotmail.com	636941586	included	-1
2023-12-29T22:34:53.814Z	461046	cebola_ped@hotmail.com	636941586	"__EXR__wrong publication type"	1
2023-12-29T22:34:53.830Z	461046	cebola_ped@hotmail.com	636941586	included	-1
2023-12-29T22:34:53.845Z	461046	cebola_ped@hotmail.com	636941586	"__EXR__wrong population"	1
2023-12-29T22:34:53.861Z	461046	cebola_ped@hotmail.com	636941586	included	-1
2023-12-29T22:34:58.955Z	461046	cebola_ped@hotmail.com	636941591	"__EXR__wrong study design"	1
2023-12-29T22:34:58.970Z	461046	cebola_ped@hotmail.com	636941591	included	-1
2023-12-29T22:34:58.986Z	461046	cebola_ped@hotmail.com	636941591	"__EXR__wrong publication type"	1
2023-12-29T22:34:59.002Z	461046	cebola_ped@hotmail.com	636941591	included	-1
2023-12-29T22:34:59.017Z	461046	cebola_ped@hotmail.com	636941591	"__EXR__wrong population"	1
2023-12-29T22:34:59.048Z	461046	cebola_ped@hotmail.com	636941591	included	-1
2023-12-29T22:35:03.720Z	461046	cebola_ped@hotmail.com	636941604	"__EXR__wrong study design"	1
2023-12-29T22:35:03.736Z	461046	cebola_ped@hotmail.com	636941604	included	-1
2023-12-29T22:35:03.767Z	461046	cebola_ped@hotmail.com	636941604	"__EXR__wrong publication type"	1
2023-12-29T22:35:03.783Z	461046	cebola_ped@hotmail.com	636941604	included	-1
2023-12-29T22:35:03.799Z	461046	cebola_ped@hotmail.com	636941604	"__EXR__wrong population"	1
2023-12-29T22:35:03.814Z	461046	cebola_ped@hotmail.com	636941604	included	-1
2023-12-29T22:35:09.142Z	461046	cebola_ped@hotmail.com	636941785	"__EXR__wrong study design"	1
2023-12-29T22:35:09.158Z	461046	cebola_ped@hotmail.com	636941785	included	-1
2023-12-29T22:35:09.174Z	461046	cebola_ped@hotmail.com	636941785	"__EXR__wrong publication type"	1
2023-12-29T22:35:09.189Z	461046	cebola_ped@hotmail.com	636941785	included	-1
2023-12-29T22:35:09.220Z	461046	cebola_ped@hotmail.com	636941785	"__EXR__wrong population"	1
2023-12-29T22:35:09.236Z	461046	cebola_ped@hotmail.com	636941785	included	-1
2023-12-29T22:35:13.580Z	461046	cebola_ped@hotmail.com	636941790	"__EXR__wrong study design"	1
2023-12-29T22:35:13.611Z	461046	cebola_ped@hotmail.com	636941790	included	-1
2023-12-29T22:35:13.627Z	461046	cebola_ped@hotmail.com	636941790	"__EXR__wrong publication type"	1
2023-12-29T22:35:13.642Z	461046	cebola_ped@hotmail.com	636941790	included	-1
2023-12-29T22:35:13.674Z	461046	cebola_ped@hotmail.com	636941790	"__EXR__wrong population"	1
2023-12-29T22:35:13.689Z	461046	cebola_ped@hotmail.com	636941790	included	-1
2023-12-29T22:35:18.033Z	461046	cebola_ped@hotmail.com	636941808	"__EXR__wrong study design"	1
2023-12-29T22:35:18.049Z	461046	cebola_ped@hotmail.com	636941808	included	-1
2023-12-29T22:35:18.080Z	461046	cebola_ped@hotmail.com	636941808	"__EXR__wrong publication type"	1
2023-12-29T22:35:18.096Z	461046	cebola_ped@hotmail.com	636941808	included	-1
2023-12-29T22:35:18.127Z	461046	cebola_ped@hotmail.com	636941808	"__EXR__wrong population"	1
2023-12-29T22:35:18.143Z	461046	cebola_ped@hotmail.com	636941808	included	-1
2023-12-29T22:35:23.205Z	461046	cebola_ped@hotmail.com	636941819	"__EXR__wrong study design"	1
2023-12-29T22:35:23.221Z	461046	cebola_ped@hotmail.com	636941819	included	-1
2023-12-29T22:35:23.299Z	461046	cebola_ped@hotmail.com	636941819	"__EXR__wrong publication type"	1
2023-12-29T22:35:23.315Z	461046	cebola_ped@hotmail.com	636941819	included	-1
2023-12-29T22:35:23.393Z	461046	cebola_ped@hotmail.com	636941819	"__EXR__wrong population"	1
2023-12-29T22:35:23.408Z	461046	cebola_ped@hotmail.com	636941819	included	-1
2023-12-29T22:35:26.190Z	461046	cebola_ped@hotmail.com	636941842	"__EXR__wrong study design"	1
2023-12-29T22:35:26.205Z	461046	cebola_ped@hotmail.com	636941842	included	-1
2023-12-29T22:35:26.236Z	461046	cebola_ped@hotmail.com	636941842	"__EXR__wrong publication type"	1
2023-12-29T22:35:26.252Z	461046	cebola_ped@hotmail.com	636941842	included	-1
2023-12-29T22:35:26.268Z	461046	cebola_ped@hotmail.com	636941842	"__EXR__wrong population"	1
2023-12-29T22:35:26.283Z	461046	cebola_ped@hotmail.com	636941842	included	-1
2023-12-29T22:35:32.690Z	461046	cebola_ped@hotmail.com	636941852	"__EXR__wrong study design"	1
2023-12-29T22:35:32.705Z	461046	cebola_ped@hotmail.com	636941852	included	-1
2023-12-29T22:35:32.721Z	461046	cebola_ped@hotmail.com	636941852	"__EXR__wrong publication type"	1
2023-12-29T22:35:32.752Z	461046	cebola_ped@hotmail.com	636941852	included	-1
2023-12-29T22:35:32.768Z	461046	cebola_ped@hotmail.com	636941852	"__EXR__wrong population"	1
2023-12-29T22:35:32.783Z	461046	cebola_ped@hotmail.com	636941852	included	-1
2023-12-29T22:35:32.815Z	461046	cebola_ped@hotmail.com	636941852	"__EXR__wrong outcome"	1
2023-12-29T22:35:32.830Z	461046	cebola_ped@hotmail.com	636941852	included	-1
2023-12-29T22:35:36.221Z	461046	cebola_ped@hotmail.com	636941866	"__EXR__wrong population"	1
2023-12-29T22:35:36.237Z	461046	cebola_ped@hotmail.com	636941866	included	-1
2023-12-29T22:35:36.268Z	461046	cebola_ped@hotmail.com	636941866	"__EXR__wrong publication type"	1
2023-12-29T22:35:36.284Z	461046	cebola_ped@hotmail.com	636941866	included	-1
2023-12-29T22:35:36.299Z	461046	cebola_ped@hotmail.com	636941866	"__EXR__wrong study design"	1
2023-12-29T22:35:36.315Z	461046	cebola_ped@hotmail.com	636941866	included	-1
2023-12-29T22:35:43.799Z	461046	cebola_ped@hotmail.com	636941872	"__EXR__wrong study design"	1
2023-12-29T22:35:43.815Z	461046	cebola_ped@hotmail.com	636941872	included	-1
2023-12-29T22:35:43.831Z	461046	cebola_ped@hotmail.com	636941872	"__EXR__wrong publication type"	1
2023-12-29T22:35:43.862Z	461046	cebola_ped@hotmail.com	636941872	included	-1
2023-12-29T22:35:43.877Z	461046	cebola_ped@hotmail.com	636941872	"__EXR__wrong population"	1
2023-12-29T22:35:43.909Z	461046	cebola_ped@hotmail.com	636941872	included	-1
2023-12-29T22:35:43.924Z	461046	cebola_ped@hotmail.com	636941872	"__EXR__wrong outcome"	1
2023-12-29T22:35:43.940Z	461046	cebola_ped@hotmail.com	636941872	included	-1
[truncated: 936 more rows]
